# Supplementary material for: Caspase-3 Cleaves Extracellular Vesicle Proteins During Auditory Brainstem Development
Source: Front Cell Neurosci. 2020 Nov 12;14:573345. doi: 10.3389/fncel.2020.573345 (PMC7689216; doi:10.3389/fncel.2020.573345)
Supplement: Supplementary file 1 [file Table_1.XLSX]

## Sheet: Noncanonical peptides grid
				Mascot Scores
Accession	Gene Name	Pep seq	P4-P4'	1-DMSO	5-DMSO	7-DMSO	1-DEVD	5-DEVD	7-DEVD
F1ND19	ACSL4	* E.PWTPETGLVTDAFK	LSPEPWTP	87.72	83.52	63.58
Q71SG2	CRMP2A	FQLSDSQIYEVLSVIRD.I *	VIRDIGAT	117.34	61.92
A0A1D5P5X1	RCN2	* D.YDREALLGGQEEAEEYAR	HRADYDRE	56.14	49.49	45.65
A0A1D5NW27	TUBA1A	PSDKTIGGGDDSFNTFF.S *			45.17	77.12
P09102	P4HB	* D.IPFGISSSADVFSK	SVDDIPFG	61.25	76.82
A0A1D5NV69	LOC107051526	* D.ALQAGASQFETSAAK	DRADALQA	73.56	63
E1BZT5	PRPF8	* D.GPYITAEEAVAVYTTTVHWLESR	YLKDGPYI	127.33
Q5ZJQ6	DARS	LPLQLDDAVRPEVEGEED.G *	GEEDGRAT	90.67		32.31
P27731	TTR	* D.GTWQDFATGK	KAADGTWQ	40.76	37.22	38.96
Q5ZME1	HNRNPA2B1	* G.PYGGGNYGPGGSGGSGGYGGR				117.73
A0A1D5PJY1	SPTBN1	* D.ASVAEAWLLGQEPYLSSR	FSRDASVA	72.79	42.3
Q90953	VCAN	* C.FFSTTPTIASSYAAEYLR				116.53
P87362	BLMH	* D.WFSEYVYEVVVDKK	MTDDWFSE	60.18	47.66
P09244	TUBB	* E.LVDSVLDVVR	EGAELVDS	59.27	42.16
E1BS62	GAP43	ASTDNSPSLKADEAQD.K *	EAQDKEEP	30.56	43.72	28.87
Q91955	MTPN	* D.GLTAFEATDNQAIK	KGPDGLTA	34.7	66.6
A0A1D5NW27	TUBA1A	* V.DLEPTVIDEVR		38.3		75.5
A0A1D5NX91	IRF2BPL	* R.PGAGAGGTQGAAAASR		105.17
P00337	LDHB	* C.VLSASGLTSVINQK				104.01
A0A1L1RQA1	EIF5A	* D.FQLIGIQDGFLSLLQDSGEVR	KRCDFQLI	93.19
F1P526	PPME1	* G.HAVHEDAPDKVAEAVATFLIR		58.86	39.6
Q5ZJX9	PSMA5	* R.PFGVALLFGGVDEK		95.67
F1P065	FARP1	* T.GQTPAESDFQLLEIAR			90.61
A0A1D5P9A5	CPSF6	* D.YGSAIETLVTAISLIK	SAGDYGSA	86.96
F7BYG6	PLIN2	* E.EDQQDFSR	DLDEEDQQ	34.34	33.76
A0A1D5P359	CIRBP	* L.SFDTNEQSLEQVFSK		89.31
F1NLT1	RPAP1	* E.ILKEQER	SQEEILKE	35.75	32.51
O42283	HSPE1	* D.KDYYLFR	VLEDKDYY	44.67	40.71
A0A1D5PL39	ATP6V1E1	* D.GLVLQGFYQLLEPR	ILLDGLVL	80.97
F1NKL4	DYNC1H1	* A.LGHQLGR		26.96	28.63	31.63
F1NC58	PDXP	* D.GVLWAGESAVPGAPELLER	FDCDGVLW	80.93
E1C245	MACF1	* W.KERLEK			42.38	44.54
A0A1D5P0U5	CALR	* D.EKFAEEFGNETWGATK	ITDDEKFA	38.79	40.22
A0A1D5PNB1	CCZ1	* L.KERLEK			42.38	44.54
R4GJW8	CALM1	* D.KDGDGTITTK	SLFDKDGD	41.49		37.33
A0A1D5PU77	ATP5B	VALTGLTVAEYFRDQEGQD.V *	EGQDVLLF			78.4
P19121	ALB	* C.FGEEGANLIVQSR				86.8
A0A1L1RTW6	PGRMC1	FYGPDGPYGIFAGRD.A *	AGRDASRG		78.23
Q5ZKD5	RRP12	* E.QALGSLYR	YANEQALG	37.42		31.24
Q5ZI60	CORO1C	* D.GNIFTTGFSR	FLADGNIF	41.68	36.47
Q8JG64	PDIA3	* D.VPSPYEVR	TANDVPSP	45.42		30.85
A0A1L1S091	PEBP1	* G.LWDGPLSLSEVEQKPAHPLR		33.43	53.31
A0A1D5P954	HNRNPR	* D.LYEDELVPLFEK	IPRDLYED		75.89
R4GL78	PAFAH1B2	* L.HALNFGIGGDTTGHVLWR		83.36
A0A1D5PQ40	NCAM1	* C.VVSSVEEGDSEATVNVK				82.92
F1NU17	PGK2	* D.KVSHVSTGGGASLELLEGK	NTEDKVSH	75.77
E1BV96	AFP	* C.ERFAQEKDTHLAR			30.73	49.84
E1C1Q2	MAP1B	* E.VPSPFDILEPPTSGGFLK	ESVEVPSP	87.35
P21566	CFL2	* D.IGDTVEDPYTAFVK	LVGDIGDT		75.27
F1NDC2	RPS23	* F.IEENDEVLVAGFGR			80.23
Q8UWC5	MATR3	SFQQSSLSRD.S *	LSRDSQGH	33.65		39.6
F1NCZ2	GDI1	KFDLGQDVIDFTGHALALYRTDD.Y *	RTDDYLDQ			70.98
F1NYA2	EIF4H	TVGTPLNQVANPNSAIFGGAK.P *		80.03
F1NLH0	ELAVL4	* D.SDESVLWQLFGPFGAVNNVK	LSPDSDES	70.84
O93466	CRAC1B	* C.FSLVSPASFENVR				78.39
F1NHW5	UQCRHL	* A.GEPEEEEEEELVDPLTTIR			77.76
E1C347	GNAO1	SREYQLNDSAQYYLDSLDRIGAAD.Y *	GAADYQPT			70.39
A0A1D5PN54	ATP5A1Z	* D.GQIFLETELFYK	SITDGQIF	68.69
Q9I8D6	CCT4	* D.ALEVIPSTLAENAGLNPISTVTELR	AYGDALEV	68.37
A0A1L1RLC2	CCT7	* D.AEVGDGTTSVTLLAAEFLK	KSQDAEVG	67.9
R4GI67	MMGT1	* N.HPSFYVFNHR		30.97	44.92
E1BZE6	HNRNPA3	GFAFVTFDDHD.T *	DDHDTVDK			67.25
F1N9H4	EEF1A2	EGNASGVSLLEALDTILPPTRPTD.K *	RPTDKPLR	66.49
A0A1D5NWL7	AAK1	* D.TPEKLIEGLK	PLSDTPEK	32.22	34.04
A0A1D5PJU7	EIF4B	* C.PPYTAFLGNLPYDVTEDSIKDFFR				75.76
A0A1D5PQ40	NCAM1	* C.EVFAYPSAVISWFR				75.3
P84229	H3-I	ALQEASEAYLVGL.F *			40.16	34.58
A0A1D5PMU2	PAFAH1B2	LPNVQLLDVDAGFVHSD.G *	VHSDGTIS		65.36
F1NZS9	TMPO	* D.VYVQLYLQHLTAR	QRKDVYVQ	64.32
A0A1D5NW27	TUBA1A	* T.FFSETGAGKHVPR				74.48
A0A1D5PJY1	SPTBN1	* N.AHYNLQNAFNLAEQHLGLTK		74.19
Q90705	EEF2	* C.PEQVVGGIYGVLNR				73.74
A0A1D5PU39	ANP32A	LLPQLTYLDGYDRDD.K *	DRDDKEAP			63.73
P23614	BASP1	* D.AQQTTETTEVKENNK	EAEDAQQT	63.57
E1C347	GNAO1	* C.FPEYAGPNTYEDAAAYIQAQFESK				73.51
P23614	BASP1	* E.PAAASAPAASSEAPK	KQEEPAAA	60.19
Q5F418	PSMD1	* C.PSVVSLLSESYNPHVR				72.29
F1NKL4	DYNC1H1	* L.KDDREK		35.35	36.7
E1C2L5	ALYREF	* D.FGVSDADIQELFAEFGTLKK	SNLDFGVS	63.27
E1C6J9	THY1	* C.LLGQSLR			42.12	29.15
A0A1D5P9Q7	SEC31A	* H.HYVYVSQVVTEK		71.18
Q5F411	CCT5	* D.EIGDGTTGVVVLAGALLEQAEQLLDR	SQDDEIGD	62.97
F1NWP3	HSPA8	TTPSYVAFTDTERLIGD.A *	LIGDAAKN			62.38
P00504	GOT1	* C.LFPFFDSAYQGFASGSLDKDAWAVR				70.65
A0A1L1RLC2	CCT7	* D.NAGFDATNILNK	QLCDNAGF	61.26
A0A1D5PN67	PGPEP1	* D.LHVYEVPVEYQTVQR	DGVDLHVY	61.25
A0A1D5NW27	TUBA1A	* T.TAIAEAWAR		35.17		34.41
E1BV96	AFP	KDPERND.C *	ERNDCFLS	31.33	29.87
F1NV93	PPIB	* D.GKHVVFGK	PWLDGKHV	29.97	29.76
R4GIP1	TMEM178B	* N.LPLRASR		35.9	33.51
P53478	ACTG1	* E.HPVLLTEAPLNPK	APEEHPVL	55.29
A0A1D5PC23	TALDO1	HHTTVVADTGDFNAIDEYKPLD.A *	KPLDATTN	59.37
F1NW23	CLTC	* P.DWIFLLR			33	36.38
P09244	TUBB	* E.GAELVDSVLDVVR	HYTEGAEL	53.78
E1BVT3	MDH2	* C.SFVRSEETESPYFSTPLLLGK				68.19
F1NSP8	HNRNPU	* D.LPEHAVLK	EGKDLPEH	31.38	27.84
E1BYH2	TAOK1	* L.KEEQTR		32.63	34.21
Q90705	EEF2	DGSGFLINLIDSPGHVDF.S *		66.54
F1NZ30	CKB	HGGYKPTDEHKTDLNADNLQ.G *		28.7	37.38
E1BVT3	MDH2	* N.AKVAVLGASGGIGQPLSLLLK				65.99
A0A1D5P668	TRNT1	WAEVLLLPC.R *		36.92	29.04
F1NYE5	SERBP1	* C.VVTNRFDQLFDDESDPFEVLR				65.08
F1NJT3	FN1	PLDVQADTQHPRG.K *				65.07
Q03696	L1CAM	* D.GPPSEPIAFETPEGVPGPPEELRVER	GRGDGPPS		31.11	27.66
E1C0F3	RAB7A	* C.VLVFDVTAPNTFK				64.81
A0A1D5PHF2	ATP5J2	* D.FTPSGIVGAFR	AMRDFTPS	27.61	29.95
A0A1D5P338	GSR	* D.GFFDLEELPR	ITSDGFFD	57.15
A0A1D5P6Q5	FASN	* D.LVEAVAHILGVR	SQRDLVEA	57.14
Q5ZIZ7	DNAJA2	* D.LLPARPEFPNVIGDAEEVDLQEFDTTR	ELEDLLPA	56.76
E1C1Q2	MAP1B	* G.KELEAER		30.16	34.46
A0A1L1RLC2	CCT7	* C.DNAGFDATNILNKLR				63.74
A0A1D5PLS2	CS	* L.GVLSQLIWSR		63.39
F1NZ30	CKB	* D.LNADNLQGGDDLDPNYVLSSR	HKTDLNAD		55.96
Q90WD0	ACTR3	* D.ITYFIQQLLR	AGRDITYF	55.92
E1BS62	GAP43	KADAPASESEAADKKDE.G *	KKDEGPAG	49.9
F1NH23	RTN1	* F.TLPVVYDKYQAQIDQYLGLVR		63.38
F1NPG2	IDH1	* D.GKTVEAEAAHGTVTR	ICPDGKTV			55.76
Q90705	EEF2	STAISLFYELSENDLAFIKQSKD.G *	QSKDGSGF			55.73
Q9I882	CHPKCI	* G.PEGGQSVYHVHLHILGGR		28.42	34.86
Q5ZLP8	IGF2BP3	LYIGNLGENVSPLDLESLFKD.S *	LFKDSKIP	55.71
D0EKR3	PPIA	* A.NPVVFFDIAANGEPLGR		63.28
F1NSC1	ATP5F1	* A.PVPPLPEKGGEVR			30.7	32.47
A0A1D5P4L7	TF	* C.VASSHEKYFGYTGALR				62.43
A0A1D5NW27	TUBA1A	* L.IGQIVSSITASLR		62.41
F1NK96	PDIA6	* D.GELPVEDDIDLSDVDLDDIWDKDEL	DGKDGELP	55.66
A0A1D5NV23	FSCN1	FLVVAHGD.G *	AHGDGRWS	27.91		27.67
A0A1D5PMR1	UCHL1	FVDVLGFEEEALG.A *		62.34
O93277	WDR1	* D.NPAIADIYTEHAHQVVVAK	RNIDNPAI	54.92
F1NU17	PGK2	ITLPVDFITADKF.D *		62.22
F1P573	VKORC1L1	GFGLLGSIFGKD.S *	FGKDSAIN	53.35
Q90705	EEF2	* C.GNIVGLVGVDQFLVK				61.07
A0A1L1RTY4	RPN1	* A.DLQLEEARR			30.77	30.27
F1NJ08	VIM	* D.AVDFTLADAINTEFKANR	RMHDAVDF			53.35
P53478	ACTG1	* Y.ELPDGQVITIGNER		60.98
F1NB02	RPS8	* C.GRADGYVLEGKELEFYLR				60.65
A0A1L1RKH8	ENO1	HIADLAGNPEVILPVPAF.N *		60.04
A0A1D5NW27	TUBA1A	* Q.IVSSITASLR		59.69
A0A1D5NXR6	NDRG4	* D.IETPYGLLHVVIR	KEHDIETP	52.32
E1BQD1	GATD3AL1	* D.GSEIHEASAVLVHLSR	GVFDGSEI	52.25
A0A1L1RK25	HADHA	* Q.ARTHVSYDIKGDVAVVR				59.48
P02001	HBAD	* S.PGSDQVRGHGK				58.9
A0A1D5P6Q5	FASN	* D.ASFFGVHPK	KKFDASFF	52.1
R4GJW8	CALM1	* D.KDGNGYISAAELR	RVFDKDGN	51.96
E1BZS2	NAP1L1	* D.LDDDAEAILAADFEIGHFLR	ESGDLDDD	51.69
P27731	TTR	HYTIAALLSPFSYSTTAVV.S *		58.85
F1NIJ6	GPI	* Q.HAFYQLIHQGTR		58.06
Q90835	EEF1A	* D.KKAGGAGKVTK	KAVDKKAG			50.89
A0A1D5PGM1	DYNC1I2	* D.FSHLFVTSSFDWTVK	GPVDFSHL	50.8
Q5ZME1	HNRNPA2B1	GGGGNFGPGPGSNFRGGAD.G *	GGADGYGS			50.63
F1NPG2	IDH1	* C.PDGKTVEAEAAHGTVTR				57.03
P53478	ACTG1	* S.GMCKAGFAGDDAPR				56.95
A0A1D5NW27	TUBA1A	* E.RPTYTNLNR	LDIERPTY	43.65
A0A1L1RKH8	ENO1	* A.TNVGDEGGFAPNILENK		56.86
A0A1D5P2D9	CCT3	GESQTDIEIT.R *		26.8	29.82
Q805F9	DDB1	* D.GDLIESFLDISRPK	GFIDGDLI	50.32
F1NZD3	RBMXL1	* D.GKAIKVEQATKPSFESGGR	KSLDGKAI			50.07
A0A1D5NW88	MAP4	DFIATLEAEKFD.D *	EKFDDVVG	49.48
P43347	TPT1	* D.SLIGGNASAEGPEGEGTEATVITGVDIVINHHLQETSFTK	QIDDSLIG	49.46
A0A1D5NXM9	CASK	LKHPHIVELLETYSSD.G *	YSSDGMLY		49.07
Q6JLB2	PSMB1	RFFPYYVYNIIGGLD.E *	GGLDEEGK	48.75
A0A1D5PXT0	UBE2M	* C.EIDFSDQDDLLHFR				56.31
F1NIP5	PRPS1L1	DLHASQIQGFFD.I *	GFFDIPVD		48.51
E1C016	COPB2	* D.FGAEGIYGGFLLGVR	FKPDFGAE	48.02
A0A1D5P4L7	TF	* C.VPGATIEQK				56.27
A0A1D5NXD7	APOO	* D.KPLEIHAASNEEK	VEGDKPLE	47.99
P14781	CNTN1	* C.FALGNPVPELR				56.27
A0A1L1RKH8	ENO1	* A.STGIYEALELR		55.81
A0A1D5NW27	TUBA1A	* C.LLYRGDVVPKDVNAAIATIK				55.65
Q5ZHZ0	DDX39B	* D.ISSYIEQTR	DEIDISSY			47.32
A0A1D5PJY1	SPTBN1	* D.KLYAGLK	SKVDKLYA	47.03
A0A1D5PQD1	SLC45A3	* E.KDAARSDK	SKEEKDAA	41.09
Q8UWC5	MATR3	* D.KITPENLPQILLQLK	YPEDKITP	46.79
Q71SG2	CRMP2A	THNISLEYNIFEG.M *		55.6
P0CB50	PRDX1	PDGQFKDIKLSD.Y *	KLSDYRGK			46.76
F1NW43	PKLR	* D.DGLISLLVK	IYVDDGLI	46.53
A0A1D5NW27	TUBA1A	* D.VVPKDVNAAIATIK	YRGDVVPK			46.38
A0A1D5PA09	ATP6V1C1	* D.IPGLNLSQQEYYPYVYYK	ATMDIPGL	46.03
F1NLB3	NCAM1	* D.IVPSQGEISVGESK	LQVDIVPS	45.95
F1NJF0	C1QBP	* Q.FLTDEIKEER			55.43
F1NHM9	PGAM1	* W.YDADLSPAGQQEAR				54.89
A0A1D5NW27	TUBA1A	* C.PTGFKVGINYQPPTVVPGGDLAK				54.66
E1C1Q2	MAP1B	* N.PSDEAVSTEVR			54.46
F1NLV4	GNB1	* D.SYTTNKVHAIPLR	IIWDSYTT			45.69
A0A1D5PIJ0	PLCL1	* N.TGLKTIDDIFK		26.95		27.46
A0A1D5NW27	TUBA1A	* F.NTFFSETGAGKHVPR				54.16
E1C347	GNAO1	IIHEDGFSGED.V *	SGEDVKQY			45.66
Q5ZMG9	TCP1	* D.KEVGDGTTSVVIIAAELLK	DLQDKEVG	45.4
A0A1L1S079	WDR61	* D.GIINIFDIATGK	GAIDGIIN	45.3
P26007	ITGA6	* D.YHYIVFGAPGTYNWK	FTRDYHYI		45.25
F1NZ30	CKB	* D.NKTFLVWINEEDHLR	WHNDNKTF			45.16
P28685	CNTN2	* D.GFGYILSFR	QNGDGFGY	44.64
A0A1D5PI87	HSD17B10	* D.KVHELEDFQR	AKKDKVHE	44.12
A0A1D5NW27	TUBA1A	KSKLEFSIYPAPQVSTAVVEPYNSILTTHTTLEHSD.C *	EHSDCAFM			44
P31395	STMN1	* D.IQVKELEKR	ATSDIQVK			43.99
A0A1D5PDE6	MARCKS	* G.SAEAAKEEAGDSQEAK		54.13
Q5ZKC9	YWHAZ	LAEQAERY.D *				53.92
A0A1D5PZE1	PTGES3	LNWLSVDFNNWKD.W *	NWKDWEDD	43.96
A0A1D5P5X1	RCN2	* D.KDGDGFVSLEEFLGDYR	EEHDKDGD	43.93
E1BTG1	RPL12	KVGDDIAKATGD.W *	ATGDWKGL			43.8
Q71SG2	CRMP2A	* G.FSLSGAQIDDNIPR				53.86
F7BYQ2	RPS6	* D.SLGEEWKGYVVR	VAADSLGE			43.26
F1NY37	ACOX1	* D.FHDVHLGSVLGR	DSFDFHDV	43.07
Q9I9D1	VDAC2	NNFSVGYKTGD.F *	KTGDFQLH			43.06
A0A1D5NYM1	PFKP	* D.GSLTGANLFREEWSGLLEELAQK	IGGDGSLT	43.02
Q90705	EEF2	* D.GTGPNILTDITK	FGPDGTGP	43.01
A0A1L1RQA1	EIF5A	VHLVGIDIF.T *		53.77
D0EKR3	PPIA	* C.QGGDFTR				53.58
A0A1L1RNC5	YBX1	* D.TKEDVFVHQTAIK	NRNDTKED	43
A0A1D5P673	EIF4B	* E.RLQKEQEK	EVEERLQK	38.25
A0A1D5NW27	TUBA1A	* D.LVLDRIR	EIIDLVLD			43
P18302	DBN1	LKEQSIFGEQQEED.D *	QEEDDRQQ	42.97
F1NV93	PPIB	* I.QGGDFTR				53.58
F1N8J8	CRIP2	* D.KTVYFAEK	PKCDKTVY	42.81
F1NJ08	VIM	* N.KILLAELEQLKGK				53.44
F1NWP3	HSPA8	* D.AKLDKSQIHDIVLVGGSTR	ALRDAKLD			42.8
A0A1L1RVM8	VDAC2	* D.NTLGTEIAIEDQIAK	WNTDNTLG	42
Q5ZLG7	SLC25A6	* G.AFVLVLYDEFKK		53.27
F1NW23	CLTC	* D.NSVFSEHR	IVLDNSVF	41.99
F1NK96	PDIA6	* D.GKDGELPVEDDIDLSDVDLDDIWDKDEL	EPWDGKDG	41.8
F1NPG2	IDH1	HAYGDQYRATD.F *	RATDFVVP			41.44
F1NLB3	NCAM1	* D.GEPIEQEDNEEK	WTKDGEPI	41.42
F1NWP3	HSPA8	ARFEELNAD.L *	LNADLFRG			41.27
Q8JFP1	EIF4A2	* D.VIAQAQSGTGK	KGYDVIAQ	41.24
E1BS62	GAP43	* D.AVEETKPTESAQQEEVKEEESK	EKTDAVEE	41.08
Q71SG2	CRMP2A	ILELGITGPEGHVL.S *		53.24
F1NZ30	CKB	* T.GLTQIETLFK				53.12
F1NR71	PSMD7	TFEHVTSEIGAEEAEEVGVEHLLRD.I *	LLRDIKDT	40.95
Q5ZJ56	RPL7	TIHFVEGGD.A *	EGGDAGNR			40.94
A0A1D5PRG9	PPIP5K2	* E.KDFKTK	AKLEKDFK	36.49
Q5ZJX9	PSMA5	SRPFGVALLFGGVD.E *	GGVDEKGP	40.89
P09244	TUBB	* D.ATAEEEEDFGEEAEEEA	QYQDATAE	40.86
E1C4M6	USP14	* D.WHIAYVLLYGPR	GGGDWHIA	40.79
F1NZ30	CKB	* G.GVFDVSNADR		52.93
P09244	TUBB	* D.SDLQLDRISVYYNEATGGK	YHGDSDLQ			40.65
E1C8W4	USP5	AVDWIFSHID.D *	SHIDDLDA			40.58
Q5ZME1	HNRNPA2B1	* D.TIEIITDR	GKIDTIEI	40.57
E1C1Q2	MAP1B	* F.SFQNFIEIFTDQEIGELLSTTHPANK		52.86
P18302	DBN1	* C.ESSPASTPLGEQR				52.78
F1NCZ2	GDI1	* Y.PLYGLGELPQGFAR		52.55
P18943	MT-CO1	VFSWLATLHGG.T *		52.45
E1C043	COX5A	ILEVVKD.K *	VVKDKAGP			40.45
A0A1D5NW27	TUBA1A	* Q.LITGKEDAANNYAR			52.42
E1C347	GNAO1	* D.TSIILFLNKK	FFIDTSII		40.23
F1NJ08	VIM	PIPTFASLNLRE.T *	NLRETNIE	35.97
P00337	LDHB	* N.PVDILTYVTWK		52.36
F1NHT3	SPTAN1	KHALLEADVAAHQD.R *	AHQDRIDG	40.22
A0A1L1RQY9	RPLP1	* E.PFWPGLFAK	VNVEPFWP	35.79
A0A1D5PFA7	CTSZ	* E.LPQSWDWR	DMAELPQS	35.69
O93277	WDR1	LHHVSGLAWLD.E *	AWLDEHTL	40.12
F1NPG2	IDH1	LIFPYVDLDLHSYD.L *	HSYDLGIE	39.93
A0A1D5NW27	TUBA1A	* T.GKEDAANNYAR		52.28
A0A1D5P7X9	UQCRB	* D.KPYLEPYLKEVIR	YEEDKPYL			39.69
A0A1D5PLE4	AKAP12	* D.VAAAVATASAK	DEQDVAAA	39.66
P54755	EPHA5	* A.SPGSEVNLLDSR				51.93
F1P526	PPME1	* D.APDKVAEAVATFLIR	VHEDAPDK			39.66
Q5F411	CCT5	* C.ELTPEKLGFAGIVR				51.81
P40220	CRABP1	* C.KQTLIEGDGPK				51.79
Q5ZMW1	ACO2	ADIAALADEFQQYLVPDAG.C *		51.62
E1C8P2	PAPSS1	RIHEGASLPFFEVFVD.A *	VFVDAPLH	39.6
F1NW23	CLTC	YGYIHLYDLETG.T *		51.44
E1BU27	AKR1D1	* D.GAFVYYNEHEVGQAIR	RHIDGAFV		39.57
A0A1D5PL06	TBRG4	* D.VPHYEFLELK	LVVDVPHY	39.49
Q5ZKC9	YWHAZ	* C.NDVLSLLEK				51.13
Q8AWB4	POFUT1	KGEAYIHSLLVRPY.V *		50.85
E1BS06	RPL23A	* D.YDALDVANK	LAPDYDAL	39.47
F1NBY1	TARDBP	* D.LIVLGLPWK	KTSDLIVL	39.22
F1NZ30	CKB	HGGYKPTDEHKTDLN.A *			50.19
F1P5I3	TSGA10	* E.KDITSLR	CICEKDIT	34.72
P21566	CFL2	* T.PEEIKKR				50.17
A0A1D5PAX1	EPB41L1	* D.FHGTAFEDISR	VIGDFHGT	39.16
Q8JG64	PDIA3	TFGHELSEFGLD.N *	FGLDNSVG		39.08
A0A1D5P190	FSD1	* D.SKIDHYVLEYR	PDEDSKID		39.03
A0A1D5P5U6	PTGES2	* D.WLVHLISPNVYR	WADDWLVH	38.99
A0A1D5P251	MAP1S	HLDRIDSILVTHAGTD.S *	AGTDSLPG	38.89
P87362	BLMH	* D.DWFSEYVYEVVVDKK	IMTDDWFS	38.85
A0A1D5PFJ6	HSPA8	* D.FYTSITR	EGIDFYTS	38.77
A0A1D5PDE6	MARCKS	* G.SAPAEETGKEEAASSEPASEK		49.51
P09244	TUBB	* I.FRPDNFVFGQSGAGNNWAK				49.43
A0A1D5PWA7	AP3B2	* T.LTDTSLAPALLSPAFGAVR			49.42
P01012	SERPINB14	* C.FDVFKELK				49.34
E1C4Q2	MAP6	* D.IAVPLVFTK	DKADIAVP	38.66
A0A1D5NZU2	CAMK2D	* D.GKWQNVHFHR	HRRDGKWQ	38.61
F1NIJ7	SYN2	* D.KPWVFAQLVSVYK	NFCDKPWV	38.5
Q5F346	RPL28	* D.GKGVLVVLK	PAPDGKGV	38.39
P09244	TUBB	TLKLTTPTYGD.L *	TYGDLNHL			38.34
A0A1D5NW27	TUBA1A	* F.SETGAGKHVPR				49.28
A0A1D5PJP2	SARDH	* R.PGWFSPGGAAPVLDYDYYGAYSQEQHR		48.9
A0A1D5PN54	ATP5A1Z	* G.REAYPGDVFYLHSR		48.72
A0A1D5PAQ3	UAP1	LLFNAGNIANHYFTTSFLKD.V *	FLKDVVNT	38.31
A0A1D5PWA7	AP3B2	* D.HFQLGSLSHLLNAK	KDRDHFQL	38.25
A0A1D5P0U5	CALR	KPDDWDERAKID.D *	AKIDDPED			38.21
A0A1D5PDE6	MARCKS	* G.EQEAAPAEEPAAAR		48.72
P14781	CNTN1	* C.VVSNIFGTVR				48.57
A0A1L1S0A0	ETFA	* D.RPELTSAR	SKSDRPEL	38.13
P24798	ATP1A3	* D.NFASIVTGVEEGR	LLDDNFAS	37.92
A0A1D5P359	CIRBP	* F.SKYGQISEVVVVKDRETQR				48.5
A0A1D5PF08	CANX	IADENAVKPEGWLD.D *	GWLDDEPE	37.84
F1P1E8	DOCK10	* E.KEAEDRK	FFEEKEAE	33.22
F1NXD7	SEC23IP	VEFLPVHWHSSLHGD.A *	LHGDATGV	37.67
A0A1D5PCK3	ASPSCR1	* D.LPFYLFIAPPR	ADPDLPFY	37.58
Q90705	EEF2	RGVRFDVHDVTLHAD.A *	LHADAIHR			37.55
Q5ZM58	ACTR1A	IDIAGRD.V *	AGRDVSRF			37.46
F1NYE5	SERBP1	* G.RRPDQQQQQQQGEGKPIDR			48.48
F1NRM5	ACTR2	LDIAGRD.I *	AGRDITRY			37.46
A0A1D5P763	TXNL1	* A.TPTFLFFR		48.45
A0A1D5P3B1	RPL11	RWFQQKYD.G *	QKYDGIIL		37.36
Q5F424	CCT2	AAVDHGDDEVKFRED.L *	FREDLMNI			37.07
P18943	MT-CO1	* F.PLFTGFTLHPSWTK		48.31
A0A1D5PR25	MMP15	* G.ELNAEAWLR			48.22
E1BSI5	THOC2	* E.EKEKEK	EKTEEKEK	32.56
A0A1L1RV53	RPL4	* L.PLVVEDKVESYKK				48.03
Q5F3G7	C1GALT1	YHLEYLVYHLR.P *		47.48
E1BSL7	ERP44	* C.PVIAIDSFR				47.46
A0A1D5P6Q5	FASN	DLVEAVAHILGVRD.V *	GVRDVSSL	37.05
F1NWP3	HSPA8	ARFEELNADLFRGTL.D *				47.32
F1NPG2	IDH1	* D.IFQEIYDR	RFKDIFQE	37.04
Q90705	EEF2	* C.FGPDGTGPNILTDITK				47.16
F1P555	SFPQ	* E.GPNKKPR	EEYEGPNK	32.47
A0A1D5PBZ8	NRCAM	* C.AYFGSPKPEIEWFR				47.06
R4GKN5	HS2ST1	* P.GFYHGHVSYLDFAK		46.91
A0A1D5P266	AMPH	* T.IQGAPSDSGPLR				46.84
A0A1D5NVI1	RPL9	* D.FNHINVELSLLGK	LRRDFNHI	36.9
A0A1D5NUU1	SNRNP200	* R.PVPLELHIQGFNISHTQTR		46.77
F1NB02	RPS8	* D.VVYNASNNELVR	RIIDVVYN	36.85
A0A1D5PIS3	KIF1A	* D.SVLTWLLR	PYRDSVLT	36.84
A0A1D5NW27	TUBA1A	SKLEFSIYPAPQVSTAVVEPYNSILTTHT.T *				46.74
A0A1D5P9Q2	CIAPIN1	* L.KLSFAKK				46.74
F1NHT3	SPTAN1	* G.TFQAFEQFGQQLLAR				46.73
Q90705	EEF2	GHVFEESQVAG.T *		46.72
A0A1D5PNM0	NDUFB9	AGEEEFWANQHPQPYIFPD.S *	IFPDSPGG	36.8
Q9YH14	RBF	* D.YLKPIAEEERR	KRYDYLKP	36.77
F1NHW5	UQCRHL	* C.TEELFDFLHAR				46.72
Q8JG64	PDIA3	* D.GIVSHLKK	RTADGIVS	36.71
Q9YH14	RBF	IAKELAEASED.S *	ASEDSILK			36.7
A0A1D5NW27	TUBA1A	* I.GGGDDSFNTFFSETGAGKHVPR				46.6
P53478	ACTG1	IWHHTFYNE.L *	FYNELRVA	31.39
F1NEF2	CCT8	* C.VSILPDSGHFNVDNIR				46.58
E1C7B5	SLC1A3	* W.YAPLGILFLIAGK		46.5
A0A1D5NW27	TUBA1A	* L.FHPEQLITGKEDAANNYAR		46.48
A0A1D5PL54	EIF5A	VHLVGIDIFTGKKYED.I *	KYEDICPS			36.65
A0A1L1RNY8	H2AFX	VGAGAPVYLAAVLEYLTAEILELAGN.A *		46.37
F1NZ78	ENO1	HIADLAGNPEVIL.P *				46.29
A0A1D5NT61	GLUD2	* C.AVVDVPFGGAK				46.1
A0A1D5NW88	MAP4	DFIATLEAEKFDD.V *	KFDDVVGE	36.49
Q71SG2	CRMP2A	* T.SLLTAFDQWR		46.07
Q90705	EEF2	* F.GPDGTGPNILTDITK				45.99
F1NJ08	VIM	* D.IEIATYR	MALDIEIA	36.48
R4GF71	TMSB4X	LKKTETQEKN.P *				45.9
A0A1D5PPI5	NMRAL1	* E.VLHFDGK	GRLEVLHF	30.95
P53478	ACTG1	* I.SKQEYDESGPSIVHR				45.87
O57535	NME2	* C.ERTFIAIKPDGVQR				45.83
F1NJ08	VIM	TVETRDGQVINETSQ.H *				45.79
Q05423	FABP7	* K.PTVIISSEGDKVVIR		45.56
Q5ZKC9	YWHAZ	* D.KKGIVEQSQQAYQEAFEISK	AGDDKKGI	36.44
F1NNS1	DDOST	* D.NPLVLDILTGSSTSYSFFPDKPITQYPHAVGK	ADPDNPLV	36.44
E1C581	TBK1	* E.FLIVLR	PESEFLIV	30.84
P0CB50	PRDX1	* I.IDEKGILR				45.55
E1BS06	RPL23A	LAPDYDALDVANKIG.I *				45.55
P18302	DBN1	* P.KYVLVNWVGEDVPDAR		45.44
F1NHT3	SPTAN1	* D.ILTLLNSTNKDWWK	KKGDILTL		36.4
F1NZ78	ENO1	HIADLAGNPEVILPVPAFN.V *				45.39
P01012	SERPINB14	* C.VKELYRGGLEPINFQTAADQAR				45.28
Q5ZL72	HSPD1	* Y.AKDVKFGADAR				45.27
P01012	SERPINB14	TQINKVVRFD.K *	VRFDKLPG			36.38
A0A1D5PUL6	HSP90AA1	* N.TFYSNKEIFLR				45.22
A0A1D5PJG4	SYNCRIP	LKDYAFIHFDERD.G *	DERDGAVK	36.35
F1NWH9	CCT6A	GLVLDHGARHPD.M *	RHPDMKKR			36.35
A0A1L1RR38	VDAC3	* D.YGLTFIQK	KIKDYGLT	36.34
D0EKR3	PPIA	VTFELFADKV.P *				44.8
A0A1D5NX44	CCP110	* E.ILENIQNR	RVQEILEN	30.11
A0A1D5P4L7	TF	* C.NLAEVPTHAVVVRPEK				44.74
F1P3D9	SLC25A13	DIMVTIR.P *				44.7
E1BVT3	MDH2	* S.FVRSEETESPYFSTPLLLGK				44.65
P27731	TTR	HYTIAALLSPFS.Y *		44.63
F1NZ78	ENO1	* C.KAGAAEKGVPLYR				44.56
F1NN16	RPS7	* D.KAQQNNVEHK	VHLDKAQQ	36.33
P79781	RPS27A	QLEDGRTLSD.Y *	TLSDYNIQ			36.2
Q9PTR5	PAFAH1B1	* K.PGPFLLSGSR		44.36
P18302	DBN1	APQPVFYNKPPEID.I *	PEIDITCW		36.15
F1NW43	PKLR	LNFSHGTHEYHE.G *	EYHEGTIK	29.9
Q8JG64	PDIA3	* D.NSVGEAPVVAIR	FGLDNSVG			36.15
P67869	CSNK2B	* C.EVDEDYIQDKFNLTGLNEQVPHYR				44.2
F1P179	EPRS	* C.PIVDSIEGVTHALR				43.93
A0A1D5NX78	AQR	* D.VSSFFPFHQYFANAPQPIFR	DVTDVSSF	36.08
F1NLL4	NUTF2	* D.KPIWEQIGSSFVQHYYQLFDADR	XMGDKPIW	36.01
A0A1D5P251	MAP1S	* D.HHNLQDFIELR	SGLDHHNL	35.9
Q5ZL33	STRAP	* C.VVPEEENAEAAK				43.9
Q5ZJV5	COX4I1	* D.VPLPEVAFVKELSAQQK	DRRDVPLP			35.71
A0A1D5PAG3	CEP170	* R.PAAGPAAAELGTAESEPDFSIHFNR		43.85
A0A1D5P359	CIRBP	SRGFGFVTFENID.D *	ENIDDAKD			35.67
Q5ZJW4	SEC22B	* R.PYSFIEFDTYIQK		43.85
A0A1D5PTW3	HSD17B7	* G.NLASVLR				43.82
P09244	TUBB	* S.VYYNEATGGKYVPR				43.72
Q8AXV0	SH3GL1	* D.LKEIQHHLK	CDKDLKEI	35.49
Q5ZME1	HNRNPA2B1	* G.GIKEDTEEHHLR		43.39
Q5ZME2	MDH1	* D.GNSYGVPEDLLYSFPVVIK	VISDGNSY	35.42
P23614	BASP1	KTEAPATPAAQETKSEVAPASD.S *	PASDSKPS			35.39
A0A1D5P359	CIRBP	SSGGSYRDSYD.S *	DSYDSYAT			35.38
A0A1D5PPP9	PTMA	RAAEDDEDDDV.D *		43.23
A0A1D5P8U8	CYP51A1	* D.GGFTHAAWLLPAWLPLPSFR	ADLDGGFT	35.36
R4GL78	PAFAH1B2	* D.FLHLTGGAYAK	DMFDFLHL	35.32
P53478	ACTG1	DSGDGVTHTVPIYEGYALPHAILRL.D *				43.08
A0A1L1RLC2	CCT7	* D.IAVSVKKEDKDEQR	KIKDIAVS			35.26
P53478	ACTG1	KDLYANTVLSGGTT.M *			42.87
F1P269	ACLY	* D.RFGGALDAAAK	TIGDRFGG	35.09
A0A1L1RQ30	ATP5C1	* D.EKPIYSFETVAGSESLSIYDDIDADVLR	YKTDEKPI	35.02
F1NBV0	PRDX6	FHDFLGD.S *	FLGDSWGI	34.94
F1N9Q2	GLO1	* D.GYWIEILNPK	QDPDGYWI	34.92
P18946	MT-CYB	* D.SDKIPFHPYYSFK	ISSDSDKI		34.9
Q03696	L1CAM	VQWRPLEEPGGGGPSGGFPWAESTVD.A *	STVDAPPV	34.88
P53478	ACTG1	* A.TAASSSSLEKSYELPDGQVITIGNER				42.73
P53478	ACTG1	KDLYANTVLSGG.T *				42.64
E1C1F5	WDR44	* D.FVTAIAFHPR	QHIDFVTA	34.76
F1P1A5	TKTL1	* D.APVVNIR	PEEDAPVV			34.72
A0A1L1RNY8	H2AFX	* Q.GGVLPNIQAVLLPK			42.51
A0A1D5PFU9	STXBP1	LAQLIQDKLDAYKAD.D *	YKADDPTM			34.32
Q02391	GLG1	* A.GPPAAALQAGPGLNAAGQPAQGAAPGAAGPR			42.42
Q5F418	PSMD1	* C.FDLYESASQQFLSSVIQNLR				42.23
F1NH87	GAPDH	VPTPNVSVVDLT.C *		42.16
A0A1D5NW27	TUBA1A	* F.VDLEPTVIDEVRTGTYR				42.13
E1BYG4	CBSL	* D.SPESHVGVAWR	ARFDSPES	34.22
F1NTV6	UGGT1	* D.VLNIFSVASGHLYER	DKDDVLNI	34.17
C7G537	COTL1	* D.HKELDEDYIKNELK	VISDHKEL	34.15
A0A1D5PW68	EIF3B	* D.NAYWLWTFQGR	HKVDNAYW	34.13
Q5F3C9	SH3BGRL	* D.VLGFLEANKIEFEEK	QQQDVLGF	34.12
A0A1D5PPV0	HBBR	VLSSFGEAVKNLD.N *	KNLDNIKN			34.12
A0A1D5PPG9	RTN4	* D.TAASLLSFSPLSADPFKEHAAFDSVSDALPAR	VPLDTAAS	34.1
A0A1D5PHG4	LOC415641	* D.LEGKEIRLAEQVK	LQADLEGK	34.07
A0A1L1RKH8	ENO1	* V.PSGASTGIYEALELR			42.09
A0A1D5NW27	TUBA1A	* P.LATYAPVISAEK		41.97
A0A1D5PR25	MMP15	* D.TAVWWEPTGHTFFFR	DSIDTAVW	33.98
Q5ZMQ0	ARMC1	* D.HPSPPVVHSALLALR	LFLDHPSP	33.95
F1NHT3	SPTAN1	KHEAFETDFTVHKD.R *	VHKDRVND	33.94
F1NNK9	DPYSL4	* C.DYALHIDIPR				41.94
Q9YH06	HMGB1	KKKEEEEDED.E *	EDEDEDEE	33.89
Q5ZLR5	UQCRFS1	* D.VTVPDFSAYR	VHNDVTVP	33.87
A0A1D5PQ40	NCAM1	* C.IAENKAGEQDATIHLK				41.58
A0A1L1RKH8	ENO1	* I.GAEVYHNLK		41.57
A0A1D5P7X9	UQCRB	* D.KPYLEPYLK	YEEDKPYL	33.75
F1NCZ2	GDI1	RDVYKKFDLGQD.V *	LGQDVIDF			33.7
P09102	P4HB	* D.HENIVIAK	TYRDHENI	33.65
A0A1L1RY31	RPL4	* Y.AVSELAGHQTSAESWGTGR		41.51
Q9I9D1	VDAC2	GYGFGLVKLD.V *	VKLDVKTK			33.61
A0A1D5NV23	FSCN1	* G.TAFTLEFR		41.47
A0A1D5NWJ7	COX7A2L	* V.PDKLLYR				41.16
P27731	TTR	* G.EIHELTTEEQFVEGVYR		41.02
Q9I8D6	CCT4	* C.VRAYGDALEVIPSTLAENAGLNPISTVTELR				40.93
A0A1D5P359	CIRBP	SRGFGFVTFENIDD.A *	NIDDAKDA			33.61
A0A1D5NW27	TUBA1A	PSDKTIGGGDDSFNTF.F *				40.77
A0A1D5NUI1	RPL3	* P.SKPVHLTAFLGYK		40.57
A0A1D5NXB3	RBM4	* C.PVDRPGQVADFTEAYNEQYGAVR				40.49
R4GG24	AKR1E2	* D.YLDLYLIHWPSGFK	LKLDYLDL	33.59
P09244	TUBB	* S.TAIQELFK		40.45
D0EKR3	PPIA	* T.AKTEWLDGKHVVFGR				40.45
P09244	TUBB	* P.DNFVFGQSGAGNNWAK				40.43
F1NCZ2	GDI1	* C.DDIKDIYKR				40.43
P02001	HBAD	* D.KKLIQQAWEK	TAEDKKLI			33.59
E1BS62	GAP43	QVEKNEDGDQKIEQD.G *	IEQDGIKP			33.57
Q5ZHZ0	DDX39B	* D.VQEIFR	MRRDVQEI			33.46
A0A1D5PFJ6	HSPA8	FEELNADLFRG.T *		40.35
F1NW43	PKLR	TGDLVIVLTGWRPG.S *		40.26
A0A1D5NW27	TUBA1A	* T.YAPVISAEK		40.2
R4GM10	ALDOC	VDKGVVPLAGTD.G *	AGTDGETT	33.4
O93467	RHOA	KKLVIVGD.G *	IVGDGACG			33.33
F1NLB3	NCAM1	* E.WKPEIR	HSSEWKPE	26.35
F1NEA4	MYO10L	GESKVDGQE.F *	DGQEFLVR	26.3
F1N9U0	PRPF6	* H.SIPLWLLLSR		40.2
A0A1D5NW27	TUBA1A	SKLEFSIYPA.P *				40.18
Q5ZJT7	TCEB1	* D.GHEFIVK	ISSDGHEF	33.3
A0A1D5PL88	CLTB	* D.KAFYQQPDADVIGYVASEEAFLK	RIADKAFY	33.24
E1BV96	AFP	* C.IVNAENDDKPANLSPQVR				40.17
F1NJ08	VIM	* L.NLRETNIESQPIVDTHSKR				40.08
F1P582	UQCRC2	* G.LFGFYTISQAAHAGEVIR			39.95
F1NT57	AKR1B1	* C.HPYLTQEK				39.94
F1NY27	INPP5F	* E.KERLEK	ESKEKERL		42.38	44.54
F1NRM8	ERP29	* A.LHTKGSVPLDTITFYK				39.72
P0CB50	PRDX1	* C.HLAWINTPK				39.38
D0EKR3	PPIA	* C.TAKTEWLDGKHVVFGR				39.3
F1NAG9	NEK9	* W.KEVDLTR			39.27
Q90705	EEF2	* C.KAGIIASAR				39.24
Q5ZJV5	COX4I1	* V.PLPEVAFVK			39.22
E1BZE6	HNRNPA3	KIFVGGIKED.T *	IKEDTEEY			33.13
A0A1D5PFU9	STXBP1	* C.ATLKEYPAVR				38.98
A0A1D5NW27	TUBA1A	* P.SDKTIGGGDDSFNTFFSETGAGKHVPR				38.96
F1NCZ2	GDI1	* D.LLEPIEQK	PALDLLEP	33.12
A0A1D5PPW0	CCDC85A	* S.LLLAAGIR		38.95
P31395	STMN1	* D.KHIEEVR	REKDKHIE	33.09
Q5ZKC9	YWHAZ	AKLAEQAERYDD.M *	RYDDMASC			33.03
F1NKL4	DYNC1H1	* D.KPVSLQLR	IDADKPVS	32.95
A0A1D5P259	HNRNPH2	* D.RSEQIVSR	GFSDRSEQ	32.93
A0A1L1RKH8	ENO1	HIADLAGNPEVILPVPAFNVIN.G *		38.94
A0A1D5PFJ6	HSPA8	ARFEELNADLF.R *		38.75
A0A1D5NW27	TUBA1A	* T.IGGGDDSFNTFFSETGAGKHVPR				38.63
A0A1D5PBA1	RPL5	* C.YLDAGLAR				38.62
P08250	APOA1	* A.PYYKEVR				38.44
F1NGN9	CD99L2	* D.GRQPGVRPEEGFSDSDLEGIVDDGYSPDKK	DARDGRQP	32.91
A0A1D5NW27	TUBA1A	* D.LEPTVIDEVRTGTYR	VFVDLEPT			32.83
Q5F426	PDHA2	* G.KGPIVMELQTYR			38.42
F1NLV4	GNB1	* C.NVWDTLKADR				38.34
A0A1D5P2C5	ANKRD13B	* E.LVQLVLR	RDLELVQL		46.54
A0A1I7Q3Z7	MAPRE1	* D.KIIPVDKLVK	MGVDKIIP			32.79
P01994	HBAA	* F.LVVVAIHHPAALTPEVHASLDK		38.27
E1C976	YLPM1	* G.PAPRVLSLDDYFITEVEKEER		38.26
A0A1D5PK33	RPS14	* C.KELGITALHIK			38.04
A0A1D5NW27	TUBA1A	* G.QMPSDKTIGGGDDSFNTFFSETGAGKHVPR				38.02
E1C486	PLXDC2	* D.FPFYGHFLR	LSFDFPFY	32.78
P53478	ACTG1	* A.SSSSLEKSYELPDGQVITIGNER				37.96
F1NJ69	USO1	* D.RVASSTLLDDRR	KLCDRVAS	32.7
D0EKR3	PPIA	* T.FELFADKVPITAENFR			37.92
F1NW43	PKLR	* G.THEYHEGTIK		37.91
P21566	CFL2	* D.TVEDPYTAFVK	DIGDTVED		32.66
F1NC27	RAB21	* D.KHITTLQASFLTK	KFNDKHIT	32.54
A0A1D5PIE9	RPS26	* E.ASVFDSYVLPK	DISEASVF		39
E1BZT5	PRPF8	* L.RWSKQTDVGITHFR				37.81
A0A1D5NV23	FSCN1	VGKDELFALEQ.S *		37.7
A0A1D5NW27	TUBA1A	GHYTIGKEIIDLVL.D *				37.59
E1BYA3	PTDSS1	* D.GFVPAHFFGWYLK	DKLDGFVP	32.49
Q9I882	CHPKCI	* E.GPEGGQSVYHVHLHILGGR	VLNEGPEG		37.13
ENSBTAP00000013050	#N/A	IFLPWADLSDLMVT.E *				37.57
P40220	CRABP1	KVAVAAASKPHVEIRQDGD.Q *	QDGDQFYI			32.48
E1C7Y3	PHGDH	SATKVSAD.V *	VSADVLEA			32.47
P53478	ACTG1	* S.YVGDEAQSKR				37.55
A0A1L1RSG1	COX6A1	* N.PHVNALPTGYEDEN				37.54
F1NH87	GAPDH	VIHDNFGIVEG.L *				37.38
P09244	TUBB	VSDTVVEPYNATLSVHQ.L *				37.31
F1NPA9	RPS3	* D.GYSGVEVR	LAEDGYSG	32.32
P02263	HIST1H2A4	* N.DEELNKLLGK				37.2
A0A0A0MQ49	SELT	* Q.RYPDIR		37.13
P21566	CFL2	* C.RYALYDATYETK				36.99
D0EKR3	PPIA	* C.GSKDGKTSK				36.89
E1C3C6	ATP6V1G1	* C.DIKPEIHVNYR				36.8
F1NZX4	ARFGAP3	* A.KKGGLGAQK		36.75
F1P537	XRRA1	* L.TRLLQQK		36.73
A0A1D5PEM7	CTDP1	FAPNLIT.V *				36.67
D5M8S2	DJ-1	* C.AGPTALLAHGIGFGSK				36.55
Q71SG2	CRMP2A	* E.PITASLGTDGSHYWSK	VYGEPITA		32.74
P00337	LDHB	SADTLWSIQKDLKD.L *	DLKDLXXX			32.32
A0A1L1RRA4	CNOT11	* V.KNSTGVEIK			36.43
Q9PVL6	MTCH2	* A.TLITHPFHVITLR		36.38
E1BZS2	NAP1L1	* F.SPPEVPESGDLDDDAEAILAADFEIGHFLR		36.32
P31395	STMN1	RASGQAFELILG.P *		36.3
E1C8R7	XRN1	* E.KFPAIER	PWPEKFPA		32.02
F1P582	UQCRC2	* N.YSDSGLFGFYTISQAAHAGEVIR		36.16
A0A1D5PJW4	PSMA7	RPFGISALIVGFD.F *	VGFDFDGT	32.25
P0C1H4	H2B-V	* V.TKYTSSK				36.14
Q5F3N1	PCMT1	* S.SGRVKLIVGDGR				36.13
F1NF80	PPCS	RVALVTSGGTQVPL.E *		36.11
P53478	ACTG1	LDLAGRDL.T *				36.11
F1NRM5	ACTR2	LDIAGRDI.T *				36.11
Q5ZJI7	ARPC1A	* I.TQVSIYEIDKR		36.05
A0A1D5PYP0	AFF4	* E.FFAELDKAM	EQKEFFAE		30.96
P18944	MT-CO2	* D.DVLHSWAVPALGVK	ITADDVLH	32.24
E1BVT3	MDH2	* C.DVVVIPAGVPR				35.96
E1BV96	AFP	GKLEIDENYVPLSLTPDLFTFHEDL.C *		35.94
A0A1D5NWK7	COQ5	IDLALQEA.Y *				35.89
F1NH87	GAPDH	* C.RLEKPAKYDDIKR			35.84
Q5ZMG9	TCP1	* C.YEDAVHSGALEE				35.73
F6R1X6	SSB	* I.KLDDGWVPLEVM				35.69
A0A1D5P2U1	CCNT1	* N.PSPIILK			35.68
E1C4Q2	MAP6	* D.KQIASGRAAK	KAKDKQIA			32.14
F1NPJ4	SDHA	* C.ALQTIYGAEAR				35.66
R4GM10	ALDOC	* C.AQYKKDGADFAK				35.39
A0A1D5P4C7	DPYSL5	LDTNTSAHLLSLLA.S *		35.37
E1BV96	AFP	GFISPFERPN.A *				35.31
F1P582	UQCRC2	* G.SRYETTANLGTAHLLR				35.25
F1NYM3	NDUFS7	* Q.HADSSIQAQPK		35.15
Q5ZJV5	COX4I1	* N.PVEGISAQWDYEKNEWKK		35.09
F1NB52	COPG1	ELAPAVSVLQLF.C *		35.07
F1NRG5	TM9SF3	* A.DEHEHTYQDK		35.07
A0A1D5PCF6	SHROOM2	* A.LIIEQR				35.05
F1NY27	INPP5F	SHQELISQLLQSYMKLLLPDD.E *	LPDDEKFH			32.13
R4GGM5	TMED7	* C.FSNEFSTFTHK				35.01
Q5ZI60	CORO1C	KSDLFQDDLYPD.T *	LYPDTAGP	31.86
A0A1D5PKI5	GMDS	LLDAIKTC.G *			34.98
P62758	NCALD	* D.GKLSLEEFIR	TNRDGKLS		31.86
Q90705	EEF2	* G.KKEDLYLKPIQR		34.94
Q90705	EEF2	* C.VLTAQPR				34.92
F1NIP5	PRPS1L1	* D.LHASQIQGFFDIPVDNLYAEPAVLK	ITMDLHAS	31.66
F1NDN4	SMC4	* L.EKQLQKDK		34.91
B0LVF9	MAPT	* A.TPSLEDHAAGDAAQAR			34.9
A0A1D5PNR0	RBM8A	VREDYDSVEQDGD.E *	QDGDEPGP			31.62
F1N998	FNBP1L	* D.KHTQWGIDFLEK	DNLDKHTQ	31.57
P53478	ACTG1	ATAASSSSLEKSYELPD.G *	ELPDGQVI			31.53
E1BRL4	SNAP23	* D.RIEQANIR	TNRDRIEQ	31.49
F1N9H4	EEF1A2	* Q.TREHALLAYTLGVK		34.89
Q9YH06	HMGB1	LKEKYEKD.I *	YEKDIAAY			31.49
A0A1L1RLC2	CCT7	* C.QVIAEAVR				34.88
A0A1D5PMS2	MAP1A	* G.KNTDPEFFKR				34.78
A0A1L1RKH8	ENO1	* A.TNVGDEGGFAPNILENKEALELLK		34.74
F1NZ30	CKB	* N.DNKTFLVWINEEDHLR				34.73
P00508	GOT2	* A.SSNVGYLAHAIHQVTK		34.68
A0A1D5P359	CIRBP	* G.QISEVVVVKDRETQR				34.67
A0A1D5NZ05	TFRC	* Y.LVDGEGTVEEEIQGPPVIFWPELK				34.54
P53478	ACTG1	* H.TFYNELR				34.42
A0A1D5PD21	DENND4A	ILIHSLR.P *			34.38
F1NH87	GAPDH	LVSWYDNEFGYSNRVVDL.M *				34.26
A0A1L1RY47	SRSF1	* D.AEDAVYGRDGYDYDGYR	DPRDAEDA			31.49
D0EKR3	PPIA	* I.YGEKFADENFILK				34.12
A0A1D5PUL6	HSP90AA1	KENQKHVYYITGETKD.Q *	ETKDQVAN			31.43
O93466	CRAC1B	* C.PNTPIILVGTK				34.09
D0EKR3	PPIA	VTFELFADKVPITAENF.R *		34.06
Q5ZLZ6	SLC16A1	* T.KEVLQEAGK			34.06
A0A1L1RNY8	H2AFX	* A.GLQFPVGR		34.04
E1BRU9	CROT	FYHGRT.E *		34.03
F1NLC7	TXNDC12	* A.AAEGLGKGFGDHIHWR				34.01
F1NW23	CLTC	* G.YTPDWIFLLR		33.98
Q08393	GSTA	* D.HGQDYLVGNK	ALKDHGQD	31.17
E1BV96	AFP	* C.TTEEEKLQHR				33.84
A0A1D5NYM1	PFKP	ILAKYKTS.Y *		33.8
F1NZ30	CKB	* G.KYYALR			33.77
E1BVQ3	ARFGEF2	* A.KFSHVLQK			33.77
P00940	TPI1	* A.SQHDVDGFLVGGASLKPEFVDIINAK		33.76
A0A1D5PNE9	AKAP9	* L.KFSLEDQK		33.76
F1NLV4	GNB1	* V.LAGHDNR			33.73
E1C1Q2	MAP1B	VDSILLTHIGDD.N *	IGDDNLPG	31.05
A0A1L1RTS0	SLC25A3	* C.KFGFYEVFK				33.55
C7G537	COTL1	* D.DATEVNWVTFK	LVRDDATE	30.98
F1NHT3	SPTAN1	* L.KDQLLAAK		33.53
Q5ZI60	CORO1C	* D.DLYPDTAGPEAALEAEEWFEGK	LFQDDLYP		30.93
A0A1D5P655	CYFIP1	* S.PGILEFFHHQLK		33.47
A0A1D5P4L7	TF	* V.AAHAVVAR		33.28
A0A1D5PD02	UBA7	* Q.RLSDGVER			33.23
E1BWX3	MCU	* A.IAQAELDLK			33.05
A0A1L1RWI0	PPIE	HTGPGLLSMANSGPNTNGSQFFI.T *				33.03
A0A1D5PJY1	SPTBN1	HKDVAEEIASYRPTID.S *	PTIDSLHE	30.85
A0A1D5PLS2	CS	* G.RVVPGYGHAVLR			33.02
Q5ZHZ0	DDX39B	* D.FLLKPELLR	GFRDFLLK	30.84
F1NZ90	PUS1	LIDDILEKIN.N *			33.02
F1NJ08	VIM	* Q.PIVDTHSKR				33.02
A0A1L1RWL5	HNRNPDL	* C.FITYTDEEPVKK				32.98
A0A1D5NUF7	PSMD10	* A.GRLEELR		32.93
P33094	SST	SANSNPALAPRE.R *	APRERKAG			57.67
F1NZ30	CKB	* C.PSNLGTGLR				32.93
F1NWH9	CCT6A	* C.VIPGAGALEVAVANALVK				32.86
A0A1D5PU77	ATP5B	FLSQPFQVAEVF.T *		32.84
O93417	CASP3	* C.QKIPVEADFLYAYSTAPGYYSWR				32.8
P21566	CFL2	* C.LSDDKKQIIVEEAK				32.72
P09244	TUBB	* D.RISVYYNEATGGKYVPR	LQLDRISV			30.82
E1C8Z0	RPN2	YHLPVVIVPD.G *	IVPDGPAA	30.76
F1NKL4	DYNC1H1	* N.LFTTWSHHLQQANIQFR		32.69
A0A1D5PB54	GOLGB1	ELEVAERKLCSH.R *		32.59
P09244	TUBB	* I.GNSTAIQELFKR				32.59
A0A1D5PM87	RAD21	* P.EKEKEK		32.56
Q90835	EEF1A	IGGIGTVPVGRVE.T *	GRVETGVL			54.07
A0A1D5P7Y8	AP2B1	* N.AFVEGSHGIHR		32.55
A0A1L1RTJ6	ADCY9	* I.KRHSTSSPK			32.55
Q5ZM32	DLD	* N.SHLYHLAHGK		32.54
F1P0L9	PRKCI	HVFEQASNHPFLVGLHS.C *		32.53
F1NH87	GAPDH	* K.PAKYDDIKR				32.49
R4GJW8	CALM1	KDTDSEEEIREAFRVFD.K *	RVFDKDGN			30.68
P18944	MT-CO2	HFEAWSSLL.S *		32.48
A0A1D5NW27	TUBA1A	* L.SNTTAIAEAWAR				32.45
R4GF68	SZT2	* N.KIVEELR		32.43
F1NH87	GAPDH	VPTPNVSVVDL.T *		32.42
A0A1D5NW27	TUBA1A	* C.LLYRGDVVPK				32.42
A0A1D5PTH5	PPL	RIEPEKV.R *				32.4
A0A1D5P4C7	DPYSL5	* D.VVVWDPEATR	ADADVVVW	30.58
A0A1D5NV69	LOC107051526	RVNVDKVLERD.Q *	LERDQKLS			30.56
A0A1D5PCG4	SYT4	* H.LDLEKR				32.39
E1BXF4	RCN1	* D.APSFQYDHEAFLGKEEAR	QHEDAPSF	30.52
A0A1D5P0A1	UGP2	* N.KIVSGNLR		32.38
F1NCZ2	GDI1	* C.DDIKDIYK				32.36
A0A1L1RN20	FXR1	* L.KEVEQLR		32.27
Q5ZJ56	RPL7	* Y.IAWGYPNLK		32.2
F1NN08	ARF1	* G.LIFVVDSNDRER		32.17
Q8UWG7	RPL6	* I.FDTEKEKYEITEQR			32.16
A0A1D5PB58	KCTD15	* L.NSVQVLER			32.16
E1BSG7	WBP11	* N.KGALAASQRK				32.14
E1C347	GNAO1	* D.TLGIEYGDKER	RAMDTLGI	30.51
R4GJW8	CALM1	IREADIDGDGQVN.Y *				32.12
A0A1D5PZZ5	PBDC1	* I.YNSSQQQR			32.09
A0A1D5P6I8	PRKACB	* A.KEDFLR		31.98
E1C347	GNAO1	SKAIEKNLKED.G *	LKEDGISA			30.44
F1NA05	RANBP2	* G.KEDFLR		31.98
A0A1D5PXN1	MXRA8	* V.KIQLDITK			31.97
F1NMN0	CPSF2	* S.IILTYR				31.96
Q5ZHX1	RAP1B	* C.DLEDERVVGKEQGQNLAR				31.88
A0A1L1RKH8	ENO1	* L.PVGADNFK			31.79
F1NW43	PKLR	* G.THEYHEGTIKNVR				31.73
E1BSX2	ALG14	* D.YHGQYSDQGIDY	YQRDYHGQ	30.4
A0A1D5PF08	CANX	* C.GEDYKLHFIFR				31.68
E1BV96	AFP	* H.RHSLPGYFIYEVSR			31.65
Q5ZI00	NDUFA9	* Q.VHHAVIPHGR			31.61
A0A1D5PUX7	PIGG	FDAAQIT.I *		31.59
P53478	ACTG1	* L.EKSYELPDGQVITIGNER				31.57
A0A1D5P4L7	TF	* C.LKDGKGDVAFVK				31.47
A0A1D5PEE5	YTHDC1	* Q.KDQTSKLK		31.42
F1NAA5	PGM2L1	FVHTSFHGVGHD.Y *	VGHDYVQW		30.35
E1BZE6	HNRNPA3	KLFIGGLSFETTDDSLREHFEKWGTLTD.C *	TLTDCVVM			30.34
F1N998	FNBP1L	* Y.IDVTLEK		31.37
A0A1D5PQV1	FAU	* G.KVHGSLAR		31.37
A0A1D5P8Z7	WDR36	* N.KSLGRGSINK		31.34
E1C4H1	TRAPPC11	* Q.KSRIEK				31.22
F1NMK9	DNAH5	* T.KSPITSK				31.22
A0A1L1RUE7	PSMB6	* V.TDKLTAVHHR			31.17
A0A1D5PQ40	NCAM1	* D.GEPIEQEDNEEKYSFNYDGSELIIK	WTKDGEPI			30.24
E1BSD3	ASPHD1	* N.LQEYAKR		31.16
A0A1D5PJI0	SEPT7	* N.SLFLTELYSPEYPGPSHR			31.12
A0A1D5P570	ACAD11	* Q.PAGALSVR		31.11
Q5ZM32	DLD	* N.NSHLYHLAHGK		31.06
A0A1D5NV23	FSCN1	* L.VVAHGDGR		31
F1NZF2	MYCBP2	* V.LQQELQLK		30.99
E1BZE6	HNRNPA3	* D.TEEYNLREYFEK	IKEDTEEY			30.22
A0A1D5PPG9	RTN4	* D.HYLGLVNK	AQIDHYLG	30.02
A0A1D5NWL5	DOPEY2	LVESLRL.P *		30.97
E1C8Q5	ATP6V0A1	* T.ELKFILR			30.97
A0A1D5P4C7	DPYSL5	* C.RDIGAIAR				30.97
Q5ZLR5	UQCRFS1	KGPAPYNLEVPTYQFVGD.D *	FVGDDLVV	30
Q5ZLW9	SSR2	FSPHFLDWAAF.G *		30.94
A0A1D5NYG3	FLNB	* D.KHIPGSPFTAK	KYNDKHIP	29.93
E1C7U9	THAP12	* Q.SDLAFFRFPR		30.9
A0A1L1RNC5	YBX1	* D.GNEEDKENQGDETQGQQPPQR	PREDGNEE	29.83
P02001	HBAD	TYFPHFDLSPGSD.Q *	PGSDQVRG			29.83
Q5ZMW1	ACO2	LQLLEPFDKWD.G *	DKWDGKDL	29.77
F1P5A5	MRPS31	KFQQLKE.Q *	QLKEQEIK			42.78
A0A1D5PQB7	MYO1A	EGAEVLLAEL.K *		30.88
F1P0S2	STX8	SSLMAGGVKRGVT.N *		30.86
Q5ZM66	RPS26	NIVEAAAVRDISE.A *	DISEASVF			42.36
A0A1D5PM74	CDC42BPB	* I.HSIHELHYVHR			30.86
Q789A6	MYH10	* P.HIYAISESAYR			30.85
P70081	H4-VIII	* V.FLENVIR			30.85
P84175	RPS12	* C.VVVKDYGKESQAKDVIEEYFK				30.85
F1NNS1	DDOST	* D.THSLFFR	NLRDTHSL	29.74
A0A1D5P930	IDI1	* D.GIWGEHEIDYILFVQK	AKSDGIWG	29.74
Q8QFN3	TMEM121	* C.FLIVLR		30.84
Q5ZJH9	DKC1	* D.KPSNPSSHEVVAWIR	INLDKPSN	29.66
A0A1D5PWP7	PDIA4	* L.KYSTSESEIKEHVVK		30.81
A0A1D5PI06	NDUFV2	* S.SSGGALFVHRDSPENNPDTPFEFTPENK				30.81
F1NIM4	FKBP4	RGEAHLAVNDFELARGD.F *	ARGDFQKV			29.65
F1NLB3	NCAM1	* D.AKEANVEGTITISGLKPETTYSVR	RLYDAKEA	29.47
Q5ZKC9	YWHAZ	* S.KVFYLK		30.79
A0A1D5PT93	STX1A	* I.KLENSIR		30.75
E1C3A9	HDLBP	KPSSHEESKAPSKGFVVRD.A *	VVRDAPWA			29.4
E1BS62	GAP43	KADAPASESEAADKKDEGPAG.G *				30.73
P0CB50	PRDX1	LVQAFQFTDKHG.E *				30.66
P27731	TTR	HYTIAALLSPFSYSTT.A *		30.64
E1C246	FGD4	* L.LKDYLR		30.64
F1NF63	ELP4	VTNLSDMVVG.L *			30.63
F1NGH1	PITPNB	* I.FTNFHR			30.62
P19121	ALB	RHPFLYAPAILSF.A *			30.55
P67881	CYC	KSERVDLIAYLKD.A *	YLKDATSK			29.39
F1P3A9	MSMO1	* D.VHSGYDIPLNPLHLVPFYAGAR	ETIDVHSG	29.3
E1BVT3	MDH2	LTLYDIAHTPGVAADL.S *		30.54
A0A1D5PZE1	PTGES3	* C.LRKGESGQAWPR				30.5
Q03669	ATP2A2	ITGDNKGTA.V *			30.36
A0A1D5PPV0	HBBR	NLDNIKNTYAKLSELH.C *				30.36
Q90835	EEF1A	VETGVLKPG.M *			30.34
A0A1D5P810	ATP5O	* P.VSKLVKPPIQVYGLEGR				30.34
E1C220	WDR70	* N.PREAILR			30.32
Q5ZIK5	C1H21ORF59	* Y.KKQEELKK			30.31
A0A1D5PXG0	HNRNPK	* D.IETIGEILKK	ISADIETI	29.29
Q71SG2	CRMP2A	* C.DYSLHVDITEWHK				30.22
P09244	TUBB	NDLVSEYQQYQD.A *	QYQDATAE	29.27
D0EKR3	PPIA	VTFELFADKVPITA.E *		30.16
F1NW43	PKLR	* C.DENVLWVDYKNLIK				30.15
A0A1D5PUZ2	QARS	* C.VRDVLNEQAPR				30.14
E1C1Q2	MAP1B	* K.PKPQKKEEPAKK			30.11
A0A1D5PBD5	NMT2	RVNLEGIFQAVYTAG.V *				30.11
P18939	MT-ND4	* A.PLYGLHLWLPK		30.1
E1C0Q5	ACAT1	KFTISREEQD.T *	EEQDTYAI	29.26
Q71SG2	CRMP2A	* L.SDSQIYEVLSVIR		30.09
E1BV96	AFP	* D.DKPANLSPQVR	AENDDKPA		29.23
Q5ZIQ3	HNRNPK	IIPTLEEYQHYKGSDFD.C *	SDFDCELR			29.23
Q5ZME2	MDH1	VLVTGAAGQIAY.S *		30.07
D0EKR3	PPIA	* G.EKGFGYK		30.04
E1C8W4	USP5	* S.GGNNHAVEHYR		30.03
P84169	PSMD13	YYQTIGNHASYYKD.A *	YYKDALRF	29.2
A0A1D5PZ74	TENM3	* N.TIDSGELDIGR			30.01
A0A1D5PAZ1	RYR2	* L.KELMDLQK		30
F1NJ08	VIM	* E.VDALKGSNESLER	LTCEVDAL			36.81
A0A1D5NV94	AP2A2	* T.DLEEIKKER			29.92
F1NW23	CLTC	* D.KFICIREK	MESDKFIC			29.17
A0A1D5PSW3	GNG7	* L.RIEAGIER				29.89
P28497	CAPZA2	EGAAHAFAQYNLDQFTPVKID.G *	VKIDGYDE	29.16
A0A1D5PCK3	ASPSCR1	* V.VRDFVR				29.88
Q5ZIQ3	HNRNPK	ALRTDYNASVSVPD.S *	SVPDSSGP			29.12
A0A1D5PCV7	G3BP2	HVDAHATLSD.G *	TLSDGVVV			29.09
E1C2C2	DDI2	* D.LDKFTR	LSGDLDKF	29.03
A0A1D5P4C7	DPYSL5	* D.GELYQALR	MLRDGELY		29.02
P40220	CRABP1	* C.KQTLIEGDGPKTYWTR				29.87
A0A1D5PJC8	#N/A	* S.KEAQAEAEK				29.86
E1C2C3	SF3B1	* P.GYHAPVALLNDIPQSTEQYDPFAEHRPQK			29.85
A0A1D5PEA3	SIPA1L2	SAPLLAPLHLA.G *		29.82
E1BZT5	PRPF8	* I.KETGYTYILPK		29.77
R4GL78	PAFAH1B2	* N.FGIGGDTTGHVLWR		29.71
A0A1D5PUL6	HSP90AA1	* C.VQQLKEFEGK				29.71
O57535	NME2	KFVHASED.L *	ASEDLLKQ	29
A0A1D5PC23	TALDO1	* T.IVMGASFR				29.71
F1NKL4	DYNC1H1	* D.YIPVDQEELRDYVK	LSKDYIPV	28.96
F1P130	ALDH1L2	* G.QEVYNKLR				29.69
F1P5I5	UBE2O	* G.KDKGGAAVR				29.58
F1P5J5	AARS	* D.TDLFLPYFEAIQK	SNYDTDLF		28.95
P63247	RACK1	GHSHFVSDVVISSD.G *	ISSDGQFA	28.94
P09244	TUBB	* L.RFPGQLNADLRK				29.57
H9L019	SF3B4	LLAAQNPLSQADRPHQLFAD.A *	LFADAPPP	28.94
P31395	STMN1	* F.PLSPPKKK				29.56
F1NAE5	CNTNAP1	HYYWGGSR.P *		29.53
F1NT28	PPA1	* P.GYLEATVDWFRR				29.48
A0A1D5PJ08	NID1	* N.PGSYNVIANDEDSIR			29.47
A0A1D5NW27	TUBA1A	LIGQIVSSITASL.R *		29.46
A0A1D5NW27	TUBA1A	AYHEQLSVAE.I *	SVAEITNA			34.82
F1NC26	HSPA4L	EFSITDVVPYSIT.L *			29.46
A0A1L1RY31	RPL4	* A.RPLISVYSEKGEASGK		29.43
Q03696	L1CAM	RPQSGVFGPGETARLD.C *	ARLDCEVG			28.89
F1NVF0	VPS35	* E.LAELPLR	IKAELAEL			34.7
Q9PTR5	PAFAH1B1	* G.VLFHSGGK		29.43
A0A1D5NYI5	CUL5	VFVSLPT.E *				29.43
F1NGK6	TRPM2	* E.KQNTEQK	QCQEKQNT			34.45
A0A1D5NW27	TUBA1A	NLDIERPTYTNL.N *			29.39
Q9YH06	HMGB1	KKKEEEEDEDEDEED.E *	DEEDEEDE	28.86
A0A1D5P3B3	NDUFS2	TSFLGRWIGEVTA.L *				29.39
F1NNP6	GLRX3	* A.GELIGGLDIIK				29.38
F1NW23	CLTC	* D.FVHDLVLYLYR	DRFDFVHD	28.85
F1P220	ISY1	* G.VRELFEK				29.33
A0A1D5P647	KLHL9	* V.KLPFER		29.3
E1C7E3	PLCH1	* I.GDRILRR		29.25
F1NKL4	DYNC1H1	KLVPLLLED.G *	LLEDGGEA		28.82
P00940	TPI1	* D.VDGFLVGGASLKPEFVDIINAKH	SQHDVDGF			28.81
E1BZE6	HNRNPA3	* D.DHDTVDKIVVQK	VTFDDHDT			28.74
Q8UWG6	MAPK1	* D.HTGFLTEYVATR	PDHDHTGF	28.73
F1NS23	ADSS	* D.FHLLPSGIINPK	VEYDFHLL	28.69
A0A1D5NXM9	CASK	* T.KLETIR				29.19
F1NCE3	PRPF40A	* E.EKEEAR	TEKEEKEE			33.5
A0A1D5NZ06	RPS27	* D.LLHPSPEEEKRK	LAKDLLHP	28.67
A0A1D5P1K9	EPB41L1	* D.KVVPGLEEDAKAR	QHTDKVVP			28.63
A0A1D5PZG6	AKAP8L	* D.GHYDDHYESHYDSFYGSR	SHYDGHYD	28.52
R4GGJ0	RPS16	* D.ILIQYDR	EIKDILIQ	28.51
A0A1D5NYJ2	LONP1	* T.VQVTPENLQDFVGKPIFTVDR		29.1
Q5ZLG7	SLC25A6	* G.GVDKHTQFWR			29.08
Q5ZJX6	ABCE1	* P.DWQEILTYFR			29.02
Q90705	EEF2	* T.VGFGSGLHGWAFTLK		29.01
A1IMF0	UCH-L1	AIQEVHNSVAQEG.Q *				28.99
F1NZ30	CKB	* D.DLDPNYVLSSR	QGGDDLDP	28.44
Q5ZMW1	ACO2	* C.DHLIEAQSGGEKDLR				28.95
Q9I9D1	VDAC2	DIFNKGYGFGLVKLD.V *	VKLDVKTK			28.42
R4GFB3	PLCB4	* T.HSAEEQEIR			28.94
F1NXH0	CACNA1B	HSAERQGKEG.N *			28.94
A0A1D5PCE8	MAP7D3	* A.RQEEELR				28.85
A0A1D5PPG9	RTN4	LVDSLAATGKPYLESFQDELD.S *	DELDSSKI	28.39
R4GLD1	TRIB3	* D.ISPGAVHFM	IPSDISPG	28.31
F1NSP8	HNRNPU	* C.LFAGFQR				28.84
A0A1D5PK48	APOC3	* A.EAPDKTEVVVKK		28.82
F1NW43	PKLR	* A.EAAIFHR		28.78
A0A1D5P9K1	OBSCN	* T.QFTVTTPR				28.76
A0A1L1RSG1	COX6A1	* A.SAAHEGGGAR		28.67
E1BVC3	CLASP1	* D.YPINLAAIK	QTADYPIN	28.23
A0A1D5P3K7	SUMO3	* D.GSVVQFK	AGQDGSVV	28.23
A0A1D5P259	HNRNPH2	* C.HTEETEGEIPGLGFSDRSEQIVSR				28.63
A0A1D5PEN2	MAP1B	* D.LVYIPNHSNSK	VYLDLVYI	28.21
A0A1D5P5R0	HSP90AA1	* T.KPIWTR		28.62
F1NEG3	ZCCHC8	* Q.EIQVKPK		28.58
A0A1D5PMR1	UCHL1	FVDVLGFEEEALGAVPSPA.C *		28.55
Q90602	HNRNPAB	* G.FGFILFK		28.54
F1NB02	RPS8	* C.GRADGYVLEGKELEFYLRK				28.53
Q90734	ACTN4	KHEAFESDLAAHQD.R *	AHQDRVEQ	28.15
R4GJW8	CALM1	* G.YISAAELR				28.5
Q5ZME1	HNRNPA2B1	SGRGGNFGFGD.A *	GFGDARGG			28.15
A0A1D5PFJ6	HSPA8	* D.KNQTAEKEEFEHQQK	NWLDKNQT	28.14
E1C1Q2	MAP1B	ATRPQVALIEDELKLTGKEHKD.A *	EHKDAFEV			28.13
A0A1D5PUL6	HSP90AA1	ELISNSSDALDKIRYESL.T *				28.43
A0A1D5PE33	RAB1B	* D.VTDQESFNNVK	VVYDVTDQ	28.09
A0A1D5PZE1	PTGES3	* C.VEDSKDVNVNFEK				28.4
E1C2L5	ALYREF	* L.GTADVHFER				28.33
R4GFA9	MED18	* A.KGHVFRK			28.32
A0A1D5NW27	TUBA1A	AALEKDYEEVGVDSVEGEGEEEGEE.Y *	EGEEYXXX			30.91
A0A1L1RJ18	NPM1	* C.ELKAEKEYQFKVDDEENEHQLSLR				28.32
A0A1D5NW27	TUBA1A	SKLEFSIYPAPQVSTAVVE.P *	AVVEPYNS			30.84
A0A1D5PKK4	MTMR3	* D.EHLVQSVAK	NADDEHLV	28.09
A0A1D5P3R3	PPP6R2	* L.LTLLETR				28.32
F1NCS6	MTHFD1L	* P.KPDSVPK				28.31
F1N8Q1	SOD1	* D.RHVGDLGNVTAK	KDADRHVG	28.07
D0EKR3	PPIA	SIYGEKFADENFILKH.T *				28.22
E1C4N0	RPS10	* D.KKAEAGAGAATEFQFR	PGADKKAE	27.98
E1C1Q2	MAP1B	* I.PLSYFTSVSSLIVWHPANPAEK		28.2
A0A1D5NZW8	TRIO	IVFGNIHQIYDWHRD.F *	WHRDFFLG	27.89
E1BVP1	EIF5B	* P.KEAPKKAEEK		28.2
A0A1D5PCW5	TSC2	ELQAVTWDILLDI.M *			28.17
R4GFB3	PLCB4	* D.HPLAHYFISSSHNTYLTGR	QEMDHPLA	27.89
A0A1D5PJI0	SEPT7	* D.LKDVTNNVHYENYR	HMQDLKDV		27.89
F1NPH4	VPS26B	* R.PGEFTQSQIFDFEFTHVEKPYESYTGQNVK		28.09
Q90953	VCAN	HILPHAVDETHTD.A *	THTDAESA	27.72
P27731	TTR	* G.KTTEFGEIHELTTEEQFVEGVYR		28.06
R4GF71	TMSB4X	* A.EIEKFDK				28.06
F1NHE0	STAU1	ALEGTKFPKPTAR.P *		28.05
A0A1D5PJL7	PM5	* E.KITVTPSSK	RSGEKITV			30.06
A0A1L1RNY8	H2AFX	* G.KVTIAQGGVLPNIQAVLLPK		27.86
A0A1L1RQM3	ALDH9A1	* S.GMERCRVLLEAAR				27.76
P53478	ACTG1	KILTERGY.S *				27.73
A0A1D5PCW5	TSC2	* L.LIILQTK				27.62
Q5ZKK4	MESD	* D.GGYAWEIKDFLISQER	MLRDGGYA		27.7
A0A1D5PNE9	AKAP9	* V.SSYIQTSPVLVK			27.6
P53478	ACTG1	GILTLKY.P *				27.6
A0A1D5NW27	TUBA1A	* G.TYRQLFHPEQLITGKEDAANNYAR				27.5
F1NWP3	HSPA8	ALRDAKLDKSQIHD.I *	QIHDIVLV			27.68
E1BVP6	HSPA12A	TFLVENV.I *			27.47
P00940	TPI1	* V.ILGHSER			27.46
A0A1L1RYR6	NARS	* I.FGWIHR		27.38
Q90YB5	ENAH	FATSLGSAFHPVLPHYATVPRPL.N *		27.35
A0A1D5NWB2	KIRREL3	GGPIISLRA.G *		27.35
F1NZ78	ENO1	* D.DPSRYISPDQLADLYKGFVK	KSPDDPSR			27.67
F1NNS1	DDOST	* D.FFSDAFFSSAVQK	GSLDFFSD		27.64
A0A1D5NW27	TUBA1A	AALEKDYEEVGV.D *			27.33
A0A1D5PDN7	LRRC59	* L.VKLDLSK			27.26
A0A1D5NVR1	SLC30A9	* S.PEALARER		27.24
A0A1L1RT94	RPL31	* D.SPNKLYTLVTYVPVTTFK	EDEDSPNK		27.62
E1BXY8	TIMM10	* Y.LDVHER		27.21
A0A1D5NW46	HDAC2	* D.GIDDESYGQIFKPIISK	PMRDGIDD		27.5
F1NZ30	CKB	HGGYKPTD.E *	KPTDEHKT	27.23
O57535	NME2	TFIAIKPD.G *	IKPDGVQR			27.23
F1NRZ6	IPO9	* V.VSQLLDPR		27.18
Q8UWC5	MATR3	* N.YHKFDSEYDR		27.17
Q5ZME1	HNRNPA2B1	KLFIGGLSFE.T *	LSFETTEE			28.95
F1NZD3	RBMXL1	GYSLSSYSDRD.G *	SDRDGYGG			27.21
A0A1D5P657	PPP2R3A	* G.KITLTELR				27.14
F1NU51	NAV1	* N.KAFSIKK				27.1
E1BVN1	MTX2	RIEQQYFEGHDKD.G *	HDKDGSAA	27.02
F1NZV4	FAM21C	* V.ELILEPK				27.09
E1BS62	GAP43	* D.GDQKIEQDGIKPEDKAHKAATK	KNEDGDQK			27.01
F1P376	WLS	* H.YEGLIFR				26.99
F1NB66	RPLP0	* D.NGSIYNPEVLDITEETLHKR	QVFDNGSI	26.84
E1BSP8	SEC24D	* P.QFLTDLRR		26.97
F1NU17	PGK2	* C.ANPANGSVILLENLR				26.96
P09244	TUBB	AFLHWYTGEG.M *		26.93
Q5ZLD1	FH	VAELTGLPFVTAPNKFEALAAHD.A *	AAHDALVE	26.76
A0A1D5PN54	ATP5A1Z	EAYPGDVFYLH.S *		26.93
F1NKL4	DYNC1H1	* W.LHLIPQTLNHLK		26.92
O57535	NME2	LGETNPADSKPG.T *			26.91
E1BVP1	EIF5B	* V.KNQYEK			26.89
A0A1D5PAZ9	CHCHD6	* A.LVQEELLR				26.86
A0A1D5PXD8	AGO1	* R.PSHYYVLWDDNR		26.72
A0A1D5PBA6	DCTN4	* D.AVEEVEPLPEDYYTRPINLTEVTTLHQR	EPADAVEE	26.75
E1BV96	AFP	VVKPIRED.G *	IREDGLRQ			26.57
F1NMJ2	AK4	* G.QFLRESLR			26.7
P53478	ACTG1	ATAASSSSLEKSYELPDG.Q *				26.67
F1P1A5	TKTL1	* N.NNEDFHIGQAK		26.64
E1C1Q2	MAP1B	HRVDDIEKFEDEGTGLEESSEAGD.Y *	EAGDYEEK	26.54
Q90705	EEF2	* D.GSGFLINLIDSPGHVDFSSEVTAALR	QSKDGSGF	26.44
Q9I882	CHPKCI	* Y.HVHLHILGGR		26.61
F1NI05	LAMC1	* V.NLTLHLGK				26.55
A0A1D5PJZ8	PATL1	* S.NLLSLFSR			26.51
Q5ZKS0	MARCKSL1	* D.AAAAQQPPEPTAAEPAAAEQKEE	NRGDAAAA		26.33
F1P269	ACLY	* D.VLINFASLR	PEVDVLIN		26.31
Q5ZMN4	UBR7	* L.KELQSKQVLK			26.48
A3R0S3	GRB2	* H.PWFFGK			26.44
F1N9H2	CASKIN1	* V.KRRPKAK			26.32
P14781	CNTN1	TFLSEEWKD.A *	EWKDAKTE	26.12
A0A1D5P8D0	NAE1	* P.WIVIVAK				26.24
P01994	HBAA	TYFPHFDLSHG.S *			26.2
E1C9H8	PRKAR2A	* L.LQGYTVEVLR				26.2
A0A1D5PL90	LAMTOR1	KLPLLPSLTNQPHQVLASEPVPFTDLQQVRS.E *		26.18
A0A1D5PKC8	MSN	* D.FVFYAPR	KAPDFVFY	26.1
A0A1L1RJ87	RPS5	HAFEIIHLL.T *		26.13
Q5ZIZ0	PGD	* L.KFKDKDGK			26.06
F1P1U3	CPT2	* L.KAGITKAK				25.69
F1NJ08	VIM	TVETRDGQVINETSQHHD.D *	QHHDDLEX			25.7
P09244	TUBB	GHYTEGAEL.V *				25.38
Q8JG64	PDIA3	IFRDGEESGTYDGPRTAD.G *	RTADGIVS			25.45
A0A1D5P191	#N/A	* S.GDNGGDIR		16.8
Q8UWG7	RPL6	PRYYPTED.V *	PTEDVPRK			25.29
F1P2G8	ACSL6	* E.KVIFPR	KVTEKVIF			25.27
A0A1D5P5R0	HSP90AA1	* N.KEIFLR		27.97	35.7	37.87			29.15
E1BTE0	SSBP1	* Y.ESGDTVGSLVLER		79.95	100.05	93.39		79.3
F1NKL4	DYNC1H1	LLLIQAFRPD.R *		61.82	53.33	48.25	49
A0A1D5PS70	PDAP1	* A.RKKEEER		35.31	34.74	40.95			35
Q71SG2	CRMP2A	NLHQSGFSLSG.A *		43.4		62.81			34.14
F1NNK9	DPYSL4	NLHQSGFSLSG.S *		43.4		62.81			34.14
F7BA96	RPL4	* C.ARPLISVYSEKGEASGK			39.28	62.78			33.38
P23614	BASP1	* D.AQQTTETTEVKENNKEEK		44.22	50.61			31.23
A0A1L1RQI4	BCAN	* Y.EIGSITR		32.88	31.83	32.79			32.65
P53478	ACTG1	LDLAGRD.L *		30.46	33.68	37.22			34.03
A0A1D5P359	CIRBP	* D.TNEQSLEQVFSK		68.85	38.26				36.15
P08250	APOA1	* D.NLDTLSAAAAK		49.26		49.98			33.6
F1NCZ2	GDI1	* D.WNVDLIPK		27.13	32.74	32.77	32.31
E1BSN7	PYGB	KQISVRGIAG.L *		27.12	29.92	30.78	30.64
A0A1D5PN54	ATP5A1Z	LKEIVTNFLSTFE.A *		48.38	39.12		31.24
A0A1D5NW27	TUBA1A	* A.LNVDLTEFQTNLVPYPR		92.07	111.05	100.17			108.91
P09244	TUBB	* G.AELVDSVLDVVRK		33.65	36.77	31.74			37.93
F1NPM6	NDUFA10	* Q.FIPEITIGGTEYDKIYYEFR		48.88	50.31	46.71			54.42
P18943	MT-CO1	* W.FPLFTGFTLHPSWTK		49.45	49.99				37.53
F1NHT3	SPTAN1	KHALLEADVAAHQDRID.G *		60.66	36.13		37.57
A0A1D5NW27	TUBA1A	AALEKDYEEVGVDSVE.G *			62.44	41.2			40.68
F1NLH0	ELAVL4	* D.KRIEAEEAIK		39.9	37.88		30.75
E1C347	GNAO1	* D.YQPTEQDILR		33.92	38.72		28.74
A0A1D5PDE6	MARCKS	AAEEAGAAATSEAG.S *		54.26	26.27			31.9
A0A1D5NW27	TUBA1A	PSDKTIGGGD.D *			53.97	57.77			44.29
A0A1L1RRP2	SENP6	GPADILLSNEVVG.H *		50.12	33.14				33.35
F1NV93	PPIB	KVENTKTD.S *		46.86	31.98		31.69
E1BY25	WDR47	* V.KEAEIIK		31.55	46.61			32.09
Z4YJB8	DSTN	* D.VGVTVTDPFK		50.41	42.71			38.35
P00940	TPI1	VVLAYEPVWAIG.T *			29.77	45.19			31.11
Q71SG2	CRMP2A	NLHQSGFSL.S *		42.92		48.71		38.25
P47836	RPS4	ITDFIKFD.T *		43.33	27.71		29.78
A0A1D5P7Y8	AP2B1	* E.PLNNLQVAVK		55.58	67.31		51.54
E1C8Z0	RPN2	* A.LAPSHHLTAR		32.28	38.19		29.64
R4GM10	ALDOC	ALSDHHVYLEGTLLKPN.M *		39.47	38.94		33
F1NZ30	CKB	* D.EHKTDLNADNLQGGDDLDPNYVLSSR			36.04	30.07		28.03
E1BS06	RPL23A	VNTLIRPD.G *		63.78	29.33		40.16
P53478	ACTG1	WISKQEYDESGPSIVH.R *				78.97		34.26
A0A1D5NW27	TUBA1A	* V.FVDLEPTVIDEVR			69.34	81.06		65.31
A0A1L1RKK2	ACADL	KFFQEEVLPFHAEWEKD.G *			33.5	40.34			32.1
Q8UWC5	MATR3	* D.AQAAVEYYSTTPALVFGKPVR		40.32	54.05		41.03
E1BZ74	AFG3L2	EKEKEETTDEEVVRQ.I *		36.45	63.15				43.57
E1BYF1	CTH	* F.AHFGTQAIHAGQEPEQWR		27.12	41.1			29.91
F6SU35	RPL10A	* D.AFLASESLIK		53.94	35.64		39.33
P09244	TUBB	EIVHIQAGQ.C *		61.05		49.74	48.87
Q5ZIZ0	PGD	* D.RNPELQNLLLDDFFK		55.43	42.53		43.3
A0A1D5NW27	TUBA1A	LEFSIYPAPQVSTAVVEPYNSILTTHT.T *		49.95	40.71		40.21
Q5ZME1	HNRNPA2B1	GFGFVTFDDH.D *			43.49	49.36			41.2
A0A1D5P5R0	HSP90AA1	* D.LPLNISR		49.92	40.38			40.14
F1NSR1	SBNO1	* C.KENKIK		41.55	39.09		36.23
E1BS62	GAP43	KADAPASESEAAD.K *		40.35	42.74	71.61	27	43.19
A0A1D5NXE4	NAA10	* D.VPHGHITSLAVK		41.97	37.8		36.32
A0A1D5P655	CYFIP1	HEYGSPGILEFFHHQLKD.I *		31.3	49.95			37.04
F1NJ40	DDX42	* I.DTHTHR		31	28.22			27.01
F1P470	DDTL	* G.PERIAIR		30.41	30.32		27.7
A0A1D5PAX1	EPB41L1	HRAPESDTGDEEQDQEKD.S *		44.17		33.17	35.3
P01012	SERPINB14	DILNQITKPNDVYSF.S *		41.5	31.36				33.27
A0A1D5PU77	ATP5B	* D.VQFDEGLPPILNALEVQGR		47.69	46.26				42.93
A0A1D5PZM8	FAAP100	* H.IYQQLR			33.74	29.93			29.11
F1NJ08	VIM	* D.VRQQYESVAAK			40.86	41.53			37.8
P09244	TUBB	GHYTEGAELVDSVLDVVRKE.A *		63.18	89.01	80			106.93
A0A1D5P4C7	DPYSL5	LDTNTSAHLLSLLASDTLNVVASDHRPF.S *		59.92			27.6
F1N8Q1	SOD1	* D.ADRHVGDLGNVTAK			46.24	55.01			46.75
A0A1D5NW27	TUBA1A	* F.KVGINYQPPTVVPGGDLAK		40.03	44.17		38.92
Q5ZLS3	RNF20	* H.QRQVELIER			27.25	32.93		27.83
F1NK96	PDIA6	* D.VDLDDIWDKDEL		31.89		45.73	35.91
E1BWR0	BCLAF1	KYFLHDDRDD.G *		32.97	33.01		30.54
P0C1H4	H2B-V	* S.FVNDIFER		34.55		36.2	33.11
F1N9H4	EEF1A2	* D.NVGFNVK		29.68	31.79		29.06
Q5ZK22	SNX32	* D.GVIVSGVKDVDDFFEHER		53.22	49.48		48.76
A0A1D5PF99	HSPG2	* G.HQVSGSR			22.42	21.84			21.03
A0A1D5NW27	TUBA1A	SKLEFSIYPAPQVSTAVVEPYNSILTTH.T *		60.97	53.09	39.29	33.45		39.45
A0A1D5PMH7	COX6B1	* C.WQNYLDFHR		27.81	33.22	30.97	44.17
F1NYE5	SERBP1	* L.FDDESDPFEVLR			70.43	70.09		67.8
F1P5J5	AARS	* D.LFLPYFEAIQK		33.51	26.11		28.8
F1NH87	GAPDH	* Y.DSTHGHFK		26.13	28.5				26.51
P09244	TUBB	* Y.TEGAELVDSVLDVVRK		50.88	30.61			39.56
F1NJI0	ANXA5	* D.GRVDEALVEKDAQVLFR		57.33	73.79	44.63		36.74	48.87
Q5ZLG7	SLC25A6	* C.FVYPLDFAR			41.33	41.92	40.57
P09244	TUBB	FWEVISDEHG.I *		57.82		27.09			41.82
A0A1I7Q412	ENTPD5	AARLATLGALN.T *		28.36	31.56				29.53
P53478	ACTG1	* Q.KDSYVGDEAQSKR			68.61	59.97			63.37
A0A1D5NW27	TUBA1A	SKLEFSIYPAPQVS.T *		43.75	46.92	57.16		33.09	39.89
F1NEA4	MYO10L	* Q.REEEIQR		32.41	31.82			31.76
A0A1L1RS49	HNRNPKL	HESGASIKID.E *			28.84	32.49		30.34
E1BSI6	MRPS25	GRFPVRRT.L *		32.45	31.67			31.8
F2Z4M3	RPS15	* G.HYLGEFSITYKPVK		51.12	41.31			45.95
E1C9B1	WASF1	* N.PSYFFDLWK		28.22	32.33				30.11
Q71SG2	CRMP2A	KKGTVVYGEPITASLGTD.G *		60.37	34.73	45.36		35.58	34.48
A0A1D5PY92	RPS3A	TTDGYLLRL.F *			65.77	65.8			65.77
A0A1D5PVL4	EIF3F	* D.ITEHSVLIHEYYSR		48.45	44.92			46.72
Q6VN51	PPP3R1	* C.SHFDADEIKR			33.45	51.01			42.3
A0A1D5PJ88	TNC	* D.GGGWIVFLR		34.8	32.34			33.67
F1N9H4	EEF1A2	* A.PGHRDFIK		27.82	37.3		32.86
P21868	CSNK2A1	* D.WGLAEFYHPGQEYNVR		28.09	31.71		30.19
A0A1D5PFJ6	HSPA8	* N.PTNTVFDAK		71.39		72.29			72.59
Q71SG2	CRMP2A	* D.GNLHVTEGSGR		49.25	47.54	33.47	35.19	30.62
A0A1L1RVM4	MLLT11	* D.SLLPFSSFNFWR		32.78	73.01				53.6
A0A1L1RYG0	KCTD12	* A.AGFITIGYR		54.9		53.41	54.9
E1C0Q5	ACAT1	GSTPYGGVNLEDLIVKD.G *		57.44	71.49	67.34	60.14		39.76
Q5F491	DDX3X	* D.REEALHQFR			60.36			30.76
F1P555	SFPQ	* D.KLSDEGFK		56.97				29.16
E1C7J0	HMOX2	* N.PVFAPLYFPLELHR		48.86	39.24		45.11
A0A1L1RNT5	NDUFS2	* L.RIILQCLNK		46.24	41.06			44.72
A0A1D6UPS2	FSCN1	* D.GRLVPSAEPGTAFTLEFR			42.35	64.27			54.83
R4GM10	ALDOC	* D.KGIVVGIK		63.93	55.46		61.4
P00940	TPI1	RHVFGESD.E *		41.37		39.18			41.46
F1NLB3	NCAM1	* L.GEGEWHSR		26.95	29.79			29.28
F1NN16	RPS7	* D.LVFPSEIVGKR			39.11	42.01			41.97
P53478	ACTG1	EKIWHH.T *		29.84		30.92		31.46
F1NYA2	EIF4H	* D.FREPTEEER		29.72	27.55			29.74
P00337	LDHB	SADTLWSIQKD.L *			39.01	44.15			43.64
E1C2L5	ALYREF	* D.FGVSDADIQELFAEFGTLK		86.45			45.4
F1P269	ACLY	* D.YQGPLKEHEVR		43.33	35.54		41.56
A0A1D5NW27	TUBA1A	AVFVDLEPTVIDEVRTG.T *				101.71			53.68
P21566	CFL2	* D.LVFIFWAPESAPLK		67.24	60.18		67.25
E1BVP1	EIF5B	* A.KRKEEER			31.15	38.75	36.91
P09244	TUBB	SGPFGQIFRPDNFVFGQSGAGNN.W *			51.46	30.02	43.05
Q5ZHZ0	DDX39B	* D.VKGSYVSIHSSGFR		40.11	32.36		38.42
P15575	SLC4A1	* H.RDDVLR		31.35	36.95				36.27
F1NZ30	CKB	* D.LDPNYVLSSR			45.07	37.18		43.74
P23913	LBR	* D.LAPGGNSGYLVYDFFTGHELNPR		56.74	54.97		59.49
A0A1D5PE05	HECTD4	* L.IFYDTK		27.98	32.96				32.59
F1NKL4	DYNC1H1	* V.PLVLFNEVLDHVLR		51.01			27.28
P09244	TUBB	FWEVISDEHGIDPTGTYHGD.S *		31.32	26.67		31.08
P09244	TUBB	* D.NEALYDICFR			56.41	51.19			57.93
A0A1L1RKH8	ENO1	* D.SRGNPTVEVDLYTNK			44.5	42.83			47.03
P53478	ACTG1	* P.SIVGRPR			28.61	26.88	29.93
P09244	TUBB	* C.IDNEALYDICFR			58.65	67.84			68.28
A0A1D5PMR1	UCHL1	* G.TIGLIHAVANNKDK		28.56	31.7		32.62
O57535	NME2	EISLWFKPAELID.Y *		34.82	35.81			38.29
A0A1D5NW27	TUBA1A	GHYTIGKEIID.L *			37.26	55.33			50.27
F1N9H4	EEF1A2	IGYNPATVPFVPISGWHGD.N *		70.22			38.13
F1NKG5	DDAH1	* D.YAVSTVPVHDSLHLK		37.47	38.72		41.49
Q9YH06	HMGB1	* D.ASVNFSEFSK		42.89	57.67			54.92
F1NCB2	SLC9A6	* A.AGRPGALEEEIVSEK		48.6	31.5		43.85
A0A1D5NW27	TUBA1A	* F.FSETGAGKHVPR				88.15			48.29
A0A1D5PU77	ATP5B	VALTGLTVAEYFRD.Q *		73.41		73.29			80.66
Q71SG2	CRMP2A	* H.VLSRPEEVEAEAVNR		54.27				29.86
A0A1D5P4D1	DMXL2	* L.RTHPLLIRR		26.13		26.16			28.88
F1NYA9	EEF1B2	* D.IAVFEAVGAPPPAELFHALR		54.93			30.34
F1NCZ2	GDI1	* Y.GKSPYLYPLYGLGELPQGFAR		48.64	39.42	39.54	43.23	27.33
P53478	ACTG1	DSGDGVTHTVPIYEGYAL.P *				48.07		26.84
P00337	LDHB	* D.ILTYVTWK		51.57			28.8
A0A1D5NU36	PPP1R12A	* E.KEEKEKQDK			31.83	31.68			35.54
Q5F3C9	SH3BGRL	* D.YEAFFEAR		39.77	38.11			43.76
A0A1L1RKH8	ENO1	HIADLAGNPEVILPVPAFNVING.G *		49.89			28.13
P15771	NCL	RFGYVDFLSAED.M *		37.89	41.37		44.69
P26446	PARP1	RAELGFLPAYGATQLLGF.S *		49.26				27.8
P53478	ACTG1	KDLYANTVLSG.G *		31	46.46				43.73
Q5F491	DDX3X	SFLLDLLNATGKD.S *		65.44			36.99
P09244	TUBB	* A.KGHYTEGAELVDSVLDVVRK		52.05	53.47	38.05		28.58	52.77
P27731	TTR	GLGLSPFHEYADVVF.T *		46.31	34.26	39.49	39.87		28.31
A0A1D5NW27	TUBA1A	NLDIERPTYTN.L *		40.12	38.24	38.73		32.81	33.72
P53478	ACTG1	* E.KSYELPDGQVITIGNER		36.35	29.88			37.65
A0A1L1RKH8	ENO1	* D.ATNVGDEGGFAPNILENK		75.5	88.61			93.55
P09244	TUBB	FWEVISDEHGI.D *		55.96	51.34	59.64	50.24		45.29
A0A1D5P4C7	DPYSL5	* D.ADVVVWDPEATR		28.4		28.48		32.59
F1NW23	CLTC	* D.RAYEFAER		31.85	33.68		37.56
F1NWD5	LRRC40	* A.AVLEYLR			27.07	28.48			31.92
A0A1D5NXL7	PSMD3	* I.TLEDIKEHVK		77.1	40		67.65
F1NHM9	PGAM1	* D.ADLSPAGQQEAR		43.77	58.39	44.03	43.35	41.44
A0A1D5P6Q5	FASN	* D.GKVSVHIIEGDHR		29.85	31.66			35.97
A0A1D6UPR3	GMFB	* T.FIVYSYK		32.62		30.11			36.79
F1NSZ4	NPEPL1	* R.PLLVLGQLHNLHR		50.42	45.91			56.54
A0A1D5PJG4	SYNCRIP	* D.YYDYYGYDYHNYR		59.69			35.06
E1BR10	PRDX3	* A.PAVTQHAPFFK		33.01	41.25			43.66
Q71SG2	CRMP2A	* A.KIFNLYPR		27.4	32.74			35.37
F1NKL4	DYNC1H1	* E.PTYDAEFQHFLR		38.2	41.46			46.86
Q5ZI60	CORO1C	* N.IFTTGFSR		45.52	39.76	35.28	34.46		36.9
P09244	TUBB	* A.VTFIGNSTAIQELFKR				72.53			42.96
F1P582	UQCRC2	* D.ASAFNVNYSDSGLFGFYTISQAAHAGEVIR		70.64		46.6			69.45
F1NCZ2	GDI1	SPYLYPLYGLGELPQGF.A *		44.31	55.18			58.99
F1NYE5	SERBP1	RFDKPADEKGEGGEFSVDKPILD.R *		42.46	32.09	29.42	28.57	33.2
A0A1D5PR67	NRXN1	* G.LEFPGAEGQWTR		37.2	69.9			63.67
A0A1D5P5R0	HSP90AA1	* N.PDHSIIETLR		38.22	40.89			47.08
Q5ZMU9	VCP	* C.VLFFDELDSIAK			50.76	65.05			69.05
E1BS62	GAP43	KADAPASESEAADKKDEG.P *				64.68		38.71
P31395	STMN1	* A.SGQAFELILGPR		56.03		68.32	74.48
P53478	ACTG1	* P.IYEGYALPHAILR		60.65	61.54	59.68	44.58	64.45
A0A1D5NW27	TUBA1A	AALEKDYEEVGVDSVEGEG.E *			48.64	34.94			50.11
Q5ZJM9	SUMO2	FRFDGQPINETD.T *			31.15	33.91	39.09
E1C8W4	USP5	LGHGLLSGEYSKPASAEGEQQPD.Q *		54.53	43.18		31.62	27.19
P00940	TPI1	VAHALAEGLGVIA.C *		93.84		73.53	100.75
A0A1D5PPG9	RTN4	QYEPVWEVEGAGHGLSGLRED.I *		46.1				27.76
F1NSI3	CYB5B	FLEEHPGGEEVLLEQAGRD.A *		44.16			26.73
Q90705	EEF2	* D.SPGHVDFSSEVTAALR		53.58			32.47
A0A1D5NW27	TUBA1A	NLDIERPTY.T *		47.47	47.65	36.22		47.74	32.35
Q8JG64	PDIA3	* D.LLVAYYDVDYEK		85.63			52.22
A0A1L1RQY9	RPLP1	* A.GVNVEPFWPGLFAK			33.55	28.21	37.71
A0A1D5P5R0	HSP90AA1	* D.LVNNLGTIAK		68.2	41.86	47.4	53.29		42.88
A0A1D5PN54	ATP5A1Z	FESAFLAHVLSQH.Q *		52.47			32.05
A0A1D5PK48	APOC3	* A.EAPDKTEVVVK		31.44	41.59		44.62
A0A1L1RVM8	VDAC2	* N.SSLVGVGYTQTLRPGVK		37.15		27.69	39.69
A0A1D5NW27	TUBA1A	QLFHPEQLITGKE.D *		35.73	45.28	35.65	38.26	33.2
P00337	LDHB	* D.KDYAVTANSK		74.66			45.9
E1C420	HMGCR	* R.PIWQLSHFAR		45.19				27.8
A0A1D5P6Q5	FASN	HSFLSQAQWEELF.S *		58.47			36.26
A0A1D5PDE6	MARCKS	* G.GAAAAAEGGKEEAAAAAPEAAGGEEGK		50.55				31.53
F1P1A5	TKTL1	* L.AVSHVPR		28.75	34.21	35.62		34.22	27.39
A0A1L1RL66	PALM	REITGLQAK.P *		39.84	36.45	45.2	41.57	34.44
A0A1D5NW27	TUBA1A	* D.AANNYAR		40.18	37.63	39.91	41.08	33.11
A0A1L1RKH8	ENO1	* N.YPVVSIEDPFDQDDWAAWKK		57.81	70.15	61.84		54.05	65.71
Q5F3D2	HNRNPH3	* G.YGGFDDYGGYNNYGYGNDGYDDR		35.91	65.34		64.03
F1P1U3	CPT2	* Y.SSAGAAEFLHR		28.91	56.86	47.5	40.28	44.5
P84169	PSMD13	* D.VPGFLQQSQSAGPGQAAVWHR		84.37	63.02		94.1
F1P582	UQCRC2	* D.SGLFGFYTISQAAHAGEVIR		63.84	66.91		39.48	44.05
P53478	ACTG1	KILTERG.Y *		32.24	41.14	41.24		32.18	41.33
Q5ZIW5	VAC14	KLLETRG.A *		32.24	41.14	41.24		32.18	41.33
F1P3U1	IMMT	* Y.ATPSGESGVSVGK		43.98	42.03	36.86	48.22	30.67
P01994	HBAA	KVVAALIEAANHIDD.I *		75.51			48.8
E1C347	GNAO1	* D.GFSGEDVKQYKPVVYSNTIQSLAAIVR				50.68			32.76
E1BS62	GAP43	* D.APASESEAADKKDEGPAGGAAENK		46.2			30.02
A0A1D5P5R0	HSP90AA1	* D.HSIIETLR		48.33	45.19	45.15		45.56	44.64
P09244	TUBB	GHYTEGAELVDSVLDVVRKEAE.S *				68.7			44.75
E1C1Q2	MAP1B	HLDRVDSILLTHIGDD.N *		29.6	38.93	27.79	27.58		35.31
P21642	PCK2	* V.RLCRPR			46.09		30.11
E1BS62	GAP43	* D.TTATTTPAAEDATAK		68.81	51.82	61.69	62.89	56.32
P00761	#N/A	LGEHNIDVLEGNEQFIN.A *		62.74		42.99	69.22
A0A1D5P4C7	DPYSL5	* D.YALHVGVTWWAPQVK		32.48	33.32				43.32
F1NPA9	RPS3	* D.GIFKAELNEFLTR			33.96	49.63			55.05
A0A1D5NW27	TUBA1A	RTIQFVDW.C *		30.44	27.9	30.2	30.29		28.03
A0A1D5PU77	ATP5B	* D.SGAPIRIPVGPETLGR				62.81	41.39
A0A1D5PEN2	MAP1B	REWYQETHEKQQD.L *				39.64			26.17
Q8UWC5	MATR3	* F.GIITNHLILNK		49.34			32.61
A0A1D5PP57	ATP6V1B2	* D.ITHPIPDLTGYITEGQIYVDR		61.27			40.53
Q9PTR5	PAFAH1B1	* E.ELDKKYAGLLEK		34.07	33.47	27.68	31.56	31.58
Q90602	HNRNPAB	VLEQKEHRLD.G *				40.28			26.72
A0A1L1RLC2	CCT7	* C.AGRVPEEDLKR				46.69			30.99
P08836	FDPS	* D.GIGHPEVGDAVAR		58.51			38.86
A0A1D5NW27	TUBA1A	PSDKTIGGGDDSFN.T *			46.47	58.01			69.56
F1NT44	TSN	LAVNSVTAGDYSR.P *		69.65	88.32		31.55	73.8
P53478	ACTG1	KYSVWIGG.S *		27.96	30.63	28.31		29.08	29.05
A0A1L1S0P2	NDUFA8	PENVYHSR.P *		33.37	39.66		48.97
F1NJ08	VIM	LQREEAESTLQSFRQDVD.N *		30.04	35.28	35.09	27.34		40
Q5F491	DDX3X	KGADALEDFLYHEGYA.C *		53.3			35.79
P09244	TUBB	GHYTEGAELVDSVL.D *		91.04	71.99	72.35	85.87		72.2
Q5ZL72	HSPD1	* D.GTTTATVLAR		70.79	62.12	43.07	66.15	52.27
R4GM10	ALDOC	* C.PLVRPWALTFSYGR			36.08	34.85		47.76
P53478	ACTG1	* S.GPSIVHRK		28.96	35.33	41.36		29.61	41.57
F1NPC3	P4HA1	* E.KDLVISLK		39.32	37.17	36.84		39.43	37
A0A1D5PW25	LMAN2	* A.ELTDGNSEHLKR		44.63	45.54	50.58		45.84	49.28
Q0GFE9	TMSB15B	* T.LPSKETIEQEK		43.16			29.28
P09244	TUBB	SGPFGQIFR.P *		61.19	31.42	71.59	52.39	59.06
A0A1D5NW27	TUBA1A	QLFHPEQLITG.K *		29.42	31.27	31.34		28.46	34.04
F1NKL4	DYNC1H1	* I.TDHTHR		34.14	31.24			44.42
Q8UWC5	MATR3	RAEEGYGRD.G *		29.55	28.14	30.35		27.01	32.82
H9L3L2	COPA	DHDRFWVLAAHPNLNLFAAGHD.G *			51.53		35.05
A0A1D5NW27	TUBA1A	PSDKTIGGGDDSFNTFFSE.T *			77.23	77.03		32.44	73.11
Q805F9	DDB1	* T.GFIDGDLIESFLDISRPK			60.62			41.51
Q90705	EEF2	* D.GLAEDIDKGEVSAR		57.25			39.3
P27731	TTR	* V.KVLDAVR				41.94			28.8
P00940	TPI1	* G.APSIYLDFAR		69.31	68.68	63.49	69.65		69.12
A0A1L1RIW8	AHSA2	* T.KAAGQELAAERR		35.55	34.06	37.15	36.38		37.16
A0A1D5PMR1	UCHL1	* D.GRLPFPVNHGTSSDDLLLKDSAK		32.03	31.43	32.97		31.46	35.06
R4GM10	ALDOC	* D.DSGAAGQSLYVANHAY		59.06	31.78	54.34	36.14	64.36
E1BXG9	PPID	* D.GKHVVFGQVIK		28.7	29.08		40
P62167	NCS1	FATFVFNVFDENKD.G *		60.45			41.9
Q71SG2	CRMP2A	IIDHVVPEPGTSLLTAFDQWREWAD.S *			38.05	33.45			49.67
P09244	TUBB	FWEVISDEHGIDPTG.T *		31.39	28.58	29.38		31.96	30.22
P53478	ACTG1	* I.YEGYALPHAILR		37.01	29.2	40.37	41.53	32.73
A0A1L1RKH8	ENO1	* D.EGGFAPNILENKEALELLK		28.39	41.07				48.4
F1NSV6	ATP1B1	YNPYLIPVH.C *		42.88			30.14
P79781	RPS27A	* Q.KESTLHLVLR			51.38				36.15
P53478	ACTG1	DSGDGVTHTVPIYEGY.A *		41.44			29.23
F1NZ30	CKB	HGGYKPTDEHKTD.L *			40.46		28.55
P53478	ACTG1	* I.SKQEYDESGPSIVHRK			80.71	72.08		31.79	76.21
Q5ZKC9	YWHAZ	TAFDEAIAELDTLSEESYKD.S *		83.48	65.57	100.65	70.82		105.69
A0A1L1RNC5	YBX1	* D.GNEEDKENQGDETQGQQPPQRR		42.28	44.37	27.45		48.79	31.89
P09244	TUBB	* V.PELTQQVFDAK		72.34	52.62	47.99	46		76.34
P31395	STMN1	* Q.AFELILGPR		57.52			40.71
F1P1A5	TKTL1	VIDPFTIKPLD.K *			43.4			30.74
F1NWH9	CCT6A	* D.ALLIIPK		44.65			31.69
F1NWH9	CCT6A	* D.GTTSNVLIIGELLK		66.66			47.41
A0A1D5PIS3	KIF1A	* D.WLYAFNPLLAGSIR		50.76			36.15
P40220	CRABP1	KVAVAAASKPHVEIRQD.G *		26.69	29.96	39.39		29.48	39.01
A0A1L1RT94	RPL31	KRNEDEDSPNKLYTL.V *			41.42				29.54
F1NH87	GAPDH	AAADGPLKGILGYTED.Q *				45.47			32.58
F1NI89	ADH4	* D.KINEAFDLLHK		43.43	40		30.05		29.79
F1NLB3	NCAM1	* F.AALGTTTPASVASGQAR		45.08	73.68	50.73	65.31		56.36
A0A1D5PW68	EIF3B	* N.TIFWSPQGQFVVLAGLR		84.71	44.57		92.87
F1NW43	PKLR	AEGSDVANAVLDGAD.C *			38.36			27.59
A0A1D5PU77	ATP5B	FLSQPFQVAEVFTGH.M *		52.94	69.23	72.86	71.65	69.19
A0A1L1RMC0	PSMA1	* D.VAPFLEGLEERPQR		38.69			27.97
F1NB02	RPS8	* D.GYVLEGKELEFYLR				73.21			53.05
A1IMF0	UCH-L1	* N.HGTSSDDLLLKDSAK				44.13			32.07
F1NU17	PGK2	* N.GPVGVFEWDKFSK				49.66			36.27
P31395	STMN1	* D.LSLEEIQK		40.6	37.34	41.86	51.7	35.97
P53478	ACTG1	* I.WHHTFYNELR		60.51	41.25	40.67	60.72	43.59
A0A1D5PG30	EEF1D	* D.FLSNENIWFEK		48.33				35.41
A0A1D5P2D9	CCT3	KIGDEYFAFITD.C *		38.74		40.94	28.83	29.6
A0A1D5PFJ6	HSPA8	* G.TIAGLNVLR		29.84		35.38	47.83
A0A1D5NW27	TUBA1A	PSDKTIGGGDDSFNTFFSETG.A *			29.55	57.36			63.99
A0A1D5NW27	TUBA1A	* Q.PPTVVPGGDLAK		45.09		59.21	76.87
A0A1D5NW27	TUBA1A	* F.VDLEPTVIDEVR			60.53	40.48		74.72
Q90705	EEF2	* D.GLAEDIDKGEVSARQELK				38.15			28.25
P79781	RPS27A	* D.YNIQKESTLHLVLR				67.68			50.13
Q71SG2	CRMP2A	* I.PGGIDVHTR		30.19	42	36.83		43.89	36.87
F1NNK9	DPYSL4	* V.PGGIDVHTR		30.19	42	36.83		43.89	36.87
E1BR10	PRDX3	* D.YGVLLEGPGIALR		32.52		26.4	43.8
Q5ZKC9	YWHAZ	QLLRDNLTLWTSDT.Q *				39.49			29.39
F1NN16	RPS7	* D.AILEDLVFPSEIVGKR			33.79	35.76			51.85
Q05423	FABP7	* C.KSVVTLDGDKLVHVQK		50.23	44.73	38.82		47.03	53.41
R4GM10	ALDOC	* D.SGAAGQSLYVANHAY		83.57		69.32	70.3	44.53
F1P5J5	AARS	* N.HTATHILNFALR		35.51			26.73
F1NYE5	SERBP1	RPDQQQQQQQGEGKPIDRR.P *		36.06			27.26
Q90835	EEF1A	* C.VESFSDYPPLGR				67.59			51.13
P01994	HBAA	KVVAALIEAANHID.D *		96.49	61.67		89.17		30.59
A0A1D5NW27	TUBA1A	* D.SFNTFFSETGAGKHVPR				83.77			63.58
E1BVT3	MDH2	* D.VVVIPAGVPR				34.88		26.48
F1NH87	GAPDH	* D.FNGDSHSSTFDAGAGIALNDHFVK		66.51	26.3		43.14	27.37
R4GM10	ALDOC	* D.GETTTQGLDGLSER		78.07	91.47	46.46	81.16	84.29
F1NH87	GAPDH	LVSWYDNEFGYSNRVVD.L *				77.84			59.81
A0A1D5NV23	FSCN1	VGKDELFALEQS.C *		39.05			30.08
A1IMF0	UCH-L1	* D.KVKLDEGSALKK				63.5			48.94
Q90705	EEF2	DGSGFLINLIDSPGHVD.F *		93	76	68.52	52.32	59.8	71.14
F1NLB3	NCAM1	* E.VFAYPSAVISWFR		65.77			50.76
A0A1D5PJW4	PSMA7	* D.GHLFQVEYAQEAVKK		51.54	42.04		37.52	34.75
F1NW43	PKLR	* D.LGIEIPAEK		30.81	54.71	35.51	51.11	42.6
A0A1D5PN54	ATP5A1Z	* H.VLSQHQALLSTIR		36.91			28.59
A0A1D5NW27	TUBA1A	AALEKDYEEVG.V *			47.66	37.3		29.09	36.77
P01012	SERPINB14	* D.ILNQITKPNDVYSFSLASR		51.88		55.47			83.23
A0A1L1RJ87	RPS5	* D.WETAPAVTETPDIK			79.76		61.84
F1NJF0	C1QBP	* D.NTFADELIELSTALEHQEYIK		71.18	55.99		42.75		56.09
F1NLV4	GNB1	FLDDNQIVTSSGD.T *			40.73			31.69
A0A1D5PJG4	SYNCRIP	* D.YAFIHFDER		34.36			26.77
F1NHI3	DHX15	* D.HLTLLNVYHAFK		42.32			33.04
F1NYZ1	MRPS5	* Q.SSFFNTSTAEELWK		91.85	85.84			70.4	68.35
P09244	TUBB	* H.YTEGAELVDSVLDVVR		118.15	110.28	51.84	117.97	100.99
F1NN08	ARF1	* D.GLYEGLDWLSNQLR		88.37	72.93	78.08	71.17	47.63	68.24
R4GL78	PAFAH1B2	ELFSPLHALNFGIGGD.T *		45.25	60.7	53.32	48.95	46.52	29.09
A0A1D5P4L7	TF	* D.KFYTVISSLK		74.83					58.59
E1BRA6	DNAJC10	* T.DQDYYSLLGVSK			46.42			36.42
A0A1D5P892	SRSF6	* D.RDGYSYSSR		35.49				27.85
P02127	HBBR	* D.NFGNLSSPTAIIGNPK			82.01				64.44
Q90835	EEF1A	KIGYNPDTVAFVPISGWNGD.N *			44.61				35.1
A0A1L1RKH8	ENO1	* N.ILENKEALELLK			39.6			31.16
A0A1D5NW27	TUBA1A	SKLEFSIYPAPQVSTAVVEPYNSILTTHTTLEHSD.C *		47.62	56.66	59.23	52.69	44.82	31.19
F1NTT2	RPS28	* D.VLTLLESER		57.47			45.45
F1NZ30	CKB	HGGYKPTDEHKTDLNAD.N *		47.5	42.77	39.51	27.69	30.61	44.36
Q5ZKC9	YWHAZ	LAEQAERYD.D *		39.61	52.54	42.62	56.43		50.35
A0A1L1RR56	FABP7	* D.GDKLVHVQKWDGKETNFVR				41.41			32.83
A0A1D5P6Q5	FASN	* D.GSHSFVAAYTQSYR		39.76			31.54
B0LVF9	MAPT	IDSKDKEGAETD.E *				53.49			42.5
Q9I8D6	CCT4	* D.ALSDLALHFLNK		57.53	65.57		57.52	40.29
A0A1D5NV23	FSCN1	* D.VFQLEFNDGAYNIK		78.96	63.64		65.06	48.35
A0A1D5NW27	TUBA1A	* G.KEDAANNYAR		51.33		45.73	38.94		38.59
F1NEF8	NHLRC2	* P.KGSDLKK		45.24					36.24
A0A1D5PJG4	SYNCRIP	* D.YYGYDYHNYR		39.84			32
A0A1D5NW27	TUBA1A	* N.TFFSETGAGKHVPR				66.67			53.58
P42558	RAN	* Y.NFEKPFLWLAR			35		28.15
Q5ZMG9	TCP1	AFHNEAQVNPD.R *				43.49			35.19
A0A1D5NW27	TUBA1A	* F.HPEQLITGKEDAANNYAR		63.95	61.37		47.96	53.74
A0A1D5PPD3	USP7	* D.NHGGHYVVYLNPK		43.14			35.02
H9L3L2	COPA	FWVLAAHPNLNLFAAGHD.G *		45.53			36.97
F1NZ30	CKB	* G.LTQIETLFK		34.64		50.83	40.32		29.1
A0A1D5PPG9	RTN4	* D.FTAVPLDTAASLLSFSPLSADPFKEHAAFDSVSDALPAR		42.45			34.54
P70081	H4-VIII	* D.AVTYTEHAK		47.08			38.32
F1NVX7	TM9SF4	* S.FYVPGVAPINFHWNDPVEIK			32.46			26.45
A0A1D5NW27	TUBA1A	* L.EPTVIDEVR			41.05	45.31		35.56	34.85
A0A1D5NW27	TUBA1A	* F.NTFFSETGAGK		43.22	46.23		27.1	45.84
P40220	CRABP1	SLATWENENKIY.C *				36.24	29.6
A0A1D5NTG5	NUDT14	ESFSRLE.D *		34.8			28.47
F1NJ08	VIM	LQREEAESTLQSFRQD.V *		41.98	44.34	41.21	36.05	37.99	30.35
F1NSL7	TSTD1	* S.LSITSAESAFEKAQGER				75.48			61.8
Q5ZM25	OLA1	HLFFTSK.P *		44.38			36.39
F1NJ08	VIM	* D.VDNASLAR		40.64					33.47
A0A1D6UPQ3	TARS	* L.ADFGVLHR			42.87			35.34
P24798	ATP1A3	* D.DNFASIVTGVEEGR		64.57	62.26		47.33	57.31
Q90705	EEF2	* D.SASRPSQVVAETR		41.53	36.03		33.23	30.8
A0A1D5NW27	TUBA1A	* T.IGGGDDSFNTFFSETGAGK		116.88	122.93		120.61	77.6
E1C1Q2	MAP1B	* D.LGVVFLNVPENLK		51.17			42.32
F1NWH9	CCT6A	* D.KGFIVINQK		51.87			42.92
A0A1D5PFJ6	HSPA8	* D.NQPGVLIQVYEGER		67			55.59
R4GJW8	CALM1	RSLGQNPTEAELQD.M *		59.07	50.79	44.13	41.67	43.22	43.17
A0A1D5NV23	FSCN1	* D.GEDSSAVLLK		43.39	34.12			33.61	31.01
E1C0Q5	ACAT1	KGKPDTEVTEDEEYKRVD.F *		32.26				27.06
P53478	ACTG1	* Y.SFTTTAER		36.18			30.36
A0A1D5NW27	TUBA1A	* G.GDDSFNTFFSETGAGKHVPR				75.39			63.3
Q789A6	MYH10	HGFEAASIKEERGD.E *		46.91	52.03	58.47	41.24	39.65	51.34
P09244	TUBB	* D.EHGIDPTGTYHGDSDLQLDR			41.59				34.95
F1NZP8	EMC1	* A.VYEDQVGKFDWR				42.71			35.95
F1NM03	BZW2	* N.KNQKPVLTGQR		32.41				27.34
F1NAC6	UQCRC1	* D.NVVLHVANAIIGR		58.88				49.74
A0A1D5NUC1	CCT2	* D.GTTSVTVLAAELLR		78.69			66.5
F1N8Q1	SOD1	* D.GPVEGVIHFQQQGSGPVKVTGK				55.33			46.81
A0A1D5NW27	TUBA1A	* S.DKTIGGGDDSFNTFFSETGAGKHVPR				68.97			58.47
E1BQR7	ERC1	* E.KNDKDKK		47.03	49.71		34.76		47.32
E1BV96	AFP	* D.KPANLSPQVR		44.81	38.44		31.98		38.7
A0A1D5PDE6	MARCKS	* A.GSGEQEAAPAEEPAAAR		58.17			49.4
A0A1D5PRF2	MIF	* D.AVPDSLLGELTQQLAK		72.45	62.01	59.97	42.79	68	54.33
P09244	TUBB	GHYTEGAELVDSVLD.V *		94.06	95.58	96.36	93.39	65.22	84.37
Q5ZHW8	RPS14	* P.GPGAQSALR		44.31		48.04		38.99	39.5
E1C1Q2	MAP1B	HLDRVDSILLTHIGD.D *		48.9	55.46	37.4	48.13	33.48	38.88
A0A1D5NW27	TUBA1A	* D.GALNVDLTEFQTNLVPYPR		136.62	111.01	111.17	105.22	102.82	97.73
Q5ZME1	HNRNPA2B1	* D.YFEEYGKIDTIEIITDR		41.17					35.09
A0A1L1RXZ1	HIBCH	* C.KHTDSAADVLLQK		49.44	40.32		37.43	39.15
P18302	DBN1	* D.SPTDWALYTYEDGSDDLK			66.85			57.05
P09244	TUBB	* V.TFIGNSTAIQELFKR		62.76	75.65	55.04	41.56	62.57	60.98
Q5ZIZ6	CTBP1	VSTLQDLLFHSD.C *			33.08	56.71	30.31		46.41
A0A1L1RT94	RPL31	KRNEDEDSPNKLY.T *			32.97			28.22
P53478	ACTG1	* C.KAGFAGDDAPR			59.38	71.84	45.15		67.28
A0A1L1RSD6	RNPS1	* P.KRDEKER			37.06			31.79
E1BVT3	MDH2	LTLYDIAHTPGVAAD.L *		34.04			29.2
Q71SG2	CRMP2A	* G.HVLSRPEEVEAEAVNR		33.47			28.72
F1NH87	GAPDH	* G.AGIALNDHFVK		46.5	39.99	41.45	32.08	38.43	39.41
P00940	TPI1	* A.AWVILGHSER			34.72			29.87
A0A1D5NW27	TUBA1A	* D.KTIGGGDDSFNTFFSETGAGKHVPR				58.54			50.39
P63247	RACK1	TNHIGHTGYLNTVTVSPD.G *		34.37			29.59
Q71SG2	CRMP2A	* A.SLGTDGSHYWSK		36.09			31.08
D0EKR3	PPIA	* V.PITAENFR		59.54	58.07	45.7	46.4	51.84	42.59
A0A1D5P6Q5	FASN	* C.RVFATVGSAEKR				42.11			36.32
F1NJK8	PRMT1	IHWWENVYGFD.M *		36.53			31.55
P09244	TUBB	* L.VDSVLDVVR		57.57				49.75
F1NH87	GAPDH	RVIISAPSAD.A *		38.31	38.28	37.92	38.05	30.69	30.22
P53478	ACTG1	* H.PVLLTEAPLNPK		66.72	42.98	51.64	67.07	72.45
P09244	TUBB	FWEVISDEHGIDPTGTYHGDSD.L *		38.28	28.12	35.64	29.41	26.07	32.76
Q05423	FABP7	SVVTLDGDKLVHVQKWD.G *		30.95		40.62	28.52		33.42
A0A1D5PU39	ANP32A	LLPQLTYLDGYDRD.D *		61.4		57.04	45.29	57.28
P09244	TUBB	* G.HYTEGAELVDSVLDVVRK		63.62	59.33	70.7	66.25	46.69	55.19
R4GJW8	CALM1	EAFSLFDKDGD.G *		37.43	43.62	29.29	43.47	52.53
F1NCZ2	GDI1	TYDATTHFETT.C *		31.18			27.13
A0A1D5PPU2	SLC12A2	* R.PALLHLVHAFTK		50.55	46.97		40.34	44.65
F1NU17	PGK2	FHVEEEGKGKD.A *				31.7	27.63
Q5ZLR5	UQCRFS1	RDLVAGISLNAPASVRY.V *				45.81			39.94
E1C2L5	ALYREF	* D.ADIQELFAEFGTLK		65.29			56.93
P48463	PPP2CA	* D.RGGWGISPR		32.76			28.57
Q5ZLG7	SLC25A6	* D.FLAGGVAAAISK		65.33	68.07		56.4	59.95
P08250	APOA1	* H.DEPQTPLDR		36.53	41.15	44.26	31.3	30.09	45.16
A0A1D5NW27	TUBA1A	AALEKDYEEVGVD.S *			63.31	62.47		53.18	56.78
A0A1D5PAS9	MOGS	* H.FVAVDAFR				39.13			34.27
A0A1D5P0U5	CALR	IDNSKVESGSLEDD.W *			47.33	64.91		55.41	43.04
A0A1D5PFJ6	HSPA8	* D.VSILTIEDGIFEVK		72.25			63.48
A0A1D5NU87	EML4	* D.FHPSGAVVAIGTHSGR		28.35	54.89		73.18
A0A1D5NW27	TUBA1A	* G.DDSFNTFFSETGAGKHVPR				71.69			63.08
A0A1D5NUI1	RPL3	IGQGYQIKD.G *		32.56			28.65
P53478	ACTG1	* Q.AVLSLYASGR				56.21		49.47
P53478	ACTG1	* I.KIIAPPER		39.82			35.09
F1N9J4	RPL22	* D.AANFEQFLQER		65.72	60.9	61.12	52.4	61.38	51.67
P18943	MT-CO1	VLQPELTATNIEWIHG.C *		35.29			31.11
F1NU17	PGK2	ITLPVDFITADKFD.E *		45.77	78.81	50.9	26.98	74.79	52.98
P00337	LDHB	* D.ELALVDVLEDK		43.41			38.29
A0A1D5NW27	TUBA1A	PSDKTIGGGDDSFNTFFSETGA.G *			36.08	37.12			64.59
F1NKL4	DYNC1H1	* D.LNLHSYSNLPIWVNK		37.45			33.09
Q90705	EEF2	GVQYLNEIKD.S *				37.84			33.46
E1BXY4	DNM1	* D.FIGFANAQQR		35.03			30.98
P53478	ACTG1	DSGDGVTHTVPIYEGYALPHAILRLD.L *			28.27	54.04			72.81
P09244	TUBB	* E.GAELVDSVLDVVRK		77.81				31.58	37.26
A0A1D5PDE6	MARCKS	* N.GSAPAEETGKEEAASSEPASEK		36.02				31.89
F1NSL7	TSTD1	* S.LSITSAESAFEK		70.51	77.35	68.96	38.5	71.6	81.91
P09244	TUBB	* W.AKGHYTEGAELVDSVLDVVRK		58.33	51.33	59.42	62.94	41.65	45.16
A0A1D5PFJ6	HSPA8	* D.KSQIHDIVLVGGSTR		39.63		47.23	39.75		37.18
P09244	TUBB	* A.KGHYTEGAELVDSVLDVVR		92.12	102.33	33.36	64.97	81.47	55.54
A0A1D5PFJ6	HSPA8	* N.HFIAEFK		34.68			30.75
Q5ZMP6	AP2M1	* T.KDIILPFR				34.28			30.43
P84172	TUFM	* D.VQRPFLLPIEGVHSIPGR			35		31.08
O57535	NME2	* W.FKPAELIDYR		42.73	58		49.5	39.95
F1NKL4	DYNC1H1	HEALLYTWLAEHKPLVL.C *		40.81	43.13		48.39	26.2
A0A1L1RNY8	H2AFX	* G.GVLPNIQAVLLPK		47.51	47.08	26.85	59.42	48.53
A0A1L1RK36	CTSC	EGIYHHTG.L *			35.03			31.14
A0A1D5PN54	ATP5A1Z	* E.SAFLAHVLSQHQALLSTIR		67.39			59.96
E1C7B5	SLC1A3	KKPYQLISQENESEKPLD.S *		44.43	43.46		40	38.26
F1NVF1	TUSC3	* S.KGDVGKR				32.77			29.2
F1NCZ2	GDI1	* N.SYYGGESASITPLEDLYKR		48.67	60.76	43.66	43.64	49.82	43.06
P53478	ACTG1	* D.SGDGVTHTVPIYEGYALPHAILR		74.28	81.03	64.45	74.03	61.49	60.46
A0A1D5PMR1	UCHL1	AIQEVHNSVAQEGQ.C *		103.97	96.57	91.9	110.65	89.69	60.85
A0A1D5PN54	ATP5A1Z	* Q.KTGTAEVSSILEER			50.69				45.28
A0A1D5PK46	AK5	* S.VGELLRK		29.53	54.08	32.88	30.21	35.76	38.13
E1C1Q2	MAP1B	HRVDDIEKFEDEG.T *		38.34	38.34	34.96	34.69	32.23	32.87
A0A1D5NW88	MAP4	KNVQFFTDHADTSRD.I *		56.57		38.37	34.63		50.25
E1C2L5	ALYREF	* D.ADIQELFAEFGTLKK		49.35	40.5	47.9	38.28	38.66	46.22
F1NJL5	CDC2L1	* H.LNIVTVR				35.69			31.93
A0A1D5P251	MAP1S	KEVKVGTKEK.P *				46.11			41.26
F1NCZ2	GDI1	* D.FKVIEGSFVYKGGK				60.31			53.97
P53478	ACTG1	* W.ISKQEYDESGPSIVHR		90.31	96.14	76.55	72.55	95.05	67.85
P09244	TUBB	SGPFGQIFRPDNFVFGQSGAG.N *		58.66	99.04	50.07	40.09	82.6	63.34
A0A1D5PFJ6	HSPA8	RFDDSVVQSD.M *		45.83		41.6	36.8		41.56
F1NT24	RPE	* D.GHFVPNITFGHPVVESLR		58.54				52.48
A0A1D5NW27	TUBA1A	AALEKDYEEVGVDSVEGE.G *			57.32	51.01		44.29	52.84
I7LRG5	HN1	VLRPPGGGSNFSLGFD.E *		45.01	37.11	47.27	41.06	40.6	34.39
Q05423	FABP7	* L.TFGDVVAVR		49.65		49.45	38.06	50.9
P08250	APOA1	* R.PFLDQFSAK		35.77			32.12
A0A1D5PR43	PUM1	* Q.FIIDAFK		29.6			26.59
Q5F356	PIP4K2A	* D.FIANILT			30.55				27.49
P53478	ACTG1	* A.LPHAILR		35.88	30.56		30.79	29.08
A0A1D5PLS2	CS	* H.AATAATNLK		52.3			47.15
F1NKL4	DYNC1H1	VLRPQVTAVAQQNQGD.V *		58.33	60.07	50.08	72.36	34.79	44.87
P70081	H4-VIII	* D.VVYALKR		41.74	31.52	46.54	34.1	30.8	43.21
P47836	RPS4	* C.LPLIIFLR		43.49	49.43		43.55	40.32
E1BZJ3	NPLOC4	DIDKFGNEITQLAR.P *		41.59	51.23		45.03	38.76
P08250	APOA1	* I.PQASEYQAK			50.31				45.44
F1NAA5	PGM2L1	* D.VPVYFFSTYVPTPFVPYAVQQLK		36.45	38.02		31.33		35.94
F1NWP3	HSPA8	* P.TNTVFDAKR				42.67			38.6
Q5ZIQ3	HNRNPK	IIPTLEEYQHYKGSD.F *				30.77			27.84
A0A1D5P4L7	TF	* D.GGQVFEAGLAPYK		32.89	54.31	57.44	51.35		79.93
F1NN08	ARF1	* N.AAEITDKLGLHSLR				47.42			43.05
F1NKL4	DYNC1H1	* D.FINHYANLFNEK		35.57	40.86		36.33	33.06
O57535	NME2	EISLWFK.P *		34.02	35.93		31.79	31.79
A0A1D5P359	CIRBP	GFGFVTFENIDDAKD.A *		84.35	88.36	75.41	68.46	88.97	68.29
F1NYF5	PWP1	* D.FPFVFAFGGER		63.17				57.47
E1BZI1	CLCN6	* P.SPFAVSPNTHVSQVFNLFR		36.13	37.89		30.26	37.18
P27731	TTR	* L.SPFHEYADVVFTANDSGHR		43.54			39.73
P53478	ACTG1	* T.HTVPIYEGYALPHAILR		43.04	78.04	73.65	59.5	60.16	58.04
F1NZ30	CKB	* C.VAGDEESYEVFKELFDPVIEDR			69.12	75.27		38.01	93.81
Q6ITC7	RPS13	* D.LPEDLYHLIKK			45.09			41.2
P09244	TUBB	* G.NSTAIQELFKR		35.81	48.56	52.55	31.07	48.81	45.23
F1NU17	PGK2	* D.VYVNDAFGTAHR		52.38			47.87
P0C1H4	H2B-V	* N.SFVNDIFER		48.68	51.38	52.65	43.73	44.26	51.6
P00940	TPI1	* D.VDGFLVGGASLKPEFVDIINAK		48.54	36.8		36.92	41.09
A0A1D5PIS3	KIF1A	* C.HGTFLLHQGIQR		39.85			36.43
Q90705	EEF2	* G.NIVGLVGVDQFLVK		71		71.12	63.76		66.34
A0A1D5PIZ8	IQGAP3	* S.ENSERER		28.65				26.24
A0A1D5P2D9	CCT3	* T.TIADIIR		37.43	35.28	44.08	36.44	34.28	36.36
A0A1L1RQW8	RPL32	FLVHNVKELEVL.M *				32.31			29.63
A0A1D5NW27	TUBA1A	* D.IERPTYTNLNR		53.02	53.12	41.5	44.41	49.35	41.65
Q5ZJI7	ARPC1A	* D.GVWKPTLVILR		43.17	30.27		37.51	29.93
A0A1D5P4L7	TF	* D.GKGDVAFVK			57.43				52.79
Q5ZL72	HSPD1	* D.RVTDALNATR		37					34.06
P27731	TTR	* D.VVFTANDSGHR		59.88	52.5		63.88	39.64
A0A1D5PF35	NDUFS3	* D.GIIPVLTFLR		40.86			37.64
A0A1D5PN54	ATP5A1Z	* Y.PGDVFYLHSR		32.07	36.31	29.25	29	31.02	29.92
A0A1D5PN54	ATP5A1Z	* D.VPVGEELLGR		52.98	50.52			42.28	53.1
P63247	RACK1	TNHIGHTGYLNTVTVSPDGSL.C *		39.47			36.38
P00337	LDHB	* D.SENWKEVHKQVVESAYEVIR				53.62			49.44
P53478	ACTG1	* S.GDGVTHTVPIYEGYALPHAILR		68.81	63.62	76.98	64.48	66	62.87
Q5ZJQ6	DARS	YDTDFYILDKYPLAVRPF.Y *		45.46			42.02
F1NPT0	DNM1L	RPLILQLVHVSPED.G *		35.33			32.72
E1BXY4	DNM1	RPLVLQLVNASTEYGEFLH.C *		63.07			58.42
P31395	STMN1	* S.GQAFELILGPR		69.62	39.65	70.36	51.19	64.45	50.92
A0A1D5P259	HNRNPH2	* D.IYNFFSPLNPVR		58.56	43.34		46.01		48.57
A0A1D5NW27	TUBA1A	* G.GGDDSFNTFFSETGAGKHVPR				65.84			61.15
A0A1D5P5R0	HSP90AA1	* P.DDITNEEYGEFYK		111.18	102.61		89.18	109.42
Q5ZJV5	COX4I1	* D.VPLPEVAFVK		53.92	48.3		53.77		41.36
P0CB50	PRDX1	* D.YGVLKEDEGIAYR		57.58	59.64	56.22	54.88	52.92	53.67
A0A1L1RUE7	PSMB6	* F.AVGGSGSSYIYGFVDAAFR		40.12			37.36
A0A1D5PDF1	GSTM3	* D.FPNLPYFIDGDVK		77.29	81.75	72.75	62.42	71.82	81.69
A0A1L1RNY8	H2AFX	* L.EYLTAEILELAGNAAR		115.67	109.59	122.51	104.5	109.9	109.7
P09244	TUBB	SGPFGQIFRPDNFVFGQ.S *		77.17	59.93	68.7	63.57	68.89	59.58
E1C4M0	RPS2	* D.FFLGSSLKDEVLK		51.68			48.23
A0A1D5P356	ABCB8	TVLLIAH.R *		34.39		34.1	30.76		33.16
F1NSV6	ATP1B1	* G.GYPGFALQYYPYYGR		43.17	38.93	47.58	54.55	66.66
Q90705	EEF2	IDPVLGTVGFGSGLHGWAF.T *		43.49	60.58		46.8	50.52
Q5ZKC9	YWHAZ	* N.LLSVAYK		47.7	45.54	45.64	45.37	37.13	47.52
F1NBW9	RPAP2	* L.KKKDVQK		46.46					43.57
A0A1L1RNY8	H2AFX	* L.TAEILELAGNAAR		38.02	73.56	62.88	38.12	62.72	62.79
F1NPG2	IDH1	* D.LDLHSYDLGIEHR		62.59	59.93		57.92	57.04
A0A1D5NW27	TUBA1A	* L.NVDLTEFQTNLVPYPR		139.86	120.34	108.94	118.04	118.52	109.83
F1NI86	GUSB	FDFFNYAGIHR.P *		39.17	38.73		36.62	36.55
F1NJ08	VIM	* N.LRETNIESQPIVDTHSKR				43.59			40.95
P09244	TUBB	* G.TYHGDSDLQLDR		47.98		31.6		35.44	39.42
A0A1L1RPB7	PON2	* L.IGTVFHR		34.99					32.92
A0A1D5NTE0	AKAP12	* D.LDKKEEKK			42.86	48.85		43.31	42.99
A0A1D5NW27	TUBA1A	* A.VFVDLEPTVIDEVR		78.54	39.46	71.69	67.1	42.11	69.37
P43347	TPT1	VALLDFRED.G *		64.54	63.96	51.21	59.1	46.15	63.94
B0LVF9	MAPT	* G.NIHHKPGGGQVEVK		30.48				28.7
Q71SG2	CRMP2A	* T.GPEGHVLSRPEEVEAEAVNR		31.92			30.07
Q71SG2	CRMP2A	IIDHVVPEPGTSLLTAFD.Q *		37.59	52.21	41.83	50.38	36.08	37.61
F1N9H4	EEF1A2	* G.KSTTTGHLIYK		45.15	40.77		44.99	36
F1NJ08	VIM	DGQVINETSQHHD.D *		43.06	49.92	43.48		60.61	68.05
P00337	LDHB	* D.KDSENWKEVHK			29			27.35
A0A1D5NW27	TUBA1A	* D.LTEFQTNLVPYPR		107.12	112.29	112.73	112.71	94.08	106.74
A0A1D5PM13	PEA15L1	* D.IPSGEGEAIATSQHWFAFLEK		66.04	47.42	51	57.17	52.37	45.74
A0A1D5PYQ3	GSPT2	* E.KSKTRPR		40.66	30.41	36.6	30.47	29.68	41.53
A0A1D5NXL7	PSMD3	* D.GQATLLNLLLR		71.06			67.23
P08250	APOA1	* D.AIAQFESSAVGK		62.63	52.39	59.11	62.11	50.47	52.28
A0A1D5P359	CIRBP	GFGFVTFENIDDAKDA.M *		61.4	68.21	84.01	80.76	62.61	58.99
A0A1D5NW27	TUBA1A	* N.TTAIAEAWAR		83.27	70.05	70.47	68.26	67.24	76.5
A0A1D5P6Q5	FASN	* G.YADNSLSHEEAVLAAYWR		58.39			55.32
E1BS62	GAP43	* D.VPAADTTATTTPAAEDATAK		122.11	114.51	78.58	89.95	108.35	100.36
A0A1D5PB28	PTN	* A.GKKEKPEKK				39.94			37.85
A0A1L1RKH8	ENO1	DVAASEFYRD.G *		35.44	33.37	42.21	36.07	31.05	38.11
A0A1D5P5R0	HSP90AA1	KHLEINPD.H *		46.61		38.81	42.41		38.6
E1C1Q2	MAP1B	HLDRVDSILLTHIG.D *		31.04			29.44
F1N9H4	EEF1A2	* K.PLRLPLQDVYK		33.63	29.73		29.85	30.29
P09244	TUBB	* Y.FVEWIPNNVK		31.79				30.18
A0A1D5PHF3	MPRIP	* K.PIYGGWLLLAPEGTDFDNPVHR		82.19	84.88		85.75	72.87
P09244	TUBB	* N.STAIQELFKR		54.82	50.65	68	55.02	54.94	54.9
A0A1D5P4L7	TF	AQSDFGVDTKSD.F *				29.63			28.18
P40220	CRABP1	* D.GDQFYIK			29.35	26.19	26.52		26.31
A0A1L1RS19	CTSB	* D.KHYGITSYGVPR		37.53	44.22			37.58	40.19
F1NZ30	CKB	* D.EESYEVFKELFDPVIEDR		66.94	74.63	74.24	60.09	82.55	62.91
P27731	TTR	GLGLSPFHEYADVVFTAND.S *		47.61			45.35
P53478	ACTG1	* D.SYVGDEAQSKR			62.84	55.52		54.39	58.36
A0A1D5NW27	TUBA1A	* G.ALNVDLTEFQTNLVPYPR		118.08	117.68	104.19	95.47	110.35	118.04
P53478	ACTG1	* H.TVPIYEGYALPHAILR		79.27	59.07	58.75	62.78	69.43	55.67
A0A1D5P4L7	TF	* D.VAFVQHSTVEENTGGK		31.57					30.1
B0LVF9	MAPT	* G.KVQIVYKPVDLSHVTSK		37.79			36.04
O57535	NME2	* L.VGEIIKR		46.4	54.08	38.94	32.33	54.16	46.52
A0A1D5NW27	TUBA1A	* N.LDIERPTYTNLNR		34.51	37.47	37.17	32.84	34.16	37.27
A0A1D5PI06	NDUFV2	* S.SSGGALFVHR		80	85.38			83.62	74.46
A0A1L1RY47	SRSF1	* D.GTGVVEFVR		36.57	30.5		33.67	30.47
P53478	ACTG1	* H.HTFYNELR		32.34	32.69	28.84	31.7	29.27	28.8
E1BVT3	MDH2	* D.IAHTPGVAADLSHIETR		51.56			49.31
A0A1D5PN54	ATP5A1Z	* D.VFYLHSR		29.83			28.53
A0A1D5PDN7	LRRC59	* Q.QLPVDFGR		34.95			33.44
P09244	TUBB	* F.IGNSTAIQELFKR		86.46	96.26	83.18	78.77	86.12	89.58
P09244	TUBB	SGPFGQIFRPDN.F *		45.93	67.7	73.17	68.76	37.11	72.94
F1NJ08	VIM	* D.VSKPDLTAALR		55.5	61.64	55.59	55.04	55.68	54.64
A3RKL2	HMGN5	LSAKPAPPKPEPK.P *		52.05	36.46		48.14	36.6
E1C3C6	ATP6V1G1	* D.IKPEIHVNYR		35.24			33.75
A0A1D5NX91	IRF2BPL	AVPLSAKE.A *		29.88					28.62
F1NJ08	VIM	* D.GQVINETSQHHDDLE		60.33	66.88		59.39	62.46
Q5ZI72	HNRNPDL	* V.YRQQQQQQKGGK		36.25					34.73
F1NIJ6	GPI	* A.VLHIALR		33.83	45.5	36.94	33.63	45.12	32.73
F1P4V6	RPL31	KRNEDED.S *		29.56	29.99		27.7	29.42
Q8JG64	PDIA3	* D.ASVVGFFR		78.01	57.48	57.54	62.14	65.03	58.02
A0A1D5NW27	TUBA1A	EEGEFSEARED.M *		47.01	42.92	67.55	47.89	44.64	58.72
F1NKL4	DYNC1H1	* D.VPLVLFNEVLDHVLR		71.8	58.51		59.76	65.43
A0A1D5P9Q7	SEC31A	* H.HYVYVSQVVTEKEFLAR		59.98	63.63	66.22	52.12	76.82	53.53
F1N9T0	HMGCS1	* D.VKLEDTYFDRDVEK		31.66	38.14		35.46		31.65
Q90705	EEF2	* D.RYFDPATGK		35.96	31.54		36.25	28.65
Q5ZI60	CORO1C	* D.TAGPEAALEAEEWFEGK			39.08			37.59
E1C7B5	SLC1A3	* D.AFLDLIR		35.11	36.77		36.29	32.95
P53478	ACTG1	* G.YSFTTTAEREIVR				34.57			33.32
A0A1D5P5R0	HSP90AA1	* N.PDDITNEEYGEFYK		109.59	99.8	58.9	100.36	90.59	67.68
F1N9H4	EEF1A2	THINIVVIGHVD.S *		67.63			31.86		33.36
A0A1L1RY31	RPL4	* A.PIRPDVVNFVHTNLR		27.25			26.28
F1NLH0	ELAVL4	GVGFIRFD.K *		28.57					27.56
R4GLP0	COX7C	* C.AFFGSGFAAPFFIVR		65.1	79.21	78.07	88.14	62.06	64.39
Q8AWB4	POFUT1	KGEAYIHSLLVR.P *		55.27			53.35
P00940	TPI1	* C.GAPSIYLDFAR			59.99	64.98	60.87	59.82
A0A1D5NW27	TUBA1A	* S.NTTAIAEAWAR		50.9		58.98	60.66		45.5
A0A1D5NW27	TUBA1A	AFVHWYVGEG.M *		32.53	32.21	32.58	32.15	29.58	32.36
P09244	TUBB	* N.STAIQELFK		44.87	44.58	49.63	44.92	44.78	44.95
F1N8X7	SCRN1	THAVALSR.P *		40.58	38.9		38.7	38.34
R4GJW8	CALM1	* D.SEEEIREAFR		34.99	38.37	36.56	34.58	35.4	36.58
D0EKR3	PPIA	* D.GKHVVFGR		30.02				29.13
A0A1I7Q3Z7	MAPRE1	KFFDANYD.G *		31.49					30.59
Q71SG2	CRMP2A	* G.TVVYGEPITASLGTDGSHYWSK		49.16	72.32	60.66	51.07	60.23	65.72
P53478	ACTG1	AVFPSIVGR.P *		61.94	51.75	47.67	49.01	60.75	47.07
Q5ZIZ7	DNAJA2	* D.RYGEQGLR		28.94				28.13
E1C8W4	USP5	IVIFPEHLDIPRD.G *		58.53	40.25		52.38	43.74
F1NHT3	SPTAN1	HALLEADVAAHQDRID.G *		80.55	70.37	66.94	75.42	70.43	66.23
A0A1L1RXH0	MT	* D.LLASFTAAHWFDIGK		36.89			35.92
A0A1L1RQA1	EIF5A	* D.GFLSLLQDSGEVR		66.81	75.5		66.07	72.55
Q7ZT63	CPSMB7	* D.FIRPYDVANR		33.93			33.06
P53478	ACTG1	VAPEEHPVLLTEAPLN.P *		45.73	41.13	59.53	41.98	40.4	60.28
F1NKK6	SDHD	* Q.SHGGAPQGHGSSK		28.89				28.16
A0A1D5NW27	TUBA1A	* H.PEQLITGK		51.91	55.67		52.57	52.35
P24798	ATP1A3	LNIPVSQVNPRD.A *		52	58.82	58.84	62.85	43.79	58.84
P53478	ACTG1	* T.VPIYEGYALPHAILR		56.99	56.72	59.75	63.51	65.44	40.35
P53478	ACTG1	* G.DGVTHTVPIYEGYALPHAILR		73.92	67.53	75.97	74.34	72.95	64.95
F1N9H4	EEF1A2	* L.PGDNVGFNVK		75.67				73.88
P53478	ACTG1	* D.ESGPSIVHRK		75.23	69.4	62.66	69.18	66.39	66.82
P09244	TUBB	SGPFGQIFRPDNFVFGQSGA.G *		64.86	64.45	60.42	60.42	64.93	60.32
F1NZ30	CKB	* D.NLQGGDDLDPNYVLSSR			50.97	49.36		98.2
Q5ZLC4	OSBPL2	* C.IGLELSK		40.87			40.11
F1NX89	CACNA2D3	* D.RDDVLR			36.95				36.27
Q71SG2	CRMP2A	* E.PGTSLLTAFDQWR		97.56	69.59		79.9	84.19
D0EKR3	PPIA	* D.ENFILK		30.47				29.97
R4GHZ6	CALB2	* Q.ENFLLK		30.47				29.97
A0A1L1S085	PPIF	* D.ENFLLK		30.47				29.97
Q5ZHZ0	DDX39B	* L.LKPELLR		37.57	37.03		37.53	35.9
A0A1D5PKK0	PYCR1	* S.PGGATIHALHFLESGGFR		37.89			37.31
A1IMF0	UCH-L1	* C.ALLLLFPLTEQHENFRK				30.08	29.62
P09244	TUBB	* D.RISVYYNEATGGK		72.86	64.68	53.55	61.72	71.42	55.03
A0A1D5P0U5	CALR	* P.AQFFREEFLDGDSWTQR		50.13	56.43	37.69	44.83	52.9	44.32
A0A1D6UPR3	GMFB	* T.FIVYSYKYQHEDGR				29.62			29.17
A0A1D5NW27	TUBA1A	* H.FPLATYAPVISAEK		54.89		85.23	85.02	52.98
F1NH87	GAPDH	* D.AGAGIALNDHFVK		55.99	54.86	51.88	60.51	55.03	44.78
P0CB50	PRDX1	* L.FIIDEK			32.49	27.83		29.12	30.34
A0A1D5NW27	TUBA1A	* D.VNAAIATIK		59.5	53.92	63.66	60.39	57.24	56.99
A0A1D5NW27	TUBA1A	* L.TEFQTNLVPYPR		56.64	65.56	55.21	57.98	59.82	57.2
F1P1L8	SERPINB6	* T.FALDLLR			26.78		26.42
P23614	BASP1	KAEGAATEEEETPKEAED.A *		41.68	32.24		39.85	33.1
A0A1D5P4C7	DPYSL5	* C.HGVPLVTISR		64.27	29.82	59.52	64.33	41.7	45.66
P18944	MT-CO2	* L.LEVDHR		49.77	50.04	49.43	49.24	49.5	48.64
F1P1A5	TKTL1	* D.YHKPDQQTLQALKDTANR		29.59		46.16		35.34	39.47
F1NAT2	CMTR1	* G.ASLRREGR		31.59			31.2
P53478	ACTG1	* G.FAGDDAPR		34.59	37.75	51.76	42.27	47.28	33.08
A0A1D5PMR1	UCHL1	* D.GRLPFPVNHGTSSDDLLLK		49.96	42.51		47.61	43.79
E1C4M0	RPS2	* D.KEWIPVTK		28.64					28.31
A0A1D5P7C6	PA2G4	* D.GFIANVAHSFVINASK		91.32	85.8			110.49	64.71
A0A1D5NZR4	SENP6	* A.KKTLTKK			30.57				30.24
F1N8Q1	SOD1	ITGLSDGDHGFHVHEFGD.N *		32.88	26.31		28.9		29.69
F1NU56	RPS25	* D.KLNNLVLFDK		81.37			80.59
F1NZ30	CKB	* C.TGLTQIETLFK		94.69	75.12	89.34	85.96	89.98	80.8
A0A1D5PI39	PSMD1	* P.KEKEKEK		30.21	30.71		29.95		30.42
P53478	ACTG1	* W.HHTFYNELR		37.8	42.03	39.18	41.7	37.47	38.88
A0A1L1RNC5	YBX1	RPQYSNPPVQGEIVEGAD.N *		42.63		35.96		47.8	30.16
F1NHL8	GAB1	KKSSGSGSSVA.D *			31.03			30.79
E1BV96	AFP	RHPEFSAQ.M *		34.16			33.9
P09244	TUBB	* P.FGQIFRPDNFVFGQSGAGNNWAK		74.54	66.22		55.68	42.11	41.93
A0A1D5P2H3	FUBP1	* D.YSAAWAEYYR		57.67	47.27		52.56	51.66
A0A1D5P8P3	COL4A1	* A.ASVAHGFLVTR			31.39			31.18
A0A1D5NTP4	GABARAP	* D.RVPVIVEK		28.8			28.61
A0A1D5P8V6	UBAP2L	* I.DLAVLLGK				26.9			26.74
Q90705	EEF2	* G.FGSGLHGWAFTLK		29.52				29.35
P09244	TUBB	* D.SVLDVVR		45.73	40.27	45.89	45.62	43.59	41.94
A0A1D5NW27	TUBA1A	* F.PLATYAPVISAEK		73.58			73.17
Q5ZME1	HNRNPA2B1	* D.RESDWR		32.47	32.37		32.17	32.4
A0A1D5P5X1	RCN2	* D.GDGFVSLEEFLGDYR		82.39			82.05
A0A1D5PRF2	MIF	* D.SLLGELTQQLAK		70.03	63.15	74.64	70.93	70.81	65.3
P53478	ACTG1	* D.SYVGDEAQSK		53.46	43.25	48.56	53.8	49.77	41.16
A0A1D5NW27	TUBA1A	* G.KEIIDLVLDR		62.92			62.71
F1NCR4	USP25	* V.KEDNKR				31.55			31.45
Q08393	GSTA	* D.ILSAFPLLQAFK		73.65				73.42
A0A1L1RY31	RPL4	* L.KAWNDIKK		33.94			33.84
F1NVZ3	MRPL23	* E.KEQQSQK		30.74		34.13	30.55		34.14
F1NNS1	DDOST	* D.KPITQYPHAVGK		41.12			41.01
A0A1D5NW27	TUBA1A	* D.SFNTFFSETGAGK		78.76	73.53	73.29	79.25	73.33	72.52
A0A1D5NYB2	PABPC1	GFGFVSFERHED.A *			27.33				27.28
F1NN08	ARF1	LAEDELRDAVLLVFANKQD.L *				44.14			44.09
A0A1D5PRV1	MACF1	* P.PHGALIDK		28.76	28.85	28.99	28.66	29.02	28.86
A0A1D5PWG5	CEP290	* L.KDEANGLKK		33.49			33.47
Q5ZME1	HNRNPA2B1	RGFGFVTFD.D *		28.81			28.8
P53478	ACTG1	* Y.ALPHAILR		28.79	26.02		28.52	26.28
O42283	HSPE1	IVLEDKDYYLFRD.G *		59.88	60.92	52.82	43.96	60.9	68.78
F1NEF2	CCT8	* D.SGHFNVDNIR		49.03	32.47		36.77	44.74
A0A1D5NW27	TUBA1A	LSNTTAIAEAWARLD.H *				121.99			122.03
R4GF68	SZT2	ELFPRLT.A *		36.79			36.81
A0A1L1RQT1	LOC107049907	* N.EKLFYR		31.97	31.92	32.03	32.09	31.9	31.99
E1BS62	GAP43	* D.GDQKIEQDGIKPEDKAHK				31.9			31.93
Q5ZME1	HNRNPA2B1	LFVGGIKEDTEEHHLRD.Y *		48.42	39.74	38.86	48.92	40.35	37.89
A0A1D5NW27	TUBA1A	AYHEQLSVAEITN.A *		72.36	72.14	72.76	72.7	72.4	72.43
A0A1D5NVM3	EEPD1	* F.KSIEDLVRM			28.87				28.91
A0A1L1RSB5	SNRPF	* D.GALSGHLGEVLIR		56.93			57.02
P50594	MAGOH	GKFGHEFLEFEFRPD.G *		48.11	59.1			44.73	62.66
P09244	TUBB	* D.NFVFGQSGAGNNWAK		85.68	82.11	86.31	89.65	84.24	80.64
A0A1L1S091	PEBP1	* D.GPLSLSEVEQKPAHPLR		67.69	57.27	58.44	64.06	63.47	56.21
A0A1D5PUL4	USP6	* I.IDLEKR		32.81	33.02		33.36		32.6
E1C9B1	WASF1	* N.DVATILSR		39.9			39.98
F1NW43	PKLR	LNFSHGTHEYHEG.T *		38.15	45.1	40.78	38.08	40.82	45.41
Q90705	EEF2	* D.IKLDSEDKDKEGKPLLK				30.51			30.58
E1BVP6	HSPA12A	* D.RTNPLNITLPFSFIDYYK		32.78			32.86
F1NUS8	IQCH	* Q.LWVLPASPR		31.01	39.91			36.24	34.87
P53478	ACTG1	LDLAGRDLTD.Y *				32.9			33
Q90687	PTPN11	* F.HGHLSGR		35.55				35.66
A0A1D5PFJ6	HSPA8	* D.SLYEGIDFYTSITR		68.34			68.56
B0LVF9	MAPT	* N.KKIETHK		52.41					52.58
F1NRD6	PTBP2	* D.LHNYNLGENHHLR			35.59			35.71
A0A1L1RNC5	YBX1	* N.PPVQGEIVEGADNQGAGEQGRPVR		37				37.14
F1N9Z7	OXCT1	* D.RAGNIIFR		27.83			27.94
A0A1D5PJG4	SYNCRIP	* D.LFEDELVPLFEK		41.78			41.98
Q90705	EEF2	RGHVFEESQVAG.T *		37.15			37.33
Q5ZME1	HNRNPA2B1	KLFVGGIKED.T *		43.86	39.94	33.13	36.29	40.93	40.29
P09244	TUBB	* D.SDLQLDR		46.65	62.38	61.39	49.41	60.42	61.46
P0C1H4	H2B-V	* E.SYSIYVYK		30.22			30.42
Q5F442	RASA3	* L.RQYVDR				29.92			30.12
Q71SG2	CRMP2A	* D.SQIYEVLSVIR		56.44	69.46	56.58	58.15	61.42	64.19
P09244	TUBB	* Q.IFRPDNFVFGQSGAGNNWAK		58.38	53.93		54.15	32.59	26.44
E1BZS2	NAP1L1	* I.PEFWLTVFK		52.15	51.29		54.26		50.01
P53478	ACTG1	* G.PSIVHRK		39.52	35.14	39.69	35.39	39.93	39.96
A0A1D5P149	LOC107049046	* D.SLVIEHIQVNK		26.38			26.6
P43347	TPT1	* D.IVINHHLQETSFTK		48.31	66.17		37.74	46.03	31.78
A0A1D5NW88	MAP4	APEGYVAVSLEK.P *			66.61			67.25
A0A1L1RZY6	ITGA6	* A.FNLDAENVIGR		67.53	64.44	65.62	61.77	76.22	61.51
P53478	ACTG1	* E.KIWHHTFYNELR		40.35	37.55			46.6	32.08
D0EKR3	PPIA	* L.FADKVPITAENFR		54.45	50.43	53.42	58.14	51.05	50.73
P09244	TUBB	* S.SYFVEWIPNNVK		43.57	48.72	42.02	46.55	49.19	40.1
F1NGB1	NUCB2	GEGHVEGEKIE.N *			26.96		27.28
A0A1D5NW27	TUBA1A	QLFHPEQLITGKED.A *		49.09	47.19	56.74	47.48	56.69	50.76
A0A1D5PUL6	HSP90AA1	* I.PNKHDR			41.02	39.89		40.45	41.56
P63247	RACK1	* D.GQTLFAGYTDNLVR		77.57	80.79	53.81	84.25	78.03	52.91
A0A1D5NW27	TUBA1A	* N.VDLTEFQTNLVPYPR		99.66	113.11	94.5	113.26	90.56	108.12
P31395	STMN1	* E.KREHEKEVLQK				40.38			41.02
F1NJ69	USO1	* D.KKEEEVKK			33.59	35.7		39.06	31.33
Q90734	ACTN4	* D.GLAFNALIHR		47.68			48.44
A0A1D5NW27	TUBA1A	* P.RIHFPLATYAPVISAEK		51.34	34.47		42.1	45.19
A0A1D5PLS2	CS	RLYLTIHSDHEG.G *			28.66		29.16
A0A1D6UPS9	SF3B3	PLEEGDTFFFQPR.P *		66.86	95.02		80.07	84.69
F1NCZ2	GDI1	* D.FTGHALALYR		55.94	47.2	36.48	50.65	45.84	45.63
E1C8Z0	RPN2	* D.GPAAVSHHQPVLR		40.09	46.19	39.45	43.12	48.37	36.64
P47836	RPS4	ERHPGSFDVVHVKD.A *		45.66	37.42	39.39	39.57	41.79	43.47
F1NZ30	CKB	RGTGGVDTAAVGGVFD.V *		60.84	47.82	31.14	55.19	48.53	38.8
P53478	ACTG1	* Y.SFTTTAEREIVR				32.35			32.98
Q9YH14	RBF	* D.YLKPIAEEER		35.86			36.56
A0A1D5P359	CIRBP	* D.SYDSYATHNE		29.07	43.63	28.24	37.37	31.21	34.38
P79781	RPS27A	* S.TLHLVLR		33.8			34.48
P09244	TUBB	* V.DSVLDVVRK		38.81	45.5	39.55	38.44	45.99	41.96
A0A1D5NXB3	RBM4	* D.RPGQVADFTEAYNEQYGAVR		57.27	61.2	45.92	54.98	61.18	51.64
P00698	LYZ	* D.VQAWIR				31.79			32.46
A0A1D5PIX2	KLHL15	* A.VQAWLR				31.79			32.46
A0A1L1RNY8	H2AFX	* E.ILELAGNAAR			56.43	48.43	62.24		44.9
Q5ZKC9	YWHAZ	* D.KKGIVEQSQQAYQEAFEISKK			59.46			60.77
Q5F3C9	SH3BGRL	* D.RRPASGNPLPPR		26.05			26.63
Q71SG2	CRMP2A	* T.ASLGTDGSHYWSK			77.05	72.01		73.8	78.65
P01012	SERPINB14	FDKLPGFGD.S *		48.19		43.9	44.1		50.09
P09244	TUBB	* G.HYTEGAELVDSVLDVVR		75.59	59.56	61	81.26	67.55	51.84
A0A1D5PNT8	SORT1	* D.FSQLLSR		31.64	32.91	38.02	36.39	34.32	34.35
Q90705	EEF2	* N.YTPGKKEDLYLKPIQR			26.28				26.92
E1BXG9	PPID	* D.IVPKTAENFR		35.55	41.67	37.73	46.57	39.16	32.08
F1P551	PPM1H	* R.PILILSK		35.96	30.22		33.9	33.93
Q2KN97	SPECC1L	LNALGFSLEQRL.D *		43.11	42.34	42.87	46	43.13	42.41
A0A1D5PFJ6	HSPA8	ARFEELNADLFRG.T *		52.31		44.42	54.38		44.8
F1NZ78	ENO1	* G.GFAPNILENKEALELLK				52.39			53.73
F1NN16	RPS7	* D.LVFPSEIVGK		39.89	37.63		36.19	43.37
P53478	ACTG1	* W.ISKQEYDESGPSIVHRK		38.2	51.13	55.78	39.55	56.9	52.56
F1NJ08	VIM	YSLGSALR.P *		37.92				38.94
F1NHI3	DHX15	* D.RDRDDR		29.09	35.94		32.49	34.29
F1NW30	SCAF8	* Q.RDRDDR		29.09	35.94		32.49	34.29
Q5ZMT4	TMED5	* A.EFSPSLDSDFTFTLPAGR		122.27	72.93	79.67	91.88	104.45	86.02
P53478	ACTG1	IWHHTFYN.E *		30.38	29.02		29.38	31.64
F1NBT2	ERI3	* D.KPQIHPQEIIEFPILK			35.01		35.97
A0A1D5NW27	TUBA1A	* D.DSFNTFFSETGAGK		79.01	81.69	79.39	72.92	89.84	83.96
A0A1D5PF35	NDUFS3	ILTDYGFEGHPFRKD.F *				27.57			28.35
Q5ZI72	HNRNPDL	GFGFVLFKD.A *		49	45.17	48.75	48.97	49.01	49
F1NN16	RPS7	TLTAVHDAILED.L *			35.33		36.34
E1BS87	EXOC1	* V.KRNFDK		32.69			33.65
P09244	TUBB	SGPFGQIFRPDNFVFG.Q *		40.98	45.23	55.34	52.11	49.59	44.02
P02263	HIST1H2A4	* G.LQFPVGR				39.59			40.76
Q05744	CTSD	* D.VFIGPYYTVFDRDNDSVGFAK		26.93			27.74
P61355	RPL27	* D.GTSDRPYSHALVAGIDR		44.12			45.45
Q8JG64	PDIA3	IFRDGEESGTYD.G *		27.96		29	31.41		27.33
F1NCZ2	GDI1	* D.LFAPTDLGTESQIFISR		95.17	95.8	96.58	100.31	95.52	100.74
P84229	H3-I	* D.FKTDLR		34.8	33.01	35.41	36.16	35.26	35.07
F1NN49	ALAD	* D.SLLHSGYFHPVLR		37.37	32.39		44.23	27.82
F1NLV4	GNB1	* G.VLAGHDNR		27.32	38.43		36.27	31.64
Q05744	CTSD	* F.IGPYYTVFDRDNDSVGFAK			33.73		34.84
A0A1D5P4C7	DPYSL5	* D.WFHAAAYVTVPPLR		44.96	28.09		41.48	33.99
A0A1D5PRJ2	NEDD4L	LLDGFFIRPF.Y *		38.44				39.72
A0A1L1RNY8	H2AFX	HLQLAIRND.E *			31.25	32.95		31.71	34.71
D0EKR3	PPIA	* D.KVPITAENFR		56.91	57.32	57.65	63.26	57.15	57.45
P09244	TUBB	* W.AKGHYTEGAELVDSVLDVVR		60.98	53.52		61.44	57.08
A0A1D5PE74	COL5A1	* G.KEGPPGEK		28.55			29.56
F1N9H4	EEF1A2	* L.PLQDVYK		33	33.11		32.85	35.6
F1NN08	ARF1	* D.AVLLVFANK		53.23	38.19		53.36	41.36
P01012	SERPINB14	* N.AVLFFGR				36.66			37.99
F1NH87	GAPDH	* D.NEFGYSNR		33.94	26.47	29.66	26.12	33.14	34.08
P09244	TUBB	* T.FIGNSTAIQELFKR				53.83		55.79
A0A1D5PBU5	KIF2A	* R.PLVETIFER		58.24	47.92		58.54	51.49
Q5ZML1	KPNA1	* P.IDEVISTPGVVAR		29.97	35.87		35.63	32.63
P53478	ACTG1	* Q.EYDESGPSIVHR		38.09			39.54
Q5ZME2	MDH1	* D.FILTVQQR			32.62			33.89
A0A1D5NW27	TUBA1A	GHYTIGKEIIDLVLD.R *				74.88			77.84
F1NZ30	CKB	KEVFTRF.C *				28.08		29.21
R4GM10	ALDOC	* W.ALTFSYGR		35.6	37.09		37.3	38.34
P01012	SERPINB14	KILELPFA.S *				37.92			39.46
E1C8W4	USP5	* D.GSGGNNHAVEHYR		34.29			35.69
A0A1D5P3U4	FERMT2	* T.HWTLDK		30.3			31.55
P53478	ACTG1	* E.SGPSIVHRK		33.65	45.9	40.24	41.29	40.67	42.78
A0A1D5P5R0	HSP90AA1	HVYYITGETKD.Q *		56.61	56.26	48.98	63.21	55.45	49.91
A0A1D5PXI1	ALDH4A1	* C.LHHAAIQVTNEPILEFKPGSPER		39.12	38.29	42.08	40.76	34.02	49.7
F1NK96	PDIA6	* D.ADKHQSLGGQYGVR		63.74	45.65		46.73	67.23
A0A1L1RJ69	HSPG2	LFRNLT.R *		32.59	32.46	29.19	32.47	36.34	29.37
A0A1D5NW27	TUBA1A	* G.GGDDSFNTFFSETGAGK		107.03	106.93	106.47	107	120.15	107
A0A1D5PUL6	HSP90AA1	* D.LKINLIPNKHDR			28.2		29.41
A0A1D5P0U5	CALR	* A.AGPAQFFREEFLDGDSWTQR		46.03	50.79	51.69	43.9	51.71	59.45
A0A1D5NW27	TUBA1A	* R.PTYTNLNR		37.18	37.53		38.98	39.04
E1BZS2	NAP1L1	* D.GLVGTSTGYIESLPK		92.19			96.28
E1C6D1	MAP2	* D.RETAEEVSAR		35.1			36.7
E1C1J1	CEP170	* F.TTLYKDR				48.21			50.41
Q71SG2	CRMP2A	* D.GSHYWSK		30.94	32.04	29.13	32.6	32.89	30.86
A0A1D5PM74	CDC42BPB	DRYVSDFLEWAR.P *		29.15			30.5
P08250	APOA1	IRPFLDQF.S *		28.53	28.44	29.09	28.2	32.88	28.97
A0A1D5NW27	TUBA1A	AFVHWYVGE.G *		35.7	38.68	47.77	47.77	32.44	47.71
E1C756	GPHN	* T.KEVIER		37.7	33.67		41.29	33.46
E1C8G8	PRPF39	* I.PTQLYSHHFQR			47.33		49.59
F1NT28	PPA1	* D.IPLYADAGK		32.88	33.13		35.68	33.51
F1NPM6	NDUFA10	* Q.FIPEITIGGTEYDK		50.39	43.3		52.07	46.15
F1NB66	RPLP0	* G.SIYNPEVLDITEETLHKR		57.65			60.46
P09244	TUBB	VSDTVVEPYNATLSVHQLVEN.T *		39.62	48.74	27.26	28.65	52.7	39.93
P53478	ACTG1	* D.GQVITIGNER		42.99	46.48	41.03	45.14	49.51	42.26
F1NH87	GAPDH	VIHDNFGIVEGL.M *		55.52	58.98	55.04	54.66	65.37	57.86
F1NH87	GAPDH	* G.AHLKGGAK				35.4			37.15
Q7ZT63	CPSMB7	* G.TTIAGVVFK		53.09	53.27		53.18	58.45
P79781	RPS27A	* G.RTLSDYNIQK		56.26				59.06
P09244	TUBB	* N.FVFGQSGAGNNWAK		74.46	71.31	83.64	76.01	81.25	83.59
A0A1D5PLS2	CS	* V.PGYGHAVLR		70.75	64.65	63.73	68.24	73.43	67.42
D0EKR3	PPIA	* G.KHVVFGR		29.66			31.15
A0A1D5NW27	TUBA1A	* D.DSFNTFFSETGAGKHVPR				61.9			65.11
A0A1L1RZY6	ITGA6	ASILLRSRL.W *		28.59	27.84		28.39	31
Q05423	FABP7	* G.NVTKPTVIISSEGDKVVIR		62.64	54.12	28.75	54.56	42.38	56.27
A0A1D5NW27	TUBA1A	* N.TFFSETGAGK		57.36	48.86	47.32	50.14	52.99	58.54
F1NZ30	CKB	HGGYKPTDEHKTDLNADNLQGGD.D *		37.91	39.38			36.65	44.77
Q5ZLG7	SLC25A6	* D.KHTQFWR			30.26			31.88
F1NLV4	GNB1	* A.GVLAGHDNR		33.39	52.05	34.69	45.91	43.65	37.01
F1NEF2	CCT8	* D.GAISTILIR		52.46	54.97		55.5	57.72
Q05423	FABP7	QVGNVTKPTVIISSEGD.K *		44.72	47.89	32.59	45.03	43.33	43.61
A0A1D5PFJ6	HSPA8	* D.IVLVGGSTR		31.02		31.72	31.08		35.12
E1C878	GNPDA2	IIQFKPT.Q *		33.11	34.85		37.53	34.18
Q71SG2	CRMP2A	* D.ENQFVAVTSTNAAK		82.03	70.68	52.22	79.06	69.07	68.33
P14781	CNTN1	* D.APTEVPTDVSVK		51.48			54.38
P67881	CYC	VDLIAYLKD.A *		35.26			37.25
Q5ZIZ0	PGD	* D.AFDRNPELQNLLLDDFFK		62.16	66.85	47	71.53	47.07	67.37
F1NCZ2	GDI1	* D.VIDFTGHALALYR		66.46	63.97	71.03	66.19	70.41	76.3
Q90705	EEF2	* G.TVGFGSGLHGWAFTLK		91.4	37.83		51.57	40.72	44.28
Q71SG2	CRMP2A	* D.ADLVIWDPDSVK				30.9		32.68
P09244	TUBB	* C.LRFPGQLNADLRK		33.69	32.52	35.93	37.77	36.44	33.84
A0A1D5PR77	#N/A	DNTVEHLLPLFLAQLKD.E *		38.02			40.27
A0A1L1RQA1	EIF5A	* D.LRLPEGELGR		48.29	38.87		46.13	46.19
P00504	GOT1	* D.GSLNHEYLPILGLPEFR		45.65	40.81	30.01	41.12	45.48	36.82
A0A1D5P1Q6	MCAM	* D.GNPAPVFSFFR		51.73			54.84
Q9I882	CHPKCI	* G.GQSVYHVHLHILGGR			47.89			50.78
Q90705	EEF2	* R.PSQVVAETR		51.29	44.26		50.43	50.92
P18944	MT-CO2	AIGHQWYWTYEYTD.F *		33.04	34.83	32.54	43.97	30.72	31.82
E1C0Q5	ACAT1	* D.FPIAPAHAVPK		41.09			43.6
A0A1L1RKJ2	PTPA	* D.FQFLPFIWGSSQLIDHPNLEPR		48.13	42.16			38.83	57.02
E1BUS2	NOP58	LKVETRL.R *			27.44	27.92		28.62	30.18
A0A1L1RVM8	VDAC2	* D.FQLHTNVNDGSEFGGSIYQK		75.04	68.97	78.65	76.87	65.77	93.9
P53478	ACTG1	GQKDSYVGDEAQ.S *				38.31			40.71
F1N9T0	HMGCS1	* D.GPLEAGVEVVHPGIVHEHIPSPAK		35.37			37.59
P09244	TUBB	* D.SVLDVVRK		40.13	35.69	30.7	30.47	40.23	42.55
Q03696	L1CAM	GALLGGLRPW.S *		39.01	37.46		39.96	41.38
F1NPG2	IDH1	* N.PIASIFAWTR		69.63	69.75	51.62	69.62	65.19	68.75
P09244	TUBB	* G.PFGQIFRPDNFVFGQSGAGNNWAK		62.88	43.71	55.68	55.92	59.17	58.03
F1NWH9	CCT6A	* D.LYISEGLHPR		28.99			30.93
R4GL78	PAFAH1B2	* I.VLGLLPR		31.42	26.45		29.21	32.55
P09244	TUBB	SGPFGQIFRPDNFVF.G *		43.37	49.01	38.09	45.27	49.27	44.75
Q03696	L1CAM	* P.FRVVAVNAYGR				38.53			41.15
A0A1L1RTY4	RPN1	* N.HYFYSPYFTK		27.92					29.82
A0A1D5NZX5	DYNC2H1	* T.KLLQQEEEK		36.32			38.8
F1NHT3	SPTAN1	* D.SFHLQQFFR		35.36	34.12		37.57	36.67
A0A1D5P5R0	HSP90AA1	* D.ITNEEYGEFYK		67.77	59.07	50.31	67.71	67.9	53.71
F1N998	FNBP1L	* D.FPFEDYSQNIYR		37.57					40.18
Q71SG2	CRMP2A	* P.FPDFVYK		27.49				29.4
F1NNK9	DPYSL4	* T.FPDFVYK		27.49				29.4
A0A1D5NW27	TUBA1A	AALEKDYEEVGVDSVEG.E *			48.07	50.75		47.82	57.89
A0A1D5PMR1	UCHL1	* G.TIGLIHAVANNK		46.88			50.16
P31395	STMN1	RASGQAFELIL.G *		49.29			52.75
A0A1L1RK94	TROVE2	* V.SAETEKLLKYLEAVDR			32.8	36.62	34.74		39.56
P53478	ACTG1	* D.GVTHTVPIYEGYALPHAILR		68.84	60.84	63.38	65.57	64.74	76.37
A0A1D5PPA8	AHCY	* D.KYSVGVHFLPK			33.2			35.6
P70081	H4-VIII	* D.AVTYTEHAKR				31.48			33.77
F1NKT5	BTF3L4	* P.GILSQLGADSLTSLR		84.46		54.63	59.74	89.48
P09244	TUBB	* F.GQIFRPDNFVFGQSGAGNNWAK		62.51	56.92	64.57	57.97	72.82	66.65
A0A1L1RKH8	ENO1	* D.GKYDLDFK		35.9	35.19		39.95	36.35
A0A1D5PG30	EEF1D	* I.FKLESR				31.67			34
F1NUM3	GOSR2	ESVHLVEN.E *			31.53		33.85
F1NQH4	PRPF40A	* F.EDITLESER			34.2			36.73
F1NWH9	CCT6A	* L.VLDHGAR		38.93	35.86	29.15	38.91	38.81	33.93
A0A1L1RKH8	ENO1	DGKYDLDFKSPD.D *			26.94				28.94
Q90631	KTN1	* S.KQAAELNK		36.48	34.08	30.11	33.15	38.63	36.43
A0A1D5NW27	TUBA1A	* E.PTVIDEVR		54.78	42.08	53.9	54.85	53.59	53.64
Q5ZKC9	YWHAZ	* N.DVLSLLEK		28.63			30.81
A0A1D5P0U5	CALR	* A.GPAQFFREEFLDGDSWTQR		57.89	48.97	49.31	53.87	55.97	58.34
E1C7J0	HMOX2	* D.NPVFAPLYFPLELHRK		27.12	47.61			35.26	45.25
P42558	RAN	* K.PFLWLAR		38.18			41.16
P02127	HBBR	LLIVYPWTQRF.F *		58.58	58.85	50.07	58.98	62.51	59.09
D0EKR3	PPIA	* N.PVVFFDIAANGEPLGR		102.26	69.31	35.17	69.43	88.2	65.35
A0A1D5P888	PPP1CA	RQLVTLFSAPNY.C *		28.03			30.24
P09244	TUBB	* V.TFIGNSTAIQELFK		84.07	81.69	61.3	79.62	82.08	83.3
P53478	ACTG1	DSGDGVTHTVPIYEGYALPH.A *		58.36	47.42		63.72	50.44
F1NJ08	VIM	* D.RFANYIDK		28.09			30.32
A0A1D5PDE6	MARCKS	GEAAAEKPGEAVAA.S *		48.88			52.78
P09244	TUBB	* C.LRFPGQLNADLR		41.31	39.25	54.01	43.29	54.64	47.38
Q05423	FABP7	RQVGNVTKPTVIISSEGD.K *		27.1				29.27
A0A1D5PFJ6	HSPA8	* D.AGTIAGLNVLR		51.59		58.34	57.02		61.77
Q71SG2	CRMP2A	NLHQSGFSLSGAQID.D *		80.13	76.6	75.62	92.46	87.48	71.22
Q71SG2	CRMP2A	* Y.SLHVDITEWHK		39.3			42.58
A0A1L1RQI4	BCAN	* N.PGWLADGSVR		42.45	38.53	35.98	48.7	41.55	36.51
P09244	TUBB	* H.YTEGAELVDSVLDVVRK		57.39	43.29	73.45	85.39	34.04	69.33
A0A1D5NW27	TUBA1A	RNLDIER.P *		34.88	32.02	35.41	37.01	36.21	37.81
P01012	SERPINB14	PFRVTEQESKPVQ.M *				41.28			44.8
A0A1D5PCV7	G3BP2	* V.HNDIFR			26.91			29.21
P31395	STMN1	* A.FELILGPR			41.43	29.64		44.11	33.05
P09244	TUBB	GHYTEGAELVD.S *		69.44	90.62	84.35	90.35	84.28	90.78
A0A1D5PGM1	DYNC1I2	FEGHQGPITGIH.C *		28.67			31.14
P70081	H4-VIII	* D.NIQGITKPAIR		46.58	51.15	39.44	49.38	55.28	44.49
F1P3D1	NBEA	HGAWGAVSHSQLHD.F *		42.81			46.55
Q71SG2	CRMP2A	* D.LVIWDPDSVK		52.2	51.92	32.26	48.47	52.4	47.46
A0A1D5NW27	TUBA1A	AYHEQLSVAEITNA.C *		75.29	72.01	71.71	79.87	84.8	73.55
A0A1D5NW27	TUBA1A	* G.DDSFNTFFSETGAGK		86.42	76.62	77.52	85.92	85.93	89.95
E1C7B5	SLC1A3	* D.SIGAGIVEHLSR		66.6	42.04		40.18	35.67	42.56
F1NZ31	MYDGF	* A.AEEASTAEFDVRPGGEVHFFSR		51.29	34.08	34.66	45.26	41.71	43.9
F1NB66	RPLP0	* D.VTVPAQNTGLGPEK		49.84			54.37
Q71SG2	CRMP2A	NLHQSGFSLSGAQIDD.N *		69.72	64.1	86.51	75.81	79.33	85.69
P70081	H4-VIII	* Q.GITKPAIR		32.41	35.65		37.83	36.58
E1BVP1	EIF5B	* E.KEEKEKEK		69.76	79.28	32.72	65.11	68.53	65.08
Q5ZME1	HNRNPA2B1	KLFVGGIKEDTEEHHLRD.Y *		48.38	45.58	40.62	55.51	47.03	44.65
F1P1U3	CPT2	* P.KLEDTIR			33.15			36.26
P70081	H4-VIII	VFLENVIRD.A *		52.86	52.67	32.79	53.13	53.12	45.13
A0A1D5NW27	TUBA1A	* A.TYAPVISAEK		34.94	39.18	51.17	34.49	51.47	51.19
Q5ZKC9	YWHAZ	LAEQAERYDD.M *		33.98	38.86	37.41	44.87	37.42	38.44
P09244	TUBB	REIVHIQAGQ.C *		36.88	27.78	37.02	42.7	36.63	32.02
A0A1D5PPP9	PTMA	EKKEVVEETENGRD.A *			29.62				32.46
F1NLV4	GNB1	* G.ITSVAFSK		55.38			60.72
F1N9H4	EEF1A2	KIGYNPATVPFVPISGWHGD.N *		30.36			33.3
R4GJW8	CALM1	* D.TDSEEEIREAFR		35.5	35.53	32.54	29.84	42.03	41.73
F1P2B1	TOR1A	* A.VEPISLGLAIAGAAASALTGIISYPR		82.8			61.57	29.31
P00940	TPI1	* D.IGAAWVILGHSER		73.01	33.64		45.58	38.43	33.06
E1BSN7	PYGB	* D.YFFALAHTVR		27.79				30.51
P09244	TUBB	SGPFGQIFRPDNFVFGQSG.A *		61.62	60.7	58.51	65.12	65.71	67.78
A0A1D5PDE6	MARCKS	* G.SGEQEAAPAEEPAAAR		54.92	50.02		54.36	61
F1NG08	ANK2	* Q.FLGPVIVEIPHFAALR		62.79	67.71	63.42	63.04	74.88	75.38
A0A1D5NXY4	BANF1	* D.KPVGTLAGIGDVLGK		72.46	51.44		68.98	67.31
A0A1D5P0U5	CALR	* A.GPAQFFR		48.11	37.36		47.71	46.4
Q71SG2	CRMP2A	* G.SHYWSK		35.38	33.62		36.03	40
P63247	RACK1	HLYTLDGGDIINAL.C *		36.75			40.5
A0A1D5P0U5	CALR	* D.AEKDKGIQTSQDAR				34.92			38.51
A0A1D5NW27	TUBA1A	* L.ATYAPVISAEK		43.51	46.61	30.39	46.72	46.35	39.9
Q90965	RAB2A	* D.TFNHLTTWLEDAR		55.57	59.76		48.47	39.42	39.39
P53478	ACTG1	IWHHTFYNEL.R *			26.96		29.77
F1NU55	CTTN	* Q.SAVGFEYQGK		51.44				56.81
P00940	TPI1	* A.PSIYLDFAR		57.92			64.24
F1NH87	GAPDH	* D.SHSSTFDAGAGIALNDHFVK		83.27	75.74	65.75	94.68	79.84	74.85
A0A1D5NW27	TUBA1A	* D.LEPTVIDEVR		53.37	48.16	48.68	60.98	56.22	49.59
P08250	APOA1	* A.RSFWQHDEPQTPLDR		42.44	40.17	31.31	38.89	48.96	38.66
A0A1D5P6Q5	FASN	* D.HKNNLEFFLTQTGK		29.54				32.81
F1N9H4	EEF1A2	* V.TIIDAPGHR		55.1	56.32		65.39	58.49
P15771	NCL	* A.KSKESLKENK			29.04		32.29
F1NLB3	NCAM1	* D.RVEPYSSTAR		41.25	44.54		33.49	31.95	30.03
Q5ZMU9	VCP	* D.VDLDFLAK		31.66	40.67	30.29	39.17	34.64	40.54
F1NBV0	PRDX6	FHDFLGDSWGILFSHPRD.F *		65.5	37.71		67.58	47.47
F2Z4M3	RPS15	* L.GEFSITYKPVK		43.1	28.41		34.5	45.24
P79781	RPS27A	* E.STLHLVLR			28.35		31.63
F1NPG2	IDH1	* L.HSYDLGIEHR			46.47			51.87
A0A1D5NW27	TUBA1A	* E.QLITGKEDAANNYAR			51.06			57.05
P18944	MT-CO2	LNQTSFITTR.P *		54.23			60.63
P01012	SERPINB14	LYAEERY.P *				33.96			37.97
F1NVF0	VPS35	* H.NTLEHLR		27.04		27.96		31.23	30.33
Q5ZJI7	ARPC1A	* D.RTQIAISPNNHEVHIYK		32.14			35.98
Q8JG64	PDIA3	FAHTSEEQLVQKYEED.G *		31.39	40.61	34.59	40.26	30.37	48.71
Q5ZIZ6	CTBP1	* R.PLVALLDGR		47.22	40.26		48.91	49.04
P01012	SERPINB14	KILELPFASG.T *				32.42			36.31
ENSBTAP00000032840	#N/A	* H.KLVTELR				29.46			33
F1NCZ2	GDI1	* P.YLYPLYGLGELPQGFAR		65.98	72.57	56.2	71.24	71.93	75.21
P09244	TUBB	* F.IGNSTAIQELFK		74.69	89.58		89.26	95.02
P23614	BASP1	* D.DKSKEEGEAK		34.79	36.79		35.38		44.96
Q90602	HNRNPAB	IREYFGEFGEIEA.I *		37.39			41.99
Q0GFE9	TMSB15B	* D.KPDLSEVEK		30.25			34.08
A0A1D5PQT0	VPS11	* T.KLEEFIK		27.09			30.55
F1NIM4	FKBP4	* D.KVTVHYTGWLLDGTK			35.65			40.24
Q71SG2	CRMP2A	* G.PEGHVLSRPEEVEAEAVNR		31.4			35.45
P01012	SERPINB14	* G.GLEPINFQTAADQAR				66.22			74.81
Q71SG2	CRMP2A	* G.SPLVVISQGK		39.01				44.12
F2Z4M0	RBBP4	* D.GPPELLFIHGGHTAK		49.76	43.93		45.24	31.51	29.22
A0A1D5NZW8	TRIO	* T.KYQLLLK		41.74	41.94		39.05	29.14	26.54
A0A1D5NW27	TUBA1A	* E.AIYDICRR				29.36			33.24
E1C4Q2	MAP6	KKEEEAEADEEHPKAARPGD.G *				26.57			30.09
F6S174	UBE3B	* Q.ELDKDKK		40.42	31.06		42.18		38.77
E1BTX8	CAD	* V.PLIIDIK			31.48			35.69
F1NZ30	CKB	* D.TAAVGGVFDVSNADR		75.35	60.69		72.23	82.03
F1NSP8	HNRNPU	* D.EPYFPVPEEYTFIQKVPLEDR				31.77			36.09
A0A1D5PU77	ATP5B	* D.VLLFIDNIFR		68.96	43.52	69.54	69.32	69.19	68.86
P09244	TUBB	SGPFGQIFRPDNFVFGQS.G *		57.69	57.3	59.13	69.51	55.87	72.99
P53478	ACTG1	* E.SGPSIVHR		55.27	49.43	44.21	49.28	65.52	55.01
F1P180	GOT2	* D.AGLQLQAYR				44.95			51.33
E1BV96	AFP	KPLDWIFLNTI.C *		49.27			56.32
A0A1D5P259	HNRNPH2	* N.DIYNFFSPLNPVR			35.34			40.4
A0A1D5NXG6	ADGRB1	* Q.ASEILGFPKKK			27.42	27.44		29.81	32.91
P47836	RPS4	LDKLTGVFAPR.P *		37.99	26.24		41.5	31.98
P53478	ACTG1	* V.PIYEGYALPHAILR		62.44	62.42	62.43	62.5	81.49	70.31
E1C043	COX5A	* C.YSHGSQESDEEFDAR		30.56	34.79		42.79		32.01
P09244	TUBB	SGPFGQIFRPD.N *		59.6	59.73	59.68	72.86	59.87	72.28
P09244	TUBB	* N.SSYFVEWIPNNVK		43.2	40.51	44.53	51.67	47.37	47.87
Q90835	EEF1A	KDGNASGTTLLEALD.C *			46.73	49.27		51.92	58.23
A0A1L1RJK2	BDH1A	* Y.ASEVDQIGSR		53.23	57.01	72.22	53.33	78.22	77.84
[truncated: 1,125 more rows]

## Sheet: Noncanonical peptide Info
Wbk	Wsht	Alias	Count		Date/time:	2019-02-28 21:41:09
6sample-Chick-7cut-ETpeptide.xlsb	Deeper-DMSO-ET--F002326	1-DMSO	5194		Program:	AccessionGrid 1.6.7
6sample-Chick-7cut-ETpeptide.xlsb	5-DMSO-ETpep--F002346	5-DMSO	3674		Top family member only:	TRUE
6sample-Chick-7cut-ETpeptide.xlsb	7-DMSO-ETpep--F002349	7-DMSO	3355		Backfill: Secondary family members:	TRUE
6sample-Chick-7cut-ETpeptide.xlsb	Deeper-DEVD-ET--F002328	1-DEVD	4177		Ignore a Mascot DB:	FALSE
6sample-Chick-7cut-ETpeptide.xlsb	5-DEVD-ETpep--F002348	5-DEVD	3988		Accession +filter:	None
6sample-Chick-7cut-ETpeptide.xlsb	7-DEVD-ETpep--F002347	7-DEVD	3767		Mod +filter:	None
					Cleavage -filter:	Trypsin+CNBr
					Stripped Venn:	TRUE
					New code:	TRUE
					Score or emPAI:	Score
					Proteins or peptides:	Peptides
					ChkBx1;ChkBx2;ChkBx3;ChkBx4;ChkBx5;ChkBx6	False;False;False;False;False;False
					PepSeq format:	X.PEPSEQ.Y
				FYI: Backfilled grid entries are of the form: 'Score;phn_pfm', where phn = Prot_hit_num and pfm = Prot_family_member. pfm = 'SI' are Mascot subsets and intersections.
				FYI: Peptide mode: pepSeqs found multiple times within a Wsht (or Wsht cluster) are of the form: Best_score/#times found within Wsht or cluster.
				FYI: Peptide mode: All peptide mods found for any copy of the exported peseq will be //-delimited. In rows with mods, the unmodified form if present is denoted 'UnMod'.
				FYI: Protein cluster mode: Proteins found in multiple Wshts within a Wsht cluster are of the form: Score/#times found within cluster (where score is either best or sum).

## Sheet: BS Protein grid
			Mascot Scores
Accession	Gene symbol	Description	1-DMSO	5-DMSO	7-DMSO	1-DEVD	5-DEVD	7-DEVD
A0A1D5P5R0	HSP90AA1	Heat shock protein HSP 90-alpha OS=Gallus gallus	13074
A0A1D5P259	HNRNPH2	Uncharacterized protein OS=Gallus gallus	1983	2101	1484
A0A1D5NV23	FSCN1	Fascin OS=Gallus gallus PE=3 SV=1	4248
A0A1D5PXG0	HNRNPK	Heterogeneous nuclear ribonucleoprotein K OS=Gallus gallus	2673		772
A0A1D5PKC8	MSN	Moesin OS=Gallus gallus	3192
P98157	LRP1	Low-density lipoprotein receptor-related protein 1 OS=Gallus gallus	2760
A0A1D5PIC2	ILF2	Interleukin enhancer binding factor 2 OS=Gallus gallus	1252	1186
A0A1D5PGA0	SNRPD1	Small nuclear ribonucleoprotein D1 polypeptide OS=Gallus gallus	1019	618	474
A1IMF0	UCH-L1	Ubiquitin carboxyl-terminal hydrolase OS=Gallus gallus			1909
A0A1D5PW68	EIF3B	Eukaryotic translation initiation factor 3 subunit B OS=Gallus gallus	1799
F7BA96	RPL4	Ribosomal protein L4 OS=Gallus gallus		1685
F1NCS8	PSMC6	Proteasome 26S subunit, ATPase 6 OS=Gallus gallus	1078		592
E1BTJ1	NMT2	Glycylpeptide N-tetradecanoyltransferase OS=Gallus gallus	739	788
A0A1L1RKA6	VDAC3	Uncharacterized protein OS=Gallus gallus			1502
F1ND23	NDUFS3	NADH:ubiquinone oxidoreductase core subunit S3 OS=Gallus gallus		1465
A0A1D5PQ52	KIF1A	Kinesin family member 1A OS=Gallus gallus		1450
A0A1D5PEA3	SIPA1L2	Signal induced proliferation associated 1 like 2 OS=Gallus gallus	373	415	345
Q5ZMI0	SRSF7	Uncharacterized protein OS=Gallus gallus		711	422
A0A1D5P3U4	FERMT2	Fermitin family member 2 OS=Gallus gallus	619	480
F1NIB1	RAP1GDS1	Rap1 GTPase-GDP dissociation stimulator 1 OS=Gallus gallus			1073
P67962	CSNK1A1	Isoform CK1A-L of Casein kinase I isoform alpha OS=Gallus gallus	625	440
A0A1D5PBL3	CLIP2	CAP-Gly domain containing linker protein 2 OS=Gallus gallus			1045
A0A1D5PXK4	FAM49B	Family with sequence similarity 49 member B OS=Gallus gallus		600	409
A0A1D5NU87	EML4	Echinoderm microtubule associated protein like 4 OS=Gallus gallus	710		290
A0A1L1RN20	FXR1	FMR1 autosomal homolog 1 OS=Gallus gallus	983
F1NL05	PARP1	Poly [ADP-ribose] polymerase OS=Gallus gallus			974
A0A1D5PM80	U2SURP	U2 snRNP associated SURP domain containing OS=Gallus gallus		932
F1NQF9	KIAA1468	KIAA1468 OS=Gallus gallus PE=4 SV=3	598		331
A0A1L1S0A0	ETFA	Uncharacterized protein OS=Gallus gallus	896
Q5ZIN1	NUDC	Nuclear migration protein nudC OS=Gallus gallus		647	224
E1BSG5	EIF4G1	Eukaryotic translation initiation factor 4 gamma 1 OS=Gallus gallus			860
Q90953	VCAN	Versican core protein OS=Gallus gallus	844
A0A1L1RT65	RPS24	40S ribosomal protein S24 OS=Gallus gallus	832
A0A1D5PN08	PPFIA2	PTPRF interacting protein alpha 2 OS=Gallus gallus	830
A0A1D5PJX5	CLASP2	Uncharacterized protein OS=Gallus gallus			830
P32429	RPL7A	60S ribosomal protein L7a OS=Gallus gallus			818
F1NAQ8	GMPS	Uncharacterized protein OS=Gallus gallus		792
F1NBL6	XPO5	Exportin 5 OS=Gallus gallus	791
A0A1D5P8X9	SNAP91	Synaptosome associated protein 91 OS=Gallus gallus			789
A0A1D5NU36	PPP1R12A	Protein phosphatase 1 regulatory subunit 12A OS=Gallus gallus	420	331
F1NLH0	ELAVL4	ELAV-like protein OS=Gallus gallus	724
F1NT44	TSN	Translin OS=Gallus gallus	709
F1P4V6	RPL31	Ribosomal protein L31 OS=Gallus gallus	690
A0A547	GART	Trifunctional purine biosynthetic protein adenosine-3 OS=Gallus gallus		689
F1NSW3	TNPO1	Transportin 1 OS=Gallus gallus		684
A0A1D5PG15	SARDH	Sarcosine dehydrogenase OS=Gallus gallus		548	75
Q25BN1	DICER1	Endoribonuclease Dicer OS=Gallus gallus	326	288
A0A1D5PRZ1	TM9SF2	Transmembrane 9 superfamily member OS=Gallus gallus		548	57
E1BQV5	DLGAP4	Uncharacterized protein OS=Gallus gallus	170	270	156
F1NG94	CTNND2	Catenin delta 2 OS=Gallus gallus PE=4 SV=3		355	241
Q91048	PTK7	Inactive tyrosine-protein kinase 7 OS=Gallus gallus	194	399
E1C6T8	EIF3I	Eukaryotic translation initiation factor 3 subunit I OS=Gallus gallus			581
A0A1D5PBX2	MBD3	Methyl-CpG binding domain protein 3 OS=Gallus gallus	275	194	106
F1NUX4	MTOR	Serine/threonine-protein kinase TOR OS=Gallus gallus	573
A0A1D5PAI6	ADH5	S-(hydroxymethyl)glutathione dehydrogenase OS=Gallus gallus		570
Q5F3T9	UGDH	UDP-glucose 6-dehydrogenase OS=Gallus gallus		566
A0A1D5NVU9		Uncharacterized protein OS=Gallus gallus PE=4 SV=1	435	130
A0A1D5P4V9	RPS24	40S ribosomal protein S24 OS=Gallus gallus			563
A0A1L1RMJ5	RACK1	Receptor of-activated protein C kinase 1 OS=Gallus gallus			563
A0A1D5PTM7	BZW2	Basic leucine zipper and W2 domain-containing protein 2 OS=Gallus gallus			553
P12003	VCL	Isoform 1 of Vinculin OS=Gallus gallus	263	289
E1C3Z6	NT5DC1	5~-nucleotidase domain containing 1 OS=Gallus gallus	549
A0A1L1RXZ1	HIBCH	3-hydroxyisobutyryl-CoA hydrolase, mitochondrial OS=Gallus gallus	523
E1BR10	PRDX3	Peroxiredoxin 3 OS=Gallus gallus	517
A0A1D5P075	PRPF6	Pre-mRNA processing factor 6 OS=Gallus gallus		423	94
A0A1D5PH53	PPP1R7	Protein phosphatase 1 regulatory subunit 7 OS=Gallus gallus			517
A0A1D5PMS0	RBFOX1	RNA binding protein fox-1 homolog OS=Gallus gallus PE=4 SV=1		506
R9PXQ2	FARP1	FERM, ARHGEF and pleckstrin domain-containing protein 1 OS=Gallus gallus	493
Q5ZLT2	PDK3	Pyruvate dehydrogenase kinase 3 OS=Gallus gallus	482
Q9DDD0	NRXN1	Isoform 7a of Neurexin-1 OS=Gallus gallus			472
Q5ZM14	SLC9A3R1	Na(+)/H(+) exchange regulatory cofactor NHE-RF1 OS=Gallus gallus		371	97
A0A1D5P5L4	MADD	MAP kinase activating death domain OS=Gallus gallus	358		102
E1C2P3	HSPA14	Heat shock 70 kDa protein 14 OS=Gallus gallus	328	125
A0A1D5PGW1	EIF3J	Eukaryotic translation initiation factor 3 subunit J OS=Gallus gallus	453
A0A1L1RQV6	CNOT9	CCR4-NOT transcription complex subunit 9 OS=Gallus gallus	188	263
A0A1D6UPT4	AIFM1	Uncharacterized protein OS=Gallus gallus	444
A0A1D5NWD6	RPL37	Ribosomal protein L37 OS=Gallus gallus	222		211
P31696	AGRN	Isoform 9 of Agrin OS=Gallus gallus			420
F1NUQ5	EIF4E2	Eukaryotic translation initiation factor 4E family member 2 OS=Gallus gallus		389
A0A1D5PAH2	PCBP2	Uncharacterized protein OS=Gallus gallus		385
A0A1D5P3S9	ECI1	Enoyl-CoA delta isomerase 1 OS=Gallus gallus		368
A0A1D5NVH2	CHMP2A	Uncharacterized protein OS=Gallus gallus PE=3 SV=1		232	135
A0A1D5PKY5	GRIA4	Glutamate ionotropic receptor AMPA type subunit 4 OS=Gallus gallus	153	72	140
Q5ZHM2	IK	IK cytokine, down-regulator of HLA II OS=Gallus gallus		352
A0A1L1RTR5	NIPSNAP3A	Uncharacterized protein OS=Gallus gallus		208	141
A0A1D5NXM7	NPLOC4	NPL4 homolog, ubiquitin recognition factor OS=Gallus gallus			346
A0A1L1RJ39	ALCAM	CD166 antigen OS=Gallus gallus		341
Q5F3N1	PCMT1	Protein-L-isoaspartate(D-aspartate) O-methyltransferase OS=Gallus gallus			338
A0A1L1RRI1	PSMB2	Proteasome subunit beta 2 OS=Gallus gallus	326
Q5ZMQ3	SEC11A	Signal peptidase complex catalytic subunit SEC11 OS=Gallus gallus	314
Q5ZJS0	CSNK1G1	Casein kinase I isoform gamma-1 OS=Gallus gallus		313
A0A1D5NWV6	SNX27	Sorting nexin family member 27 OS=Gallus gallus		213	96
E1C2B6	CORO2B	Coronin OS=Gallus gallus	130	163
Q00649	HSPB1	Heat shock protein beta-1 OS=Gallus gallus	284
E1BW59	HBS1L	HBS1 like translational GTPase OS=Gallus gallus	149		132
Q9DEA3	PCNA	Proliferating cell nuclear antigen OS=Gallus gallus		280
A0A1L1RVA3	FEZ1	Fasciculation and elongation protein zeta 1 OS=Gallus gallus	39		237
Q8JGM8	BID	BH3-interacting domain death agonist OS=Gallus gallus		273
A0A1D5PEA5	FAAHL	Uncharacterized protein OS=Gallus gallus	106	166
F1NUU5	STOX2	Storkhead box 2 OS=Gallus gallus	85	184
A0A1D5PU78	GLYR1	Putative oxidoreductase GLYR1 OS=Gallus gallus	267
A0A1D5P077	DRG2	Developmentally regulated GTP binding protein 2 OS=Gallus gallus	112		152
E1BYQ2	B3GALT6	Hexosyltransferase OS=Gallus gallus	262
Q8AWB8	SMC3	Structural maintenance of chromosomes protein OS=Gallus gallus			250
A0A1D5PXD8	AGO1	Argonaute 1, RISC catalytic component OS=Gallus gallus	248
Q5ZKA2	IARS2	Isoleucine--tRNA ligase, mitochondrial OS=Gallus gallus			248
A0A1D5P996	NDRG4	NDRG family member 4 OS=Gallus gallus PE=4 SV=1		244
A0A1D5PS08	MYCBP	Uncharacterized protein OS=Gallus gallus	134	108
E1C505	AFAP1	Actin filament-associated protein 1 OS=Gallus gallus		180	54
F1NRQ2	NDRG3	NDRG family member 3 OS=Gallus gallus PE=4 SV=2		234
F1NB62	PCYT2	Phosphate cytidylyltransferase 2, ethanolamine OS=Gallus gallus	233
A0A1D5PZY1	LOC107054472	Uncharacterized protein OS=Gallus gallus	227
A0A1D5PTE8	GMFB	Uncharacterized protein OS=Gallus gallus		225
A0A1D5PHI4	WNK2	WNK lysine deficient protein kinase 2 OS=Gallus gallus		169	52
F1NDR9	NIF3L1	NIF3-like protein 1 OS=Gallus gallus	219
E1BV83	NUP205	Uncharacterized protein OS=Gallus gallus	218
E1BVA6	VPS33A	Uncharacterized protein OS=Gallus gallus	217
Q5ZI08	SUPT5H	Transcription elongation factor SPT5 OS=Gallus gallus	216
A0A1L1RJX2	SERPINI1	Neuroserpin OS=Gallus gallus			215
A0A1D5NW89	MCM5	DNA helicase OS=Gallus gallus		209
F1NV23	PUM2	Uncharacterized protein OS=Gallus gallus		203
Q7LZ70	GABRG1	Gamma-aminobutyric acid A receptor gamma 1 chain OS=Gallus gallus	201
E1BUG9	NUDCD2	NudC domain containing 2 OS=Gallus gallus		87	111
A0A1D5Q006	CDV3	Protein CDV3 homolog OS=Gallus gallus		191
A0A1D5PYR6	PALD1	Paladin OS=Gallus gallus		160	25
A0A1D5NW03	NTNG1	Netrin G1 OS=Gallus gallus	184
Q5ZKD5	RRP12	RRP12-like protein OS=Gallus gallus	150		32
A0A1L1RY43	GLYR1	Putative oxidoreductase GLYR1 OS=Gallus gallus			179
A0A1D5PUN3	PVALB	Parvalbumin OS=Gallus gallus	174
A0A1D5P0V6	ROBO2	Roundabout guidance receptor 2 OS=Gallus gallus PE=4 SV=1		173
E1BQN9	CACYBP	Calcyclin binding protein OS=Gallus gallus			172
Q5ZMJ9	SRRM1	Serine/arginine repetitive matrix protein 1 OS=Gallus gallus		167
A0A1D5PC53	ABR	Active BCR-related OS=Gallus gallus PE=4 SV=2			166
A0A1D5PR27	MTX2	Metaxin 2 OS=Gallus gallus			166
A0A1L1RSW4	UBE2V1	Ubiquitin-conjugating enzyme E2 variant 1 OS=Gallus gallus		165
A0A1D5P9I0	ARHGEF11	Rho guanine nucleotide exchange factor 11 OS=Gallus gallus		139	25
A0A1D5PAT1	HDAC4	Histone deacetylase OS=Gallus gallus	161
A0A1D5P0T3	ADGRL3	Adhesion G protein-coupled receptor L3 OS=Gallus gallus		160
A0A1D5P0I4	DOPEY2	Dopey family member 1 OS=Gallus gallus	123	36
A0A1D5P4Q8	TTLL8	Uncharacterized protein OS=Gallus gallus PE=4 SV=1	45	59	51
A0A1D5P9B8	SYT7	Synaptotagmin 7 OS=Gallus gallus	155
F1NDS2	MRPL39	Mitochondrial ribosomal protein L39 OS=Gallus gallus		151
A0A1L1RKU2	UFD1L	Uncharacterized protein OS=Gallus gallus	147
A0A1D5NWX9	TJP1	Tight junction protein 1 OS=Gallus gallus			147
A0A1D5PWI6	ERGIC1	Endoplasmic reticulum-golgi intermediate compartment 1 OS=Gallus gallus			146
A0A1L1RV76	ADK	Adenosine kinase OS=Gallus gallus		145
A0A1D5P592	PCCB	Propionyl-CoA carboxylase beta subunit OS=Gallus gallus			144
A0A1D5PZK3	SHMT1	Serine hydroxymethyltransferase OS=Gallus gallus PE=3 SV=2	143
A0A1D5PC88	APC	APC, WNT signaling pathway regulator OS=Gallus gallus	55	87
A0A1D5P1J7	ATP5J2	ATP synthase, H+ transporting, mitochondrial Fo complex subunit F2 OS=Gallus gallus			142
A0A1D5NZH5	FAM160B1	Family with sequence similarity 160 member B1 OS=Gallus gallus	84	54
A0A1D5PIM1	CPEB2	Cytoplasmic polyadenylation element binding protein 2 OS=Gallus gallus		138
A0A1D5PCU4	ALDH18A1	Delta-1-pyrroline-5-carboxylate synthase OS=Gallus gallus	68	69
A0A1D5P7Z0	PUM2	Uncharacterized protein OS=Gallus gallus			137
A0A1D5NVV4	ESRRG	Estrogen related receptor gamma OS=Gallus gallus	136
A0A1D5NX44	CCP110	Centriolar coiled-coil protein 110 OS=Gallus gallus	106	29
A0A1L1S0H7	MAP2K6	Mitogen-activated protein kinase kinase 6 OS=Gallus gallus		133
R4GJ83	ERGIC3	ERGIC and golgi 3 OS=Gallus gallus	131
A0A1D5PA36	CDK5RAP3	CDK5 regulatory subunit associated protein 3 OS=Gallus gallus		131
A0A1D5P8T3	RAD50	Uncharacterized protein OS=Gallus gallus	65	65
F1NA92	CLPX	Caseinolytic mitochondrial matrix peptidase chaperone subunit OS=Gallus gallus	130
E1BTT7	GANC	Glucosidase alpha, neutral C OS=Gallus gallus	77	52
E1C1P9	MRPS27	Mitochondrial ribosomal protein S27 OS=Gallus gallus	129
A0A1D5P1Q6	MCAM	Melanoma cell adhesion molecule OS=Gallus gallus	128
F1ND98	SNX30	Sorting nexin family member 30 OS=Gallus gallus		128
F1P4X3	FUCA1	Fucosidase, alpha-L- 1, tissue OS=Gallus gallus	57	69
P54755	EPHA5	Isoform 2 of Ephrin type-A receptor 5 OS=Gallus gallus			126
A0A1D5PRW3	KYAT3	Kynurenine aminotransferase 3 OS=Gallus gallus	56	52	17
A0A1D5PT80	ARFGAP1	ADP ribosylation factor GTPase activating protein 1 OS=Gallus gallus	83	42
A0A1D5P6Q8	SLC2A1	Solute carrier family 2, facilitated glucose transporter member 1 OS=Gallus gallus		125
A0A1D5PHR3	TWF2	Twinfilin-2 OS=Gallus gallus			125
A0A1D5PEA6	SCAF4	Uncharacterized protein OS=Gallus gallus		124
A0A1D5PH37	PRORSD1P	Uncharacterized protein OS=Gallus gallus	123
F7BQ11	STAT5A	Signal transducer and activator of transcription OS=Gallus gallus	84	38
A0A1D5P3J4		Uncharacterized protein OS=Gallus gallus PE=3 SV=1	121
F1P4N9	POSTN	Periostin OS=Gallus gallus	120
A0A1D5PC10	ST7	Suppressor of tumorigenicity 7 protein homolog OS=Gallus gallus	55	64
E1C7D6	MRPL1	Mitochondrial ribosomal protein L1 OS=Gallus gallus PE=4 SV=3	119
A0A1D5P402	PPP4R1	Uncharacterized protein OS=Gallus gallus		118
A0A1D5PNU5	NELFB	Negative elongation factor complex member B OS=Gallus gallus	44		73
E1C492	TLE1	Transducin like enhancer of split 1 OS=Gallus gallus	117
F1NKT9	COMMD1	Copper metabolism domain containing 1 OS=Gallus gallus		117
A0A1D5PL45	ADSS	Adenylosuccinate synthetase isozyme 2 OS=Gallus gallus			117
A0A1D5PIN0	NIPBLL	Nipped-B protein OS=Gallus gallus PE=3 SV=1	114
E1BRE5	EEA1	Early endosome antigen 1 OS=Gallus gallus	114
Q9PWA1	RGS20	Regulator of G-protein signaling 20 OS=Gallus gallus		113
E1C929	AKAP2	Uncharacterized protein OS=Gallus gallus		112
A0A1D5PZM4	MICU3	Mitochondrial calcium uptake family member 3 OS=Gallus gallus PE=4 SV=1		111
A0A1D5PMQ8	SLC12A4	Solute carrier family 12 member 4 OS=Gallus gallus		109
A0A1D5NV46	GK2	Uncharacterized protein OS=Gallus gallus	106
A0A1D5P3B3	NDUFS2	NADH:ubiquinone oxidoreductase core subunit S2 OS=Gallus gallus			106
Q5F3Z3	UBE2V2	Ubiquitin-conjugating enzyme E2 variant 2 OS=Gallus gallus			105
A0A1L1RNL6	NACA	Uncharacterized protein OS=Gallus gallus			105
F1NFT8	WDR61	WD repeat-containing protein 61 OS=Gallus gallus		104
A0A1D5PTD7	ZMYND8	Zinc finger MYND-type containing 8 OS=Gallus gallus PE=4 SV=1	103
Q5ZLS3	RNF20	E3 ubiquitin-protein ligase BRE1A OS=Gallus gallus		103
F1NZX4	ARFGAP3	ADP ribosylation factor GTPase activating protein 3 OS=Gallus gallus	102
Q5ZIH2	MON1A	Vacuolar fusion protein MON1 homolog A OS=Gallus gallus	102
A0A1D5P8R7	RPRD1B	Regulation of nuclear pre-mRNA domain containing 1B OS=Gallus gallus			101
E1C9C1	ARHGEF9	Cdc42 guanine nucleotide exchange factor 9 OS=Gallus gallus		100
A0A1D5P0X1	TBC1D7	TBC1 domain family member 7 OS=Gallus gallus		98
A0A1D5P9W8	STXBP5L	Syntaxin binding protein 5 like OS=Gallus gallus	28	69
F1NHG4	AKAP10	A-kinase anchoring protein 10 OS=Gallus gallus PE=4 SV=3	97
A0A1D5PSR2	CTPS1	CTP synthase OS=Gallus gallus			97
A0A1L1RSC8	MRPS18A	Mitochondrial ribosomal protein S18A OS=Gallus gallus	96
A0A1D5PM11	PIBPPDD4L	Phosphoinositide phospholipase C OS=Gallus gallus	64		31
A0A1D5PJG3	CALD1	Caldesmon OS=Gallus gallus		95
A0A1D5NYA3	SYT7	Synaptotagmin 7 OS=Gallus gallus			95
R4GLG2	SLC25A20	Solute carrier family 25 member 20 OS=Gallus gallus	27	67
E1BR33	SFXN4	Sideroflexin 4 OS=Gallus gallus	49	45
A0A1D5PIC1	ATG16L2	Autophagy related 16 like 1 OS=Gallus gallus		94
A0A1D5NUB1	ANXA13	Annexin OS=Gallus gallus	34	27	32
A0A1L1S0E4	DPH5	Diphthamide biosynthesis 5 OS=Gallus gallus		93
A0A1D5PW03	RALGAPA1	Uncharacterized protein OS=Gallus gallus	92
A0A1L1RQ17	WDR12	Ribosome biogenesis protein WDR12 OS=Gallus gallus	28	63
A0A1D5PXU5	LRCH2	Leucine rich repeats and calponin homology domain containing 2 OS=Gallus gallus		91
F1NSA6	MCF2L2	MCF.2 cell line derived transforming sequence-like 2 OS=Gallus gallus	90
Q5ZHQ8	TCEA1	Transcription elongation factor A1 OS=Gallus gallus	90
A0A1D5P1N0	NEK1	NIMA related kinase 1 OS=Gallus gallus	89
O93257	XRCC6	X-ray repair cross-complementing protein 5 OS=Gallus gallus	89
Q5ZID0	NMRAL1	NmrA-like family domain-containing protein 1 OS=Gallus gallus			89
A0A1D5PJ57	TSNARE1	Uncharacterized protein OS=Gallus gallus		63	25
E1BRL4	SNAP23	Synaptosomal-associated protein OS=Gallus gallus	87
F1P0K0	MPHOSPH8	Uncharacterized protein OS=Gallus gallus PE=4 SV=3	87
A0A1D5PIX3	STK3	Serine/threonine kinase 3 OS=Gallus gallus	24	62
A0A1L1RRE9	TNS1	Tensin 1 OS=Gallus gallus	44	41
E1C8S3	SRBD1	S1 RNA binding domain 1 OS=Gallus gallus	57	28
A0A1D5PBJ3	DUSP19	Dual specificity phosphatase 19 OS=Gallus gallus	85
A0A1D5PG59	VPS35L	Chromosome 16 open reading frame 62 OS=Gallus gallus		56	29
Q90763	CDH7	Cadherin-7 OS=Gallus gallus		85
R4GLJ2	C19ORF70	MICOS complex subunit MIC13 OS=Gallus gallus		83
E1C282	AFAP1	Actin filament-associated protein 1 OS=Gallus gallus	81
A0A1D5NUC4	MAP3K7	Mitogen-activated protein kinase kinase kinase 7 OS=Gallus gallus	81
E1BTH9	WASL	Uncharacterized protein OS=Gallus gallus		81
A0A1D5PIY8		Uncharacterized protein OS=Gallus gallus PE=4 SV=2			81
A0A1L1RQR6	SPCS1	Signal peptidase complex subunit 1 OS=Gallus gallus	80
A0A1D5PA74	CHPF	Hexosyltransferase OS=Gallus gallus		80
E1C4C7	RPA3	Replication protein A3 OS=Gallus gallus		80
F1NNZ9	PACSIN2	Protein kinase C and casein kinase substrate in neurons protein 2 OS=Gallus gallus			80
A0A1D5NYX4	RPTOR	Regulatory associated protein of MTOR complex 1 OS=Gallus gallus	15	64
A0A1D5PT47	CHMP1B	Charged multivesicular body protein 1b OS=Gallus gallus	48		31
A0A1D5P904	TTC28	Tetratricopeptide repeat domain 28 OS=Gallus gallus	79
Q5ZJK3	STAT1	Signal transducer and activator of transcription OS=Gallus gallus	79
A0A1L1RWI2	ALG5	ALG5, dolichyl-phosphate beta-glucosyltransferase OS=Gallus gallus		60	19
F7BYG6	PLIN2	Perilipin OS=Gallus gallus	41	37
Q5EFE0	GNRHR1/III	Gonadotropin releasing hormone receptor 2 OS=Gallus gallus	33		45
A0A1L1RZS3	SENP7	SUMO1/sentrin specific peptidase 7 OS=Gallus gallus	33	43
A0A1D5PE14	DNAJC17	DnaJ heat shock protein family (Hsp40) member C17 OS=Gallus gallus	57		19
A0A1D5P0I0	PANX1	Pannexin OS=Gallus gallus		76
Q5ZI84	MKLN1	Muskelin 1 OS=Gallus gallus	59		16
E1C8L5	CEP128	Centrosomal protein 128 OS=Gallus gallus		34	41
Q6W8X3	HMGA1	High mobility group A1b OS=Gallus gallus		75
E1BQL3	GPRC5A	Uncharacterized protein OS=Gallus gallus PE=4 SV=2		75
F1NVF2	MAP2K6	Mitogen-activated protein kinase kinase 6 OS=Gallus gallus			75
Q5ZMG1	UFL1	E3 UFM1-protein ligase 1 OS=Gallus gallus		74
A0A1D5PSS9	YIF1B	Uncharacterized protein OS=Gallus gallus PE=4 SV=1	33	39
A0A1D5PZP9	MAST2	Microtubule associated serine/threonine kinase 2 OS=Gallus gallus	72
A0A1D5PKF7	XRCC6	X-ray repair cross-complementing protein 5 OS=Gallus gallus		72
F1NV30	INTS11	Integrator complex subunit 11 OS=Gallus gallus	33	38
A0A1D5P4U0	SRRM3	Serine/arginine repetitive matrix 3 OS=Gallus gallus PE=4 SV=1	36	35
F1NK20	SMC5	Structural maintenance of chromosomes protein 5 OS=Gallus gallus	39	32
Q5ZLK5	P4HA2	Prolyl 4-hydroxylase subunit alpha-2 OS=Gallus gallus		71
A0A1D5NYD7	PSEN2	Presenilin OS=Gallus gallus	70
F1NC48	C26H6ORF125	Uncharacterized protein OS=Gallus gallus		37	33
A0A1D5PJD2	KIF15	Kinesin family member 15 OS=Gallus gallus		70
Q5ZLN6	SYNGR3	Synaptogyrin OS=Gallus gallus	69
A0A1L1RRB8	TTC1	Tetratricopeptide repeat domain 1 OS=Gallus gallus		69
A0A1D5P376	ZNF536	Uncharacterized protein OS=Gallus gallus PE=4 SV=1	31	37
F1P394	LIG3	DNA ligase 3 OS=Gallus gallus	68
A0A1D5NTV5	BAZ2B	Bromodomain adjacent to zinc finger domain protein 2B OS=Gallus gallus	67
E1BR02	SGSM3	Small G protein signaling modulator 3 OS=Gallus gallus		32	35
E1C8K3	ANXA8L1	Annexin OS=Gallus gallus PE=3 SV=2	66
A0A1D5P7R9	MYCBP2	MYC binding protein 2, E3 ubiquitin protein ligase OS=Gallus gallus			66
F1NAB5	RBP5	Retinol binding protein 5 OS=Gallus gallus	30	35
F1NGP3	IFT74	Intraflagellar transport 74 OS=Gallus gallus		32	33
F1NVD4	ADSSL1	Adenylosuccinate synthetase isozyme 1 OS=Gallus gallus	23	41
A0A1D5PW56		Uncharacterized protein OS=Gallus gallus PE=4 SV=1	28	35
F1NZA2	TSPO	Translocator protein OS=Gallus gallus	62
F1NA71	PPP1R12A	Protein phosphatase 1 regulatory subunit 12A OS=Gallus gallus			62
A0A1D5PKX1	HAPLN1L	Uncharacterized protein OS=Gallus gallus PE=4 SV=1	22	39
A0A1D5PXN1	MXRA8	Matrix-remodeling-associated protein 8 OS=Gallus gallus	30	31
F1NVI4	KAZN	Uncharacterized protein OS=Gallus gallus	61
A0A1D5P4R0	ST18	ST18, C2H2C-type zinc finger OS=Gallus gallus PE=4 SV=1	61
A0A1D5P4A9	ANKRD13D	Ankyrin repeat domain 13D OS=Gallus gallus PE=4 SV=1	61
F1P0S2	STX8	Syntaxin 8 OS=Gallus gallus	61
A0A1L1RZ14	LIG3	DNA ligase OS=Gallus gallus		61
F1NMM3	ZBTB8OS	Zinc finger and BTB domain containing 8 opposite strand OS=Gallus gallus	60
A0A1D5P647	KLHL9	Kelch-like protein 13 OS=Gallus gallus	60
Q5F3F3	MICAL1	Microtubule associated monooxygenase, calponin and LIM domain containing 1 OS=Gallus gallus	60
F1NBM2	GRM1	Glutamate metabotropic receptor 1 OS=Gallus gallus		60
A0A1D5PPF6	IQGAP2	IQ motif containing GTPase activating protein 2 OS=Gallus gallus			60
F1NF25	NCEH1	Neutral cholesterol ester hydrolase 1 OS=Gallus gallus PE=4 SV=2	14	45
R4GFA9	MED18	Mediator complex subunit 18 OS=Gallus gallus	35	24
F1P4X0	TFAP2A	Transcription factor AP-2 alpha OS=Gallus gallus	59
F1NB68	TGFB1I1	Paxillin OS=Gallus gallus	59
A0A1D5PNW6	NSMAF	Neutral sphingomyelinase activation associated factor OS=Gallus gallus		59
A0A1L1RTD1	DCN	Decorin OS=Gallus gallus		59
F1NG62	NUBPL	Nucleotide binding protein like OS=Gallus gallus		59
A0A1L1RX79	PDDC1	Uncharacterized protein OS=Gallus gallus		59
R4GJY1	ORMDL3	ORMDL sphingolipid biosynthesis regulator 3 OS=Gallus gallus	58
A0A1D5P5X4	HEPH	Hephaestin OS=Gallus gallus	58
A0A1L1RMC1	RALBP1	RalA binding protein 1 OS=Gallus gallus	58
E1C8Z9	DAB2	DAB2, clathrin adaptor protein OS=Gallus gallus	58
F1NW06	CD81	Tetraspanin OS=Gallus gallus		58
A0A1D5PFA7	CTSZ	Cathepsin Z OS=Gallus gallus	57
A0A1D5PJF5	LOC107056713	Uncharacterized protein OS=Gallus gallus PE=4 SV=1		57
F1NRH6	ROCK1	Rho-associated protein kinase OS=Gallus gallus			57
R4GIP1	TMEM178B	Transmembrane protein 178B OS=Gallus gallus	33	23
A0A1D5PUN4	ATG5	Autophagy protein 5 OS=Gallus gallus	56
A0A1D5NTI3	NDRG4	NDRG family member 4 OS=Gallus gallus PE=4 SV=1			56
A0A1D5P1H1	ECE2	Endothelin converting enzyme 2 OS=Gallus gallus			56
E1C5C3	LRP11	LDL receptor related protein 11 OS=Gallus gallus	18		37
F1NEP9	RFC1	Replication factor C subunit 1 OS=Gallus gallus		18	37
Q9W6A1	FGF12	Fibroblast growth factor OS=Gallus gallus		55
A0A1D5PZ74	TENM3	Teneurin transmembrane protein 3 OS=Gallus gallus		55
A0A1L1RQ38	POLB	DNA polymerase beta OS=Gallus gallus		55
E1BVC5	UTP20	UTP20, small subunit processome component OS=Gallus gallus	24	30
A0A1D5PJZ1	VRK3	Uncharacterized protein OS=Gallus gallus PE=4 SV=1	28	26
A0A1D5PYL1	ANKRD52	Serine/threonine-protein phosphatase 6 regulatory ankyrin repeat subunit C OS=Gallus gallus	54
F1P4K9	COL11A1	Uncharacterized protein OS=Gallus gallus			54
A0A1D5PFS6	FBXO3	F-box protein 3 OS=Gallus gallus PE=4 SV=1	53
A0A1D5NTN1	RFC5	Replication factor C subunit 5 OS=Gallus gallus	53
F1NCV8	ERLEC1	Endoplasmic reticulum lectin 1 OS=Gallus gallus	52
E1BXT7	ANKHD1	Uncharacterized protein OS=Gallus gallus	52
A0A1D5NYR9	SCN3A	Sodium channel protein OS=Gallus gallus	52
A0A1D5PMY8	IL6ST	Interleukin 6 signal transducer OS=Gallus gallus		52
E1BTM2	HEMK1	HemK methyltransferase family member 1 OS=Gallus gallus		52
E1C2Q9	MTMR6	Myotubularin related protein 6 OS=Gallus gallus		52
E1C488	FAM120B	Family with sequence similarity 120B OS=Gallus gallus		52
A0A1D5NXE5	PPP4R1	Uncharacterized protein OS=Gallus gallus			52
A0A1D5PZH4	PLEKHG4	Uncharacterized protein OS=Gallus gallus	18	32
A0A1D5PBL4	RAPGEF2	Rap guanine nucleotide exchange factor 2 OS=Gallus gallus	50
F1P4D7	PRPF4B	Uncharacterized protein OS=Gallus gallus PE=4 SV=3		50
A0A1L1RRW9	THG1L	Uncharacterized protein OS=Gallus gallus		50
F6U467	HACD2	Very-long-chain (3R)-3-hydroxyacyl-CoA dehydratase OS=Gallus gallus		50
E1C182	EIF2AK4	Eukaryotic translation initiation factor 2 alpha kinase 4 OS=Gallus gallus PE=4 SV=3	30	19
A0A1L1RP44	RBKS	Ribokinase OS=Gallus gallus	49
E1C8H1	URAH	5-hydroxyisourate hydrolase OS=Gallus gallus	49
A0A1D5P2W2	ESYT2	Extended synaptotagmin 2 OS=Gallus gallus	49
A0A1D5PGS5	TBC1D19	TBC1 domain family member 19 OS=Gallus gallus	49
A0A1D5PSW5	MON2	MON2 homolog, regulator of endosome-to-Golgi trafficking OS=Gallus gallus	49
E1C454	PHF10	PHD finger protein 10 OS=Gallus gallus PE=4 SV=3	49
A0A1D5PU48	TMEM94	Transmembrane protein 94 OS=Gallus gallus		49
E1C393	MEGF10	Multiple EGF like domains 10 OS=Gallus gallus		49
A0A1D5PFC6	SESN3	Uncharacterized protein OS=Gallus gallus PE=4 SV=1	22	26
A0A1D5NUW2	VTG1	Vitellogenin-1 OS=Gallus gallus	24	24
A0A1D5PDU2	RAD54L2	RAD54 like 2 (S. cerevisiae) OS=Gallus gallus	48
A0A1D5PRL2	CR1L	Uncharacterized protein OS=Gallus gallus		48
A0A1D5PBJ2	LOC776992	Uridine-cytidine kinase OS=Gallus gallus	47
A0A1D5PT98	UGT8	UDP-glucuronosyltransferase OS=Gallus gallus	47
E1BVN7	PIGQ	Phosphatidylinositol glycan anchor biosynthesis class Q OS=Gallus gallus	47
A0A1D5PQC5	NDUFAF6	NADH:ubiquinone oxidoreductase complex assembly factor 6 OS=Gallus gallus	47
A0A1D5PC86	PGAP1	Uncharacterized protein OS=Gallus gallus PE=4 SV=1	47
E1C3B9	CLSTN3	Calsyntenin 3 OS=Gallus gallus		18	29
E1BYQ9	SDAD1	SDA1 domain containing 1 OS=Gallus gallus		21	26
A0A1D5PKH7	AARS2	Alanyl-tRNA synthetase 2, mitochondrial OS=Gallus gallus		47
A0A1D5PZS9	GTPBP3	Uncharacterized protein OS=Gallus gallus PE=4 SV=1			47
A0A1D5NVR1	SLC30A9	Uncharacterized protein OS=Gallus gallus	27		19
A0A1D5PI62	ZDHHC5	Palmitoyltransferase OS=Gallus gallus	28		18
R4GIF2	TICAM1	Uncharacterized protein OS=Gallus gallus	46
A0A1L1RNI3	PDCL3	Phosducin like 3 OS=Gallus gallus	18	27
A0A1D5P2U6	ARHGAP39	Rho GTPase activating protein 39 OS=Gallus gallus	25	20
A0A1D5P523	PIAS2	Protein inhibitor of activated STAT 2 OS=Gallus gallus	45
A0A1D5PG57	MID1	Uncharacterized protein OS=Gallus gallus		17	28
A0A1D5P171	SIK3	SIK family kinase 3 OS=Gallus gallus		45
A0A1D5PN47	HDAC10	Histone deacetylase OS=Gallus gallus PE=4 SV=2	44
F1ND57	RLF	Rearranged L-myc fusion OS=Gallus gallus	44
A0A1D5PT04	NOL6	Nucleolar protein 6 OS=Gallus gallus PE=3 SV=1	44
E1BXN6	MAP3K4	Mitogen-activated protein kinase kinase kinase 4 OS=Gallus gallus	44
A0A1L1RJB8		Uncharacterized protein OS=Gallus gallus PE=4 SV=1	44
F1NAK6	DENND5A	DENN domain containing 5A OS=Gallus gallus		44
E1BV97	POLR2C	RNA polymerase II subunit C OS=Gallus gallus		44
A0A1D5PGZ5	COA7	Cytochrome c oxidase assembly factor 7 (putative) OS=Gallus gallus			44
E1C229	RARS2	Arginyl-tRNA synthetase 2, mitochondrial OS=Gallus gallus			44
A0A1L1RTQ0	MORF4L2	Uncharacterized protein OS=Gallus gallus	19	24
A0A1D5NXT2	KCNJ5	Potassium voltage-gated channel subfamily J member 5 OS=Gallus gallus	42
A0A1L1RUV8	LUM	Lumican OS=Gallus gallus	42
A0A1L1RMK9	SELENBP1	Uncharacterized protein OS=Gallus gallus	42
A0A1D5PCS7	RABEPK	Rab9 effector protein with kelch motifs OS=Gallus gallus	42
F1NQA5	UPF3B	UPF3B, regulator of nonsense mediated mRNA decay OS=Gallus gallus PE=4 SV=3	42
F1NFD4	CACNA1E	Voltage-dependent R-type calcium channel subunit alpha OS=Gallus gallus	42
A0A1L1RJG2	PCCA	Propionyl-CoA carboxylase alpha subunit OS=Gallus gallus		18	24
E1BXE0	GOLIM4	Uncharacterized protein OS=Gallus gallus PE=4 SV=4		42
Q90ZH5	CHSAP18	SAP18 OS=Gallus gallus			42
A0A1D5PFB5	PRKDC	DNA-dependent protein kinase catalytic subunit OS=Gallus gallus			42
E1C9J1	KNDC1	Uncharacterized protein OS=Gallus gallus	21	20
Q5ZK28	POLD3	DNA polymerase delta subunit 3 OS=Gallus gallus	41
A0A1D5NXA8	IFT172	Intraflagellar transport 172 OS=Gallus gallus	41
A0A1L1RRA4	CNOT11	Uncharacterized protein OS=Gallus gallus		41
F1NB74	PHAX	Phosphorylated adapter RNA export protein OS=Gallus gallus		41
A0A1D5PHI7		Uncharacterized protein OS=Gallus gallus PE=4 SV=2	40
F1NLF8	TTC27	Tetratricopeptide repeat protein 27 OS=Gallus gallus		40
A0A1D5PJ50	NUDCD3	Uncharacterized protein OS=Gallus gallus PE=4 SV=1			40
A0A1D5P9I7	FAM49A	Protein FAM49A OS=Gallus gallus			40
A0A1L1RLX9	CEP41	Centrosomal protein of 41 kDa OS=Gallus gallus			40
A0A1L1RMR5	JMJD7	Jumonji domain containing 7 OS=Gallus gallus	16	23
A0A1D5PQ21	APC2	APC2, WNT signaling pathway regulator OS=Gallus gallus	16	23
E1C8L8	GPATCH11	G-patch domain containing 11 OS=Gallus gallus	39
A0A1L1RSF0	GORASP1	Golgi reassembly stacking protein 1 OS=Gallus gallus	39
A0A1L1RVB2	RWDD3	RWD domain containing 3 OS=Gallus gallus	39
A0A1D5NZT5	KCNAB2	Potassium voltage-gated channel subfamily A regulatory beta subunit 2 OS=Gallus gallus	39
F1P024	GATAD1	GATA zinc finger domain containing 1 OS=Gallus gallus	39
A0A1L1RMS8	EMC6	ER membrane protein complex subunit 6 OS=Gallus gallus	39
A1IIE5	GTF2A2	Transcription initiation factor IIA subunit 2 OS=Gallus gallus		39
A0A1D5PK40	EDA	Ectodysplasin A OS=Gallus gallus		39
A0A1D5PTW7		Uncharacterized protein OS=Gallus gallus PE=4 SV=1		39
A0A1D5NWI9	R3HDM2	Uncharacterized protein OS=Gallus gallus PE=4 SV=1		39
D5M8S4	RNF170	RNF170 protein OS=Gallus gallus			39
A0A1D5P639	TOMM34	Uncharacterized protein OS=Gallus gallus PE=4 SV=1	38
A0A1D5NWW3	USP19	Ubiquitin specific peptidase 19 OS=Gallus gallus	38
A0A1D5PJT1	LOC425431	Uncharacterized protein OS=Gallus gallus	38
F1NXQ1	URB1	URB1 ribosome biogenesis 1 homolog (S. cerevisiae) OS=Gallus gallus	38
E1C656	HACE1	E3 ubiquitin-protein ligase HACE1 OS=Gallus gallus	38
F1NAW2	CD2AP	CD2 associated protein OS=Gallus gallus		38
Q5ZK96	BTBD9	BTB domain containing 9 OS=Gallus gallus	37
A0A1D5P084	SHISA6	Uncharacterized protein OS=Gallus gallus	37
E1BXQ1	ANKRD12	Ankyrin repeat domain 12 OS=Gallus gallus	37
F1NEZ1	RBL2	Uncharacterized protein OS=Gallus gallus		37
A0A1D5NW75	WASF3L	Uncharacterized protein OS=Gallus gallus		37
A0A1D5NUY4	BCAS3	BCAS3, microtubule associated cell migration factor OS=Gallus gallus		37
F1P5L5	RFT1	Uncharacterized protein OS=Gallus gallus	36
E1C7U9	THAP12	THAP domain containing 12 OS=Gallus gallus	36
A0A1D5P8R6	ZNF703	Zinc finger protein 703 OS=Gallus gallus PE=4 SV=1	36
F1NA82	SGTB	Small glutamine rich tetratricopeptide repeat containing beta OS=Gallus gallus	36
A0A1D5P7C8	TAZ	Tafazzin OS=Gallus gallus	36
F1NS61	EVC	EvC ciliary complex subunit 1 OS=Gallus gallus	36
E1C0W7	ERO1A	Endoplasmic reticulum oxidoreductase 1 alpha OS=Gallus gallus	36
F1P045	DZIP1	DAZ interacting zinc finger protein 1 OS=Gallus gallus		36
F1NHL8	GAB1	GRB2 associated binding protein 1 OS=Gallus gallus		36
A0A1D5P3T3	SLU7	Pre-mRNA-splicing factor SLU7 OS=Gallus gallus			36
A0A1D5PVY2	EHMT1	Euchromatic histone lysine methyltransferase 1 OS=Gallus gallus			36
A0A1D5PAT8	TBP	TATA-box-binding protein OS=Gallus gallus	35
A0A1D5P0F5	AP4B1	AP complex subunit beta OS=Gallus gallus	35
A0A1D5PUA8	GALNTL6	Polypeptide N-acetylgalactosaminyltransferase OS=Gallus gallus	35
A0A1D5P3P4	HEXDC	Hexosaminidase D OS=Gallus gallus PE=4 SV=2	35
F1P558	SETD7	Histone-lysine N-methyltransferase SETD7 OS=Gallus gallus	35
F1NBB1	FEZF2	FEZ family zinc finger 2 OS=Gallus gallus PE=4 SV=3		35
A0A1D5P955	BORCS5	BLOC-1-related complex subunit 5 OS=Gallus gallus		35
Q5F409	SMIM15	Small integral membrane protein 15 OS=Gallus gallus		35
P14448	FGA	Isoform 2 of Fibrinogen alpha chain OS=Gallus gallus			35
E1BYN0	ARSD	Uncharacterized protein OS=Gallus gallus			35
F1NJ46	C5H14ORF169	Ribosomal oxygenase 1 OS=Gallus gallus	34
A0A1D5PHG4	LOC415641	Uncharacterized protein OS=Gallus gallus PE=4 SV=1	34
A0A1D5NTM3	BTRC	Beta-transducin repeat containing E3 ubiquitin protein ligase OS=Gallus gallus	34
F1NDM7	NPR1	Guanylate cyclase OS=Gallus gallus PE=3 SV=3	34
A0A1L1RNF0	NHLRC3	NHL repeat containing 3 OS=Gallus gallus PE=4 SV=1	34
F1NJA0	DDX55	RNA helicase OS=Gallus gallus	34
A0A1D5P425	RSBN1L	Round spermatid basic protein 1 like OS=Gallus gallus		19	15
A0A1L1RQK5	RBL1	RB transcriptional corepressor like 1 OS=Gallus gallus PE=4 SV=1		34
A0A1D5P5K6	TCF20	Transcription factor 20 OS=Gallus gallus		34
A0A1D5NY31		Uncharacterized protein OS=Gallus gallus PE=4 SV=1			34
Q5ZI06	SNAPC5	Small nuclear RNA activating complex polypeptide 5 OS=Gallus gallus			34
A0A1D5NXQ0	KHDRBS3	KH RNA binding domain containing, signal transduction associated 3 OS=Gallus gallus			34
Q1HGK7	KATNA1	Katanin p60 ATPase-containing subunit A1 OS=Gallus gallus			34
F1NT58	DIABLO	Diablo IAP-binding mitochondrial protein OS=Gallus gallus			34
A0A1D5PUX7	PIGG	Phosphatidylinositol glycan anchor biosynthesis class G OS=Gallus gallus	33
E1C612	SMC2	Structural maintenance of chromosomes protein OS=Gallus gallus	33
F1NMA2	SULT1E1	Sulfotransferase OS=Gallus gallus	33
A0A1L1RKE3	KCTD5	Potassium channel tetramerization domain containing 5 OS=Gallus gallus	33
A0A1D5P367	KIAA0100	KIAA0100 OS=Gallus gallus	33
F1NGQ0	CAPN14	Calpain 14 OS=Gallus gallus	33
A0A1D5P9M6	SDF2	Stromal cell derived factor 2 OS=Gallus gallus	33
A0A1D5P1H3	PTPRN2	Protein tyrosine phosphatase, receptor type N2 OS=Gallus gallus PE=4 SV=1	33
E1C4X9	CERS6	Ceramide synthase 6 OS=Gallus gallus PE=4 SV=1		33
Q5ZJ27	HOOK1	Protein Hook homolog 1 OS=Gallus gallus		33
E1BQJ7	NSUN6	NOP2/Sun RNA methyltransferase family member 6 OS=Gallus gallus		33
E1BSN0	SLC25A17	Solute carrier family 25 member 17 OS=Gallus gallus			33
F1P0Q8	DKC1	H/ACA ribonucleoprotein complex subunit 4 OS=Gallus gallus			33
A0A1D5PQ51	SLC22A5	Solute carrier family 22 member 5 OS=Gallus gallus	32
F1NUS8	IQCH	IQ motif containing H OS=Gallus gallus	32
A0A0A0MQ49	SELT	Selenoprotein T OS=Gallus gallus	32
F1NGE9	PTRHD1	Peptidyl-tRNA hydrolase domain containing 1 OS=Gallus gallus	32
A0A1L1RM74	IFFO1	Uncharacterized protein OS=Gallus gallus PE=4 SV=1	32
A0A1D5PQB7	MYO1A	Unconventional myosin-Ia OS=Gallus gallus	32
A0A1D5PNK6	PDIA5	Protein disulfide isomerase family A member 5 OS=Gallus gallus PE=4 SV=1	32
F1NXK3	ZDHHC5	Palmitoyltransferase OS=Gallus gallus		32
A0A1D5PGK9	IRF2BP2	Interferon regulatory factor 2 binding protein 2 OS=Gallus gallus		32
F1P581	H6PD	Uncharacterized protein OS=Gallus gallus PE=4 SV=3		32
E1BVT2	FAM102B	Uncharacterized protein OS=Gallus gallus		32
Q5ZM92	DAZAP1	DAZ associated protein 1 OS=Gallus gallus			32
A0A1D5PR93	MADH2	Mothers against decapentaplegic homolog OS=Gallus gallus			32
E1C3N9	GOLM1	Golgi membrane protein 1 OS=Gallus gallus			32
A0A1D5PLR9	PTPRK	Protein tyrosine phosphatase, receptor type K OS=Gallus gallus			32
A0A1D5NUW8	GGA.10529	Uncharacterized protein OS=Gallus gallus			32
A0A1L1RTJ2	GPR143	G protein-coupled receptor 143 OS=Gallus gallus	15		16
F1P1B9	HIVEP2	Human immunodeficiency virus type I enhancer binding protein 2 OS=Gallus gallus	16		15
A0A1D5PTR2	RASSF1	Ras association domain family member 1 OS=Gallus gallus	31
A0A1D5P8G7		Uncharacterized protein OS=Gallus gallus PE=4 SV=1	31
A0A1D5PDG7	CCDC86	Uncharacterized protein OS=Gallus gallus	31
A0A1D5NW54	WIPI1	WD repeat domain, phosphoinositide interacting 1 OS=Gallus gallus	31
A0A1D5PX63		Uncharacterized protein OS=Gallus gallus PE=4 SV=1	31
Q5ZL95	TENT5C	Putative nucleotidyltransferase FAM46C OS=Gallus gallus	31
F1P5M2	CFAP58	Cilia and flagella associated protein 58 OS=Gallus gallus	31
Q5ZHM9	RASA2	RAS p21 protein activator 2 OS=Gallus gallus	31
E1C8J0	RAMP1	Receptor activity modifying protein 1 OS=Gallus gallus	31
F1NAU5	SOX6	SRY-box 6 OS=Gallus gallus PE=2 SV=3	31
A0A1L1RRF8	GTF2E2	General transcription factor IIE subunit 2 OS=Gallus gallus		31
A0A1D5PYP1	PRUNE2	Prune homolog 2 OS=Gallus gallus PE=4 SV=1		31
A0A1D5P4A4	UNC80	Uncharacterized protein OS=Gallus gallus PE=4 SV=1		31
A0A1D5P204	LOC107050889	Uncharacterized protein OS=Gallus gallus PE=4 SV=1		31
A0A1L1RKN3	MLF2	Myeloid leukemia factor 2 OS=Gallus gallus			31
A0A1L1RZB1		Uncharacterized protein OS=Gallus gallus PE=4 SV=1			31
F1NGK6	TRPM2	Transient receptor potential cation channel subfamily M member 2 OS=Gallus gallus			31
A0A1D5P7Z4	PKHD1	PKHD1, fibrocystin/polyductin OS=Gallus gallus PE=4 SV=2			31
F1NYA5	ARHGAP44	Uncharacterized protein OS=Gallus gallus PE=4 SV=3	30
A0A1D5PZY5	FMNL1	Uncharacterized protein OS=Gallus gallus PE=4 SV=1	30
Q5ZLA0	GNPDA1	Glucosamine-6-phosphate isomerase OS=Gallus gallus	30
F1NW40	INPPL1	Inositol polyphosphate phosphatase like 1 OS=Gallus gallus	30
A0A1D5NZ43	CERS5	Ceramide synthase 5 OS=Gallus gallus	30
A0A1L1RR07	TBC1D7	TBC1 domain family member 7 OS=Gallus gallus	30
A0A1D5P3Z0	PPIP5K1	Diphosphoinositol pentakisphosphate kinase 1 OS=Gallus gallus	30
F1NNH5	TSHZ2	Teashirt zinc finger homeobox 2 OS=Gallus gallus	30
F1NA57	GDF10	Bone morphogenetic protein 3 OS=Gallus gallus PE=3 SV=4	30
A0A1D5NUM0	SPPL2A	Signal peptide peptidase like 2A OS=Gallus gallus		30
A0A1D5PU74	SPIRE2	Spire type actin nucleation factor 2 OS=Gallus gallus		30
A0A1D6UPQ1	TCF3	Transcription factor 3 OS=Gallus gallus		30
F1NMJ2	AK4	Adenylate kinase 4, mitochondrial OS=Gallus gallus		30
A0A1D5P5B6	KIF13B	Uncharacterized protein OS=Gallus gallus PE=4 SV=1		30
A0A1D5PN10	CCDC174	Coiled-coil domain-containing protein 174 OS=Gallus gallus		30
A0A1D5PW04	POLR1B	DNA-directed RNA polymerase subunit beta OS=Gallus gallus			30
A0A1D5P657	PPP2R3A	Protein phosphatase 2 regulatory subunit B~~alpha OS=Gallus gallus			30
A0A1D5PI81	DAPK1	Uncharacterized protein OS=Gallus gallus	29
A0A1D5PM26	PDRG1	p53 and DNA damage regulated 1 OS=Gallus gallus	29
A0A1D5PLA3	TRPA1	Transient receptor potential cation channel subfamily A member 1 OS=Gallus gallus	29
A0A1D5PPV1	BCOR	Uncharacterized protein OS=Gallus gallus PE=4 SV=1	29
A0A1D5PD98	C5	Complement C5 OS=Gallus gallus	29
A0A1L1RME5	WDR75	Uncharacterized protein OS=Gallus gallus	29
A0A1D5PKU4	TET1	Tet methylcytosine dioxygenase 1 OS=Gallus gallus PE=4 SV=1		29
A0A1D5PKF3	LRP4	LDL receptor related protein 4 OS=Gallus gallus		29
F1NX98	VSTM2L	V-set and transmembrane domain containing 2 like OS=Gallus gallus PE=4 SV=4		29
A0A1L1RIT3	BSDC1	BSD domain-containing protein 1 OS=Gallus gallus		29
E1BX75	ALS2	ALS2, alsin Rho guanine nucleotide exchange factor OS=Gallus gallus		29
F1NIC0	UNC5C	Netrin receptor UNC5C OS=Gallus gallus		29
F1NSZ2	LOC424919	Uncharacterized protein OS=Gallus gallus			29
F1NYU4	GPX4	Uncharacterized protein OS=Gallus gallus PE=4 SV=2			29
A0A1D5NZC4	RNF126	Ring finger protein 126 OS=Gallus gallus			29
A0A1D5PS98		Uncharacterized protein OS=Gallus gallus PE=3 SV=1	28
E1BXJ1	NMNAT2	Nicotinamide nucleotide adenylyltransferase 2 OS=Gallus gallus	28
F1NUU7	ZYG11A	Zyg-11 family member B, cell cycle regulator OS=Gallus gallus PE=4 SV=3	28
A0A1D5PHQ6	HCN3	Hyperpolarization activated cyclic nucleotide gated potassium channel 3 OS=Gallus gallus PE=4 SV=1	28
F1NAA3	GRM4	Glutamate metabotropic receptor 4 OS=Gallus gallus	28
E1BW06	ECI2	Enoyl-CoA delta isomerase 2 OS=Gallus gallus	28
F1NTF2	NFIL3	Nuclear factor interleukin-3-regulated protein OS=Gallus gallus	28
A0A1D5PPW0	CCDC85A	Coiled-coil domain containing 85A OS=Gallus gallus	28
E1BRB3	DNAJC19	DnaJ heat shock protein family (Hsp40) member C19 OS=Gallus gallus	28
F1NZA0	NOL6	Nucleolar protein 6 OS=Gallus gallus PE=3 SV=3	28
E1C3V4	SLC9B2	Solute carrier family 9 member B2 OS=Gallus gallus	28
F1NWD4	NGLY1	Peptide-N(4)-(N-acetyl-beta-glucosaminyl)asparagine amidase OS=Gallus gallus		28
A0A1D5PYP0	AFF4	AF4/FMR2 family member 4 OS=Gallus gallus		28
E1C8I6	SYNE3	Spectrin repeat containing nuclear envelope family member 3 OS=Gallus gallus		28
E1BQT2	SCN2A	Sodium channel protein OS=Gallus gallus		28
A0A1D5PS73	SCYL1	Uncharacterized protein OS=Gallus gallus PE=4 SV=1			28
F1NNP8	SMG6	SMG6, nonsense mediated mRNA decay factor OS=Gallus gallus			28
Q5ZLT6	RALBP1	RalA binding protein 1 OS=Gallus gallus			28
E1BTE8	C8H1ORF21	Chromosome 1 open reading frame 21 OS=Gallus gallus			28
R4GIB7	SAAL1	Uncharacterized protein OS=Gallus gallus PE=4 SV=2	27
Q8QFN3	TMEM121	Transmembrane protein 121 OS=Gallus gallus	27
A0A1D5PQD1	SLC45A3	Solute carrier family 45 member 3 OS=Gallus gallus	27
A0A1D5NYD5	ENPP4	Ectonucleotide pyrophosphatase/phosphodiesterase 4 (putative) OS=Gallus gallus	27
E1C0Z8	SPG21	SPG21, maspardin OS=Gallus gallus	27
F1NV00	TDRD15	Tudor domain containing 15 OS=Gallus gallus	27
A0A1D5P6D3	SLX4	SLX4 structure-specific endonuclease subunit OS=Gallus gallus	27
A0A1D5PLZ3	RDH10	Retinol dehydrogenase 10 OS=Gallus gallus	27
A0A1D5PPH2	TRPM8	Transient receptor potential cation channel subfamily M member 8 OS=Gallus gallus	27
F1P4M9	SPG20	Spartin OS=Gallus gallus	27
F1NHR6	ZRSR2	Zinc finger (CCCH type), RNA-binding motif and serine/arginine rich 2 OS=Gallus gallus		27
A0A1D5PGU1	PTK2B	Protein tyrosine kinase 2 beta OS=Gallus gallus		27
E1BUG1	XPC	XPC complex subunit, DNA damage recognition and repair factor OS=Gallus gallus		27
A0A1D5NZC5	TFEB	Transcription factor EB OS=Gallus gallus			27
A0A1L1S0N2	CCDC14	Coiled-coil domain containing 14 OS=Gallus gallus			27
A0A1D5NY53	POLE4	DNA polymerase epsilon 4, accessory subunit OS=Gallus gallus PE=4 SV=1			27
E1BXC9	KCTD4	Potassium channel tetramerization domain containing 4 OS=Gallus gallus	26
A0A1D5NYL9	LUZP2	Leucine zipper protein 2 OS=Gallus gallus	26
A0A1D5P6S8	ADGRB2	Uncharacterized protein OS=Gallus gallus PE=3 SV=1	26
A0A1D5NYP8	SHC1	SHC adaptor protein 1 OS=Gallus gallus	26
A0A1L1S017	MED20	Mediator of RNA polymerase II transcription subunit 20 OS=Gallus gallus	26
A0A1D5P8J2	NPL	N-acetylneuraminate lyase OS=Gallus gallus	26
R4GL75	SLITRK5	SLIT and NTRK like family member 5 OS=Gallus gallus	26
Q5ZL54	KHDC4	Protein BLOM7 OS=Gallus gallus	26
A0A1D5P570	ACAD11	Acyl-CoA dehydrogenase family member 11 OS=Gallus gallus	26
Q9I993	BCO1	Beta,beta-carotene 15,15~-dioxygenase OS=Gallus gallus	26
A0A1D5P309	ARHGEF10L	Rho guanine nucleotide exchange factor 10 like OS=Gallus gallus	26
A0A1D5PBV2		Uncharacterized protein OS=Gallus gallus PE=4 SV=1		26
A0A1D5P1M1	KCNH1	Uncharacterized protein OS=Gallus gallus		26
A0A1D5PEW5	ARR3	Arrestin 3 OS=Gallus gallus		26
A0A1D5P8X0	ARL15	ADP ribosylation factor like GTPase 15 OS=Gallus gallus		26
Q9PUJ4	EFNB2	Ephrin-B2 OS=Gallus gallus		26
E1BXX5	DDX59	DEAD-box helicase 59 OS=Gallus gallus			26
A0A1D5PTH5	PPL	Periplakin OS=Gallus gallus			26
A0A1L1S0G0	SNAPC4	Small nuclear RNA activating complex polypeptide 4 OS=Gallus gallus PE=4 SV=1	25
Q802T0	ZMYND19	MIZIP protein OS=Gallus gallus	25
A0A1D5NXJ9	CAPG	Capping actin protein, gelsolin like OS=Gallus gallus PE=4 SV=1	25
A0A1D5PKW1	CASP8	Uncharacterized protein OS=Gallus gallus	25
A0A1D5P421	DAPP1	Dual adaptor of phosphotyrosine and 3-phosphoinositides 1 OS=Gallus gallus	25
F1NUX8	SNX25	Sorting nexin 25 OS=Gallus gallus PE=4 SV=3	25
A0A1D5P092	ABCG4	ATP binding cassette subfamily G member 4 OS=Gallus gallus	25
A0A1L1RQE4	RGS10	Regulator of G protein signaling 10 OS=Gallus gallus	25
F1NAY3	RB1	Retinoblastoma-associated protein OS=Gallus gallus	25
E1BQU7	RWDD2A	RWD domain containing 2A OS=Gallus gallus	25
A0A1D5PAY3	TRPM3	Transient receptor potential cation channel subfamily M member 3 OS=Gallus gallus	25
F1P1I0	IGFBP2	Insulin-like growth factor-binding protein 2 OS=Gallus gallus	25
F1NHB7	PDE5A	Phosphodiesterase OS=Gallus gallus	25
A0A1D5P0M5	NPNT	Nephronectin OS=Gallus gallus PE=4 SV=2		25
F1NP48	RPL36	60S ribosomal protein L36 OS=Gallus gallus		25
E1C7U8	C1H3ORF38	Chromosome 3 open reading frame 38 OS=Gallus gallus		25
F1P524	NENF	Neudesin neurotrophic factor OS=Gallus gallus		25
E1C873	PRR5	Proline rich 5 OS=Gallus gallus		25
F1P396	TLK1	Tousled like kinase 1 OS=Gallus gallus			25
F1NC34	SLC35B2	Solute carrier family 35 member B2 OS=Gallus gallus			25
A0A1D5PPS8	TRAK1	Trafficking kinesin protein 1 OS=Gallus gallus			25
F1N962	PARP8	Poly [ADP-ribose] polymerase OS=Gallus gallus PE=4 SV=3	24
A0A1D5PCJ3	LIMD1	Uncharacterized protein OS=Gallus gallus PE=4 SV=1	24
A0A1L1RMK6	WEE1	Wee1-like protein kinase OS=Gallus gallus	24
A0A1D5P7D7	PCMTD2	Protein-L-isoaspartate (D-aspartate) O-methyltransferase domain containing 2 OS=Gallus gallus PE=4 SV=1	24
A0A1D5PBW7	RBPMS2	RNA-binding protein with multiple-splicing 2 OS=Gallus gallus	24
A0A1D5PZV5	SLC37A4	Solute carrier family 37 member 4 OS=Gallus gallus	24
A0A1D5P0F6	FOXP1	Forkhead box protein P1 OS=Gallus gallus	24
F1P1R7	RWDD2B	RWD domain containing 2B OS=Gallus gallus	24
E1C957	LRRC8C	Leucine rich repeat containing 8 family member C OS=Gallus gallus	24
Q5ZKR7	ACSBG2	Long-chain-fatty-acid--CoA ligase ACSBG2 OS=Gallus gallus		24
A0A1D5P8L5	NBEAL1	Neurobeachin like 1 OS=Gallus gallus		24
F1P4D3	NADSYN1	Glutamine-dependent NAD(+) synthetase OS=Gallus gallus		24
F1P121	NUDT4	Uncharacterized protein OS=Gallus gallus		24
A0A1D6UPR0	MKLN1	Muskelin 1 OS=Gallus gallus		24
A0A1D5NU81	TGFBR3	Transforming growth factor beta receptor 3 OS=Gallus gallus		24
Q5F3H9	ORC5	Origin recognition complex subunit 5 OS=Gallus gallus		24
E1C049	SPOP	Speckle type BTB/POZ protein OS=Gallus gallus		24
A0A1D5PKL4	R3HDM2	Uncharacterized protein OS=Gallus gallus PE=4 SV=1			24
F1NBD8	ADGB	Androglobin OS=Gallus gallus PE=3 SV=3	23
A0A1D5PBN5	DDX41	DEAD-box helicase 41 OS=Gallus gallus PE=4 SV=1	23
A0A1D5PPZ5	TLDC1	TLD domain-containing protein 1 OS=Gallus gallus	23
A0A1D5NTJ0	FZD3	Frizzled-3 OS=Gallus gallus	23
A0A1D5PIA0	PITPNM3	PITPNM family member 3 OS=Gallus gallus	23
A0A1D5PGP6	MPHOSPH6	M-phase phosphoprotein 6 OS=Gallus gallus	23
A0A1D5PP54	CCDC88B	Coiled-coil domain containing 88C OS=Gallus gallus	23
A0A1D5PZQ0	HIRA	Protein HIRA OS=Gallus gallus	23
A0A1D5PTJ8	MAP3K5	Mitogen-activated protein kinase kinase kinase 5 OS=Gallus gallus	23
A0A1D5PKN5	PHLDA1	Uncharacterized protein OS=Gallus gallus		23
A0A1D5PBX8	PIBF1	Progesterone immunomodulatory binding factor 1 OS=Gallus gallus		23
E1C220	WDR70	WD repeat domain 70 OS=Gallus gallus		23
A0A1L1RR14	NOL7	Nucleolar protein 7 OS=Gallus gallus		23
E1C5A3	PPP2R5A	Serine/threonine protein phosphatase 2A regulatory subunit OS=Gallus gallus		23
F1NEN8	LIAS	Uncharacterized protein OS=Gallus gallus PE=4 SV=3		23
F1NBT0	STK10	Serine/threonine-protein kinase 10 OS=Gallus gallus	22
A0A1D5PB90		Uncharacterized protein OS=Gallus gallus PE=4 SV=1	22
F1N8U0	PRICKLE2	Prickle planar cell polarity protein 2 OS=Gallus gallus	22
A0A1D5PWZ2	G6PC	Glucose-6-phosphatase catalytic subunit OS=Gallus gallus PE=4 SV=1	22
A0A1D5PZ37	SNX14	Sorting nexin 14 OS=Gallus gallus	22
F1N8E6	EMC8	Uncharacterized protein OS=Gallus gallus	22
A0A1D5PDK4	ADA	Adenosine deaminase OS=Gallus gallus		22
A0A1D5PL17	PARP4	Poly [ADP-ribose] polymerase OS=Gallus gallus		22
A0A1D5PSG4	CSMD1	CUB and Sushi multiple domains 1 OS=Gallus gallus		22
A0A1D5PDJ5	MAP3K1	Mitogen-activated protein kinase kinase kinase 1 OS=Gallus gallus		22
A0A1D5P5C4	GPR89A	Golgi pH regulator OS=Gallus gallus		22
A0A1L1RY25		Uncharacterized protein OS=Gallus gallus PE=4 SV=1		22
A0A1D5PUK0	CHPF2	Hexosyltransferase OS=Gallus gallus PE=3 SV=1		22
A0A1D5P765	BCKDHB	Uncharacterized protein OS=Gallus gallus		22
A0A1L1RTM1	CALD1	Caldesmon OS=Gallus gallus			22
A0A1D5PQ34	NHS	NHS actin remodeling regulator OS=Gallus gallus PE=4 SV=1			22
A0A1D5PUW4	ZBTB38	Zinc finger and BTB domain containing 38 OS=Gallus gallus			22
E1BSC3	ABCA9	Uncharacterized protein OS=Gallus gallus			22
F1NDS9	RNFT2	Ring finger protein, transmembrane 2 OS=Gallus gallus	21
A0A1D5P203	MINA	Ribosomal oxygenase 2 OS=Gallus gallus	21
A0A1D5PC67	C5	Complement C5 OS=Gallus gallus	21
F1P2S1	POLR2D	RNA polymerase II subunit D OS=Gallus gallus	21
F1P537	XRRA1	X-ray radiation resistance associated 1 OS=Gallus gallus	21
E1C0S4	ABI3BP	ABI family member 3 binding protein OS=Gallus gallus	21
A0A1D5P2I5	CLK2	CDC like kinase 2 OS=Gallus gallus	21
A0A1D5PKK4	MTMR3	Myotubularin related protein 3 OS=Gallus gallus	21
Q5F394	ZFP91	Uncharacterized protein OS=Gallus gallus		21
F1NV67	TRIM13	Tripartite motif containing 13 OS=Gallus gallus		21
A0A1L1RSL3	GPR82	G protein-coupled receptor 82 OS=Gallus gallus		21
F1NBB3	DCAF12	DDB1- and CUL4-associated factor 12 OS=Gallus gallus		21
A0A1D5NVR9		Uncharacterized protein OS=Gallus gallus PE=3 SV=1		21
A0A1D5P2H7	LOC424740	Uncharacterized protein OS=Gallus gallus		21
A0A1D5PLQ6	SENP1	SUMO1/sentrin specific peptidase 1 OS=Gallus gallus		21
R4GI14	BCL10	B-cell CLL/lymphoma 10 OS=Gallus gallus		21
A0A1D5PMD4		Uncharacterized protein OS=Gallus gallus PE=4 SV=2		21
A0A1D5NTB7	ZRANB2	Zinc finger Ran-binding domain-containing protein 2 OS=Gallus gallus			21
E1BQB2	HUNK	Hormonally up-regulated Neu-associated kinase OS=Gallus gallus	20
F1NQ91	PLEKHA5	Uncharacterized protein OS=Gallus gallus	20
A0A1D5P838	RUNX1T1	RUNX1 translocation partner 1 OS=Gallus gallus	20
A0A1D5NYH2	GULP1	Collagen alpha-1(III) chain OS=Gallus gallus	20
E1C352	PRUNE2	Prune homolog 2 OS=Gallus gallus PE=4 SV=3	20
A0A1L1RQ37	SFRP1	Secreted frizzled-related protein 1 OS=Gallus gallus		20
A0A1D5P434	EMILIN3	Elastin microfibril interfacer 3 OS=Gallus gallus PE=4 SV=1		20
E1C4H3	DNAJC21	DnaJ heat shock protein family (Hsp40) member C21 OS=Gallus gallus		20
A0A1D5NWV4	SETD2	SET domain containing 2 OS=Gallus gallus		20
A0A1D5PKD4	KCNV2	Potassium voltage-gated channel modifier subfamily V member 2 OS=Gallus gallus		20
A0A1D5PAB6	TMEM19	Uncharacterized protein OS=Gallus gallus PE=4 SV=1		20
A0A1D5PQU2	MCRS1	Microspherule protein 1 OS=Gallus gallus		20
R9PXL7	PTDSS2	Phosphatidylserine synthase 2 OS=Gallus gallus		20
A0A1D5P898	MGA	Uncharacterized protein OS=Gallus gallus PE=4 SV=1			20
F1P0S0	KCNJ6	Potassium voltage-gated channel subfamily J member 6 OS=Gallus gallus	19
A0A1D5PAE7	TCEB3	Uncharacterized protein OS=Gallus gallus	19
F1NIE9	TCF12	Transcription factor 12 OS=Gallus gallus	19
A0A1D5PCZ5	NFYB	Nuclear transcription factor Y subunit beta OS=Gallus gallus	19
A0A1L1RXJ5	CKAP2	Uncharacterized protein OS=Gallus gallus		19
A0A1L1RWQ9	CTNNBL1	Catenin beta like 1 OS=Gallus gallus			19
A0A1D5PT30	MRPL48	Mitochondrial ribosomal protein L48 OS=Gallus gallus			19
E1BYL9	GYG2	Uncharacterized protein OS=Gallus gallus PE=4 SV=3	18
F1NAV2	ERCC4	ERCC excision repair 4, endonuclease catalytic subunit OS=Gallus gallus	18
F1P5S2	CALN1	Calneuron 1 OS=Gallus gallus	18
F1P492	SLC2A11L4	Uncharacterized protein OS=Gallus gallus PE=3 SV=4	18
F1NPC5	RFKL	Uncharacterized protein OS=Gallus gallus	18
A0A1D5PLN2		Uncharacterized protein OS=Gallus gallus PE=4 SV=1	18
F1NTL0	CNNM1	Uncharacterized protein OS=Gallus gallus PE=4 SV=3	18
E1BUA2	FRA10AC1	FRA10A associated CGG repeat 1 OS=Gallus gallus	18
A0A1D5NWZ7	ZNF653	Uncharacterized protein OS=Gallus gallus	18
A0A1D5PN87		Uncharacterized protein OS=Gallus gallus PE=4 SV=1	18
A0A1D5PAA2	CLSTN2	Calsyntenin 2 OS=Gallus gallus	18
R4GLD1	TRIB3	Uncharacterized protein OS=Gallus gallus PE=4 SV=3	18
F1N869	CSF1R	Colony stimulating factor 1 receptor OS=Gallus gallus PE=3 SV=2	18
A0A1D5PS86	SLC35A4	Solute carrier family 35 member A4 OS=Gallus gallus		18
A0A1D5PIT9	CDYL	Uncharacterized protein OS=Gallus gallus		18
F1N9F2	NRBF2	Nuclear receptor binding factor 2 OS=Gallus gallus		18
A0A1D5NX19	DPF3	Zinc finger protein DPF3 OS=Gallus gallus		18
A0A1L1RPV6	RBBP8NL	Uncharacterized protein OS=Gallus gallus PE=4 SV=1			18
F1NK09	ARMH3	Chromosome 10 open reading frame 76 OS=Gallus gallus PE=4 SV=3			18
A0A1D5NZP6	SLIT2	Slit guidance ligand 2 OS=Gallus gallus			18
F1P3G6	SNIP1	Smad nuclear interacting protein 1 OS=Gallus gallus PE=4 SV=3			18
E1C7X1	AAGAB	Alpha and gamma adaptin binding protein OS=Gallus gallus	17
A0A1D5PXP3	NEK4	NIMA related kinase 4 OS=Gallus gallus	17
F1NMZ5	MAP3K14	Mitogen-activated protein kinase kinase kinase 14 OS=Gallus gallus	17
F1NFB2	FAIM	Fas apoptotic inhibitory molecule OS=Gallus gallus	17
F1NRC2	ETV6	ETS variant 6 OS=Gallus gallus	17
F1P413	MED13	Mediator of RNA polymerase II transcription subunit 13 OS=Gallus gallus	17
Q800L1	SURF1	Surfeit locus protein 1 OS=Gallus gallus	17
P38529	HSF1	Heat shock factor protein 1 OS=Gallus gallus	17
A0A1D5P191		Uncharacterized protein OS=Gallus gallus PE=4 SV=1	17
A0A1D5NVA9	RBM33	RNA binding motif protein 33 OS=Gallus gallus	17
F1P283	NSRP1	Nuclear speckle splicing regulatory protein 1 OS=Gallus gallus		17
A0A1D5P055	DYX1C1	Cell cycle progression protein 1 OS=Gallus gallus		17
E1C2F3	TCTE1	T-complex-associated-testis-expressed 1 OS=Gallus gallus PE=4 SV=2		17
F1NZ23	ERCC3	TFIIH basal transcription factor complex helicase XPB subunit OS=Gallus gallus		17
F1P278	RAB19	RAB19, member RAS oncogene family OS=Gallus gallus			17
A0A1D5PMU3	TACC3	Uncharacterized protein OS=Gallus gallus			17
E1BT30	IFT80	Uncharacterized protein OS=Gallus gallus			17
Q5ZKU8	PAK1IP1	p21-activated protein kinase-interacting protein 1-like OS=Gallus gallus	16
A0A1D5NYW0	SPIK7	Ovomucoid OS=Gallus gallus	16
A0A1D5PPH0	BORL1	Uncharacterized protein OS=Gallus gallus	16
A0A1D5P9Q8	B3GAT2	Galactosylgalactosylxylosylprotein 3-beta-glucuronosyltransferase OS=Gallus gallus	16
A0A1D5PIG4	AKAP6	A-kinase anchoring protein 6 OS=Gallus gallus	16
Q5ZKW0	TRMU	Mitochondrial tRNA-specific 2-thiouridylase 1 OS=Gallus gallus	16
F1NM88	VASH2	Vasohibin 2 OS=Gallus gallus	16
F1NXA0	TTI1	Uncharacterized protein OS=Gallus gallus	16
E1BVU8	LOC419333	Uncharacterized protein OS=Gallus gallus	16
A0A1D5P7E8	SEC16B	Protein transport protein sec16 OS=Gallus gallus	16
A0A1D5NWA9	FAM208A	Family with sequence similarity 208 member A OS=Gallus gallus	16
F1NLP0	FAT4	FAT atypical cadherin 4 OS=Gallus gallus PE=4 SV=3	16
A0A1D5PY26	RGS12	Regulator of G protein signaling 12 OS=Gallus gallus		16
A0A1D5P1M6	EXTL2	Exostosin like glycosyltransferase 2 OS=Gallus gallus		16
A0A1D5P1X4	KEAP1	Kelch like ECH associated protein 1 OS=Gallus gallus PE=4 SV=2		16
F1NVL2	TRAK2	Trafficking kinesin protein 2 OS=Gallus gallus		16
A0A1D5PCM6	DERL2	Derlin OS=Gallus gallus		16
A0A1D5NUV8	LETM2	Leucine zipper and EF-hand containing transmembrane protein 2 OS=Gallus gallus		16
A0A1D5PQ31	LHFPL4	LHFPL tetraspan subfamily member 4 OS=Gallus gallus PE=4 SV=1		16
A0A1D5PNX5	GRN	Uncharacterized protein OS=Gallus gallus PE=4 SV=1		16
H9KZS8	IHH	Hedgehog protein OS=Gallus gallus		16
A0A1L1RWR1		Uncharacterized protein OS=Gallus gallus PE=4 SV=1		16
F1NGU0	MMAA	Methylmalonic aciduria (cobalamin deficiency) cblA type OS=Gallus gallus			16
F1N9Y8	TRIM25	Tripartite motif containing 25 OS=Gallus gallus			16
F1NCG7	SLC35D1	Solute carrier family 35 member D1 OS=Gallus gallus PE=4 SV=3	15
E1BT17	APOA5	Apolipoprotein A5 OS=Gallus gallus	15
A0A1L1RMR6	ARL6	ADP ribosylation factor like GTPase 6 OS=Gallus gallus	15
F1NIW7	CUBN	Cubilin OS=Gallus gallus	15
F1NPU5	ERN1	Endoplasmic reticulum to nucleus signaling 1 OS=Gallus gallus	15
A0A1D5P4W4	HYDIN	Uncharacterized protein OS=Gallus gallus	15
A0A1L1RIX7	NPAS3	Neuronal PAS domain protein 3 OS=Gallus gallus		15
Q5ISI0	COR3B	Olfactory receptor OS=Gallus gallus		15
F1NHH4	COL27A1	Collagen type XXVII alpha 1 chain OS=Gallus gallus		15
F1P5V4	HELLS	Helicase, lymphoid specific OS=Gallus gallus PE=4 SV=3		15
A0A1D5P699	GTF2B	General transcription factor IIB OS=Gallus gallus		15
E1BYJ8	CDAN1	Codanin 1 OS=Gallus gallus PE=4 SV=3		15
A0A1D5PD21	DENND4A	DENN domain containing 4A OS=Gallus gallus		15
E1BYM2	LDLRAD4	Low density lipoprotein receptor class A domain containing 4 OS=Gallus gallus		15
A0A1D5NW85	EXFABP	Extracellular fatty acid-binding protein OS=Gallus gallus			15
F1N9L4	SCN4B	Sodium voltage-gated channel beta subunit 4 OS=Gallus gallus			15
F1P1F5	SLC16A12	Solute carrier family 16 member 12 OS=Gallus gallus	14
A0A1D5PJZ4	KCNA7	Potassium voltage-gated channel subfamily A member 7 OS=Gallus gallus PE=3 SV=1	14
A0A1D5P574	AFAP1L1	Actin filament associated protein 1 like 1 OS=Gallus gallus	14
A0A1D5P7B6	RAB27A	RAB27A, member RAS oncogene family OS=Gallus gallus	14
R4GKN3	INTS9	Integrator complex subunit 9 OS=Gallus gallus		14
A0A1D6UPS7	EPHX2	Uncharacterized protein OS=Gallus gallus		14
F1NHN2	DUS4L	tRNA-dihydrouridine synthase OS=Gallus gallus		14
A0A1D5PS17	MBNL3	Uncharacterized protein OS=Gallus gallus		14
F1P4E1	RIMS4	Regulating synaptic membrane exocytosis 4 OS=Gallus gallus			14
A0A1L1RPZ6	SPAST	Spastin OS=Gallus gallus	138	200				28
A0A1D5NZ53	PIKFYVE	Phosphoinositide kinase, FYVE-type zinc finger containing OS=Gallus gallus	148	214				35
Q5ZML5	LSM12	Protein LSM12 homolog OS=Gallus gallus	52	58	60	17
A0A1D5NUR4	ENY2	Transcription and mRNA export factor ENY2 OS=Gallus gallus	124	29			17
A0A1D5PWG0	TENM1	Teneurin-1 OS=Gallus gallus	85	93				22
A0A1D5P4W1	TBC1D24	Uncharacterized protein OS=Gallus gallus	156	30				23
E1BWX3	MCU	Mitochondrial calcium uniporter OS=Gallus gallus	142	148	35			43
A0A1D5P827	PHACTR4	Phosphatase and actin regulator OS=Gallus gallus	76	88		23
R4GJZ6	GOLPH3	Uncharacterized protein OS=Gallus gallus	247					35
E1C4L9	DMAP1	DNA methyltransferase 1 associated protein 1 OS=Gallus gallus PE=4 SV=4			433	67
F1NPJ1	TNR	Tenascin-R OS=Gallus gallus	368	391	88			137
A0A1D5PLA2	SORCS1	Sortilin related VPS10 domain containing receptor 1 OS=Gallus gallus	91	26			20
F1P310	COQ9	Coenzyme Q9 OS=Gallus gallus	104					18
E1C832	SMCHD1	Structural maintenance of chromosomes flexible hinge domain containing 1 OS=Gallus gallus	89	70		28
A0A1D5NTR1	CCDC6	Coiled-coil domain containing 6 OS=Gallus gallus		31	87		21
E1BT75	EXOC7	Exocyst complex component 7 OS=Gallus gallus	381	250				114
A0A1D5PGT1	NUMA1	Nuclear mitotic apparatus protein 1 OS=Gallus gallus	153	217		69
A0A1L1RNA1	KIFAP3	Kinesin associated protein 3 OS=Gallus gallus	587	347	87			191
A0A1D5PE00	UFSP2	Ufm1-specific protease 2 OS=Gallus gallus	244		23			50
A0A1D5P140	SPEN	Spen family transcriptional repressor OS=Gallus gallus	119	245	20	73
A0A1L1RLP6	ATG4B	Cysteine protease OS=Gallus gallus	451	222				130
A0A1D5PEK0	DCUN1D4	DCN1-like protein OS=Gallus gallus	75	38			22
A0A1D5PWY0	ABCC13	Uncharacterized protein OS=Gallus gallus	42	40	41		24
A0A1D5PNB5	QPCT	Glutaminyl-peptide cyclotransferase OS=Gallus gallus PE=4 SV=1	74	43		23
Q5F426	PDHA2	Pyruvate dehydrogenase E1 component subunit alpha OS=Gallus gallus	275	279	128			137
A0A1D5NW17	AGFG1	ArfGAP with FG repeats 1 OS=Gallus gallus	168	207	33			82
A0A1D5P8S5	SMOC1	SPARC related modular calcium binding 1 OS=Gallus gallus	73	86		32
E1BZ03	CAP2	Adenylyl cyclase-associated protein OS=Gallus gallus	653	461	297			287
A0A1D5PUZ7	CSTF3	Cleavage stimulation factor subunit 3 OS=Gallus gallus	147	396	329	179
A0A1D5NWD3	ARHGEF11	Rho guanine nucleotide exchange factor 11 OS=Gallus gallus	325					69
A0A1D5PPT8	TEAD4	Transcriptional enhancer factor TEF-3 OS=Gallus gallus		88			19
A0A1D5P0D2	C33H12ORF10	Chromosome 12 open reading frame 10 OS=Gallus gallus	63	61			27
F1NNS1	DDOST	Dolichyl-diphosphooligosaccharide--protein glycosyltransferase 48 kDa subunit OS=Gallus gallus	2133	996				682
E1BUP6	PDIA5	Protein disulfide isomerase family A member 5 OS=Gallus gallus PE=4 SV=3		50	32			18
A0A1D5PDF8	VPS35L	Chromosome 16 open reading frame 62 OS=Gallus gallus	43	48		20
A0A1D5P5L1	MVB12B	Multivesicular body subunit 12B OS=Gallus gallus	387	257	150			176
F1NQP4	CBFB	Core-binding factor beta subunit OS=Gallus gallus	32	27	26		19
E1BWU2	SERPINE2	Serpin family E member 2 OS=Gallus gallus	322	119		100
F1P1E8	DOCK10	Dedicator of cytokinesis 10 OS=Gallus gallus	39	80				27
A0A1D5P511	WDR26	WD repeat domain 26 OS=Gallus gallus	401	164			129
A0A1D5PAT3	CHM	Uncharacterized protein OS=Gallus gallus	117		82	46
F1P5T2	PHKG1	Phosphorylase kinase catalytic subunit gamma 1 OS=Gallus gallus	108	108				51
A0A1D5NUQ9	PDXDC1	Pyridoxal dependent decarboxylase domain containing 1 OS=Gallus gallus	122	64				44
A0A1D5PJI2	MGRN1	Mahogunin ring finger 1 OS=Gallus gallus	149	87			56
A0A1D5NY34	PTK2	Focal adhesion kinase 1 OS=Gallus gallus	272	461		175
E1C6R4	FKBP8	Peptidylprolyl isomerase OS=Gallus gallus	127	72	27		36	19
F1NG23		Uncharacterized protein OS=Gallus gallus PE=4 SV=3	41	111	37	46
A0A1D5PHA8	TNIP1	Uncharacterized protein OS=Gallus gallus	34	55	34		30
F1NPD7	PAAF1	Proteasomal ATPase-associated factor 1 OS=Gallus gallus	21	47	18		21
A0A1L1RQW8	RPL32	Ribosomal protein L32 OS=Gallus gallus	163		162			80
A0A1D5NX82	NCBP2	Nuclear cap-binding protein subunit 2 OS=Gallus gallus	15	31	49			24
A0A1D5NXM8	CRNKL1	Crooked neck pre-mRNA splicing factor 1 OS=Gallus gallus	91			23
A0A1D5PIR3	KIAA0196	WASH complex subunit 5 OS=Gallus gallus	215		70	73
A0A1D5NV81	IMPAD1	Inositol monophosphatase domain containing 1 OS=Gallus gallus		91	92			47
A0A1D5P5J0	CHTOP	Chromatin target of PRMT1 OS=Gallus gallus		61			16
A0A1D5P812	LAMTOR3	Ragulator complex protein LAMTOR3 OS=Gallus gallus	101	36				36
A0A1D5PTP4	CARMIL1	Uncharacterized protein OS=Gallus gallus		174	33			55
E1BWG6	RCOR1	REST corepressor 1 OS=Gallus gallus	75	113			50
A0A1D5NW14	UNC13A	Unc-13 homolog A OS=Gallus gallus	90					24
A0A1L1RL00	WIPI2	WD repeat domain phosphoinositide-interacting protein 2 OS=Gallus gallus	103	65			45
A0A1D5NX78	AQR	Aquarius intron-binding spliceosomal factor OS=Gallus gallus	162	128				78
F1NMJ6	RICTOR	RPTOR independent companion of MTOR complex 2 OS=Gallus gallus	97	65	23		23	27
A0A1I7Q419	RPS12	40S ribosomal protein S12 OS=Gallus gallus		749		203
F1NMN0	CPSF2	Cleavage and polyadenylation specific factor 2 OS=Gallus gallus	75	34	34		39
A0A1D5PLN6	PAIP1	Poly(A) binding protein interacting protein 1 OS=Gallus gallus	37	28	41			29
A0A1D5P9H1	WDR34	WD repeat domain 34 OS=Gallus gallus		29	55			23
F1NBW2	ATP6V1A	V-type proton ATPase catalytic subunit A OS=Gallus gallus	2587	1869	1328			1594
A0A1L1RXQ1	CDC23	Cell division cycle 23 OS=Gallus gallus	42	73			32
F1NPV8	BYSL	Bystin like OS=Gallus gallus	71	89	34			54
A0A1D5PLG9	MSANTD2	Myb/SANT-like DNA-binding domain-containing protein 2 OS=Gallus gallus	47	42			25
Q5ZJQ4	SGK3	Uncharacterized protein OS=Gallus gallus	85			24
A0A1D5P3D1	PBX3	PBX homeobox 3 OS=Gallus gallus		99		28
E1BUF6	AFAP1L2	Actin filament associated protein 1 like 2 OS=Gallus gallus	66	15		23
F1P1Q3	RMND5A	Required for meiotic nuclear division 5 homolog A OS=Gallus gallus	40	16				16
E1BXI0	BBOX1	Gamma-butyrobetaine hydroxylase 1 OS=Gallus gallus	19	20	41			23
F1NZM5	CRYBB2	Beta-crystallin B2 OS=Gallus gallus	69	225		54	31
A0A0A0MQ47	SMYD2	N-lysine methyltransferase SMYD2 OS=Gallus gallus	53	33		25
A0A1D5P941	RSU1	Ras suppressor protein 1 OS=Gallus gallus	243	162			118
A0A1D5PJH0	C5H14ORF1	Uncharacterized protein OS=Gallus gallus	84	114			58
A0A1D5NV69	LOC107051526	Uncharacterized protein OS=Gallus gallus	201	393	386		288
A0A1D5PQ69	LOC107049174	Uncharacterized protein OS=Gallus gallus	176	35	29	55	16
A0A1D5PGA6	PFDN5	Prefoldin subunit 5 OS=Gallus gallus	442	359	122	274
R4GLT1	CST3	Cystatin OS=Gallus gallus	118	204	178		149
E1C640	HMGXB4	Uncharacterized protein OS=Gallus gallus PE=4 SV=2	70	43		34
A0A1L1RKB1	HAT1	Histone acetyltransferase 1 OS=Gallus gallus		68	35			31
E1BST8	PIGU	Phosphatidylinositol glycan anchor biosynthesis class U OS=Gallus gallus	69	50			36
A0A1D5PVZ2	CAPN10	Calpain 10 OS=Gallus gallus	66				20
E1BXG0	PPIH	Peptidyl-prolyl cis-trans isomerase OS=Gallus gallus	158	128			87
Q90602	HNRNPAB	Heterogeneous nuclear ribonucleoprotein A/B OS=Gallus gallus	1445	1716	583			1154
A0A1D5PQG9	DIAPH2	Uncharacterized protein OS=Gallus gallus	55	89	18	36		14
A0A1D5PZB5		Uncharacterized protein OS=Gallus gallus PE=4 SV=1	54	66	16		42
A0A1D5NXD7	APOO	MICOS complex subunit OS=Gallus gallus	126	199			101
E1C3M4	MOCS3	Adenylyltransferase and sulfurtransferase MOCS3 OS=Gallus gallus	73	47	31		47
A0A1L1RN88	EIF1AY	Uncharacterized protein OS=Gallus gallus	712	299			315
E1BWG1	F13A1	Coagulation factor XIII A chain OS=Gallus gallus	24	24		15
A0A1D5PXN4	PRKCD	Protein kinase C delta type OS=Gallus gallus		239	72			98
E1BS97	PAK2	p21 (RAC1) activated kinase 2 OS=Gallus gallus	363	401	327		344
E1BSL4	KIAA1549L	Uncharacterized protein OS=Gallus gallus	15	15	17		15
A0A060PJH4	PIPKIGAMMA87	Phosphatidylinositol-4-phosphate 5-kinase type 1 gamma OS=Gallus gallus	104	52	57			68
A0A1D5PHQ5	ANKRD17	Uncharacterized protein OS=Gallus gallus		44	28			23
A0A1D5PMR9		Uncharacterized protein OS=Gallus gallus PE=4 SV=1		86	14	32
Q5ZHW4	RAB5B	Ras-related protein Rab-5B OS=Gallus gallus		299	447		152	87
Q5F3U4	PDPK1	3-phosphoinositide dependent protein kinase 1 OS=Gallus gallus	692	335	36		342
Q6JHU8	P3H1	Prolyl 3-hydroxylase 1 OS=Gallus gallus	31	56				28
Q5ZMG8	RHOGL	Uncharacterized protein OS=Gallus gallus		17	48			21
E1BYY4	ZNF385B	Zinc finger protein 385B OS=Gallus gallus	14	14	15			14
F1NM37	TBL3	Transducin beta like 3 OS=Gallus gallus	58			19
A0A1D5PA60	MARS	Uncharacterized protein OS=Gallus gallus	291		129			138
A0A1D5PMA3	NELL2	Neural EGFL like 2 OS=Gallus gallus	33	55		29
A0A1L1RXR4	OVCA2	OVCA2, serine hydrolase domain containing OS=Gallus gallus PE=4 SV=1	46	42			29
A0A1D5PC01	SMARCA2	SWI/SNF related, matrix associated, actin dependent regulator of chromatin, subfamily a, member 2 OS=Gallus gallus	256	184	54	163
F1N8W9	DCTN5	Dynactin subunit 5 OS=Gallus gallus			100	33
R4GHV4	RLBP1	Retinaldehyde binding protein 1 OS=Gallus gallus		103				34
F1NKF1	GRIA2	Glutamate ionotropic receptor AMPA type subunit 2 OS=Gallus gallus	223	127	47			132
A0A1D5PPY3	MYO9A	Myosin IXA OS=Gallus gallus	96					32
E1BTJ9	PPP4R1L	Uncharacterized protein OS=Gallus gallus PE=4 SV=2	31	38			23
A0A1L1RRG6	CYP2J22	Uncharacterized protein OS=Gallus gallus	42			14
F1NHX4	RCOR3	REST corepressor 3 OS=Gallus gallus		122			41
A0A1D5NUB2		Glypican 6 OS=Gallus gallus PE=3 SV=1	86	24			37
F1NV91	MED4	Mediator complex subunit 4 OS=Gallus gallus	51	91			48
A0A1D5P5F9	KPNA2	Importin subunit alpha OS=Gallus gallus	42	29			24
A0A1D5P1G1	SASH1	SAM and SH3 domain containing 1 OS=Gallus gallus	27	38			22
A0A1D5PWC7	EPHA4	Ephrin type-A receptor 4 OS=Gallus gallus	191	249		151
A0A1D5P6R9	RRS1	Ribosome biogenesis regulatory protein OS=Gallus gallus		23	44		23
F1NQI0	AGA	Aspartylglucosaminidase OS=Gallus gallus	131			45
A0A1L1RKT0	NMT1	Glycylpeptide N-tetradecanoyltransferase OS=Gallus gallus	516	504	186	421
A0A1L1RL32	COPS7A	COP9 signalosome subunit 7A OS=Gallus gallus	292	25	46	40	26	61
A0A1D5P1H8	LOC107049863	Uncharacterized protein OS=Gallus gallus PE=4 SV=1	20	20			14
A0A1D5PHI6	ARMH3	Chromosome 10 open reading frame 76 OS=Gallus gallus PE=4 SV=1	274			96
P28497	CAPZA2	F-actin-capping protein subunit alpha-2 OS=Gallus gallus	818	639	578		717
E1BYI8	TEN1	Uncharacterized protein OS=Gallus gallus	68			24
F1P4R1	EPHX1	Epoxide hydrolase OS=Gallus gallus	79	14		33
A0A1L1RMX8	CISD1	CDGSH iron sulfur domain 1 OS=Gallus gallus	32	61	42	29	19
A0A1D5PXK1	MRPL30	Uncharacterized protein OS=Gallus gallus	17		42	21
E1BZM3	INTS6L	Uncharacterized protein OS=Gallus gallus	34	53		31
A0A1D5P537	QSOX2	Sulfhydryl oxidase OS=Gallus gallus		230		82
A0A1D5PD38	CSAD	Uncharacterized protein OS=Gallus gallus PE=3 SV=1	33		34	24
A0A1L1RKZ6	PTPRA	Receptor-type tyrosine-protein phosphatase OS=Gallus gallus	196	182	53		155
E1C214	USP16	Ubiquitin carboxyl-terminal hydrolase 16 OS=Gallus gallus	27	17	31			27
F1NI43	ACSBG2	Long-chain-fatty-acid--CoA ligase ACSBG2 OS=Gallus gallus		86		17		14
A0A1D5PHD3	ZNF318	Zinc finger protein 318 OS=Gallus gallus	61	77			50
A0A1D5P5J2	UHRF1BP1L	UHRF1 binding protein 1 like OS=Gallus gallus	26	43		25
A0A1D5P766		Uncharacterized protein OS=Gallus gallus PE=4 SV=1	50	30		29
A0A1L1RVG8	WTAP	WT1 associated protein OS=Gallus gallus	33	93				46
E1BVZ7	DYNLT3	Dynein light chain Tctex-type 3 OS=Gallus gallus	270			99
A0A1D5P182	CSPG5	Chondroitin sulfate proteoglycan 5 OS=Gallus gallus	180	177		131
P21566	CFL2	Cofilin-2 OS=Gallus gallus	1804	1402	1125		1591
R4GG44	LRIT3	Uncharacterized protein OS=Gallus gallus PE=4 SV=3	35	33		25
R4GH65	EEF1AKMT4	Uncharacterized protein OS=Gallus gallus PE=4 SV=2	48	58			39
F6QPE3	EXOC7	Exocyst complex component 7 OS=Gallus gallus	348	212	48		144	80
A0A1D5NTK9	STX6	Syntaxin-6 OS=Gallus gallus	151	166	190		60	127
E1BT89	RAB11FIP2	RAB11 family interacting protein 2 OS=Gallus gallus PE=4 SV=3		59			22
A0A1L1RMM3	ENOPH1	Enolase-phosphatase 1 OS=Gallus gallus	262		122	71		73
A0A1D5NTZ2	ZNF384	Uncharacterized protein OS=Gallus gallus	39	30		26
A0A1D5PV32	GIGYF2	Uncharacterized protein OS=Gallus gallus	166	160				123
A0A1D5P9K1	OBSCN	Obscurin, cytoskeletal calmodulin and titin-interacting RhoGEF OS=Gallus gallus PE=4 SV=2	26		27			20
A0A1D5P7R8	YME1L1	YME1 like 1 ATPase OS=Gallus gallus	87	116	76	60	46
F1ND93	PTCD3	Uncharacterized protein OS=Gallus gallus	251			96
A0A1D5PPL9	CLPP	ATP-dependent Clp protease proteolytic subunit OS=Gallus gallus PE=3 SV=1	25		95			46
A0A1L1RJW7	GSTK1	Glutathione S-transferase kappa OS=Gallus gallus	324	167	226	276
F1NAM6	ATL1	Atlastin GTPase 1 OS=Gallus gallus	967	979		754
E1C4Y9	TJAP1	Tight junction associated protein 1 OS=Gallus gallus	36			14
A0A1D5PSY9	KCNIP4	Potassium voltage-gated channel interacting protein 4 OS=Gallus gallus PE=4 SV=1	84	43	42	66
R4GFD0	PSME4	Proteasome activator subunit 4 OS=Gallus gallus	146		23		66
A0A1D5PCE8	MAP7D3	Uncharacterized protein OS=Gallus gallus PE=4 SV=1	48	21	33		40
A0A1D5PPU3	LACTB2	Lactamase beta 2 OS=Gallus gallus	130					51
A0A1D5PZS0	PRPF19	Uncharacterized protein OS=Gallus gallus	318	227	185		287
A0A1D5PD74	ELMO1	Engulfment and cell motility 1 OS=Gallus gallus	133	86	34	59	41
F1NRT5	ACP6	Uncharacterized protein OS=Gallus gallus		43			17
E1C7U1	GARNL3	GTPase-activating Rap/Ran-GAP domain-like protein 3 OS=Gallus gallus	96			38
Q800W4	TIA1	TIA-1 OS=Gallus gallus	313	141		181
A0A1D5PA79	PUDP	Pseudouridine 5~-phosphatase OS=Gallus gallus	25	40				26
A0A1L1RIY5	DFFA	DNA fragmentation factor subunit alpha OS=Gallus gallus		24	26			20
A0A1D5PTU4	MEX3B	Mex-3 RNA binding family member B OS=Gallus gallus		40		16
F1NYZ4	NCX1	Solute carrier family 8 member A1 OS=Gallus gallus		358	289		260
A0A1D5NV97	FNBP1	Formin binding protein 1 OS=Gallus gallus	176	134	52		55	91
A0A1D5PRI4	MMS19	MMS19 homolog, cytosolic iron-sulfur assembly component OS=Gallus gallus	184	83			108
A0A1L1RXG7	NAA20	N(alpha)-acetyltransferase 20, NatB catalytic subunit OS=Gallus gallus	27		15	17
Q08705	CTCF	Transcriptional repressor CTCF OS=Gallus gallus	158			64
A0A1D5P9N6	GUK1	Guanylate kinase 1 OS=Gallus gallus	146	76		57	33
E1BXL1	MTHFR	Methylenetetrahydrofolate reductase OS=Gallus gallus	69	22		37
A0A1D5PWS3	CCDC88A	Coiled-coil domain containing 88A OS=Gallus gallus		515	307			335
A0A1L1RQY1	TMEM164	Transmembrane protein 164 OS=Gallus gallus	120	49		69
A0A1D5NY69	SUPV3L1	ATP-dependent RNA helicase SUPV3L1, mitochondrial OS=Gallus gallus	37	53		37
F1NZ19	TRMT61A	tRNA (adenine(58)-N(1))-methyltransferase catalytic subunit TRMT61A OS=Gallus gallus	72		71	35		24
A0A1D5PFG3	C3	Complement C3 OS=Gallus gallus PE=4 SV=1	21	25				19
A0A1L1RIQ5	NDUFA4	NDUFA4, mitochondrial complex associated OS=Gallus gallus	158		195	146
Q5ZMF9	DERL1	Derlin OS=Gallus gallus	271	260			220
E1BYQ4	NDST2	Uncharacterized protein OS=Gallus gallus	68	50		49
A0A1D5PH78	PAPD5	Poly(A) RNA polymerase D5, non-canonical OS=Gallus gallus	18	18			15
F1NJI0	ANXA5	Annexin OS=Gallus gallus	1662	1504				1323
F1NS89	BRD2	Uncharacterized protein OS=Gallus gallus	63	37			42
P18302	DBN1	Drebrin OS=Gallus gallus	1860	2050	1823		2415
Q9I9H1	SNCA	Alpha-synuclein OS=Gallus gallus		314	379		292
F1NWG6	VAC14	Protein VAC14 homolog OS=Gallus gallus		742	204			399
A0A1D5PVB3	PAG1	Phosphoprotein membrane anchor with glycosphingolipid microdomains 1 OS=Gallus gallus	52	116		16	40	15
Q5ZJA5	SRPRB	SRP receptor beta subunit OS=Gallus gallus	42	39	96		35	40
F1NUL5	RANBP10	RAN binding protein 10 OS=Gallus gallus		59		25
A0A1D5PTE9	NT5C2	Cytosolic purine 5~-nucleotidase OS=Gallus gallus	701	330			337	100
A0A1D5NYS1	PIBPPDD4L	Phosphoinositide phospholipase C OS=Gallus gallus		15	25	17
A0A1D5PC37	SNX33	Sorting nexin OS=Gallus gallus	35	40			32
G1K2Z4	UBE2F	NEDD8-conjugating enzyme UBE2F OS=Gallus gallus	232	178			175
F1N8I0	APEH	Acylaminoacyl-peptide hydrolase OS=Gallus gallus	196	180		161
A0A1D5PXU3	RPS6KA5	Ribosomal protein S6 kinase alpha-5 OS=Gallus gallus	349	281	32	284
A0A1D5NVN2	SEZ6L	Seizure related 6 homolog like OS=Gallus gallus PE=4 SV=1	102	106		71		19
P21642	PCK2	Phosphoenolpyruvate carboxykinase [GTP], mitochondrial OS=Gallus gallus	74	69		30		32
A0A1D5P7X1	IGF2R	Uncharacterized protein OS=Gallus gallus	115	150	68		145
F1NXG0	ZNF277	Zinc finger protein 277 OS=Gallus gallus	62			27
F1P4F5	KIAA1549	KIAA1549 OS=Gallus gallus	84	17		44
F1NQC9	DROSHA	Drosha ribonuclease III OS=Gallus gallus	79	15		16	25
F1NVA4	NPM1	Nucleophosmin OS=Gallus gallus	1839	1864			1623
A0A1D5PCF7	RASAL3	Uncharacterized protein OS=Gallus gallus PE=4 SV=1	17	49				29
A0A1D5PW20	LOC107055728	Uncharacterized protein OS=Gallus gallus PE=4 SV=1		75		33
E1BYA0	PPP1R1C	Uncharacterized protein OS=Gallus gallus	52			23
A0A0B5H7I8	TRIM25	Tripartite motif containing 25 OS=Gallus gallus	19	17				16
E1C588	ARHGEF17	Uncharacterized protein OS=Gallus gallus	64	118			32	49
A0A140T8F6	THYN1	Thymocyte nuclear protein 1 OS=Gallus gallus	23	82	164		28	92
E1BXC5	ZC3H13	Zinc finger CCCH-type containing 13 OS=Gallus gallus	39	49	35	21	34
R4GKB3	RGS6	Regulator of G protein signaling 6 OS=Gallus gallus	62	57	80			89
A0A1D5P8K7	ARMH3	Chromosome 10 open reading frame 76 OS=Gallus gallus PE=4 SV=1	227	30		57		58
A0A1D5PQU7	CAMKK2	Calcium/calmodulin dependent protein kinase kinase 2 OS=Gallus gallus	31	31	25		39
F1NEA4	MYO10L	Uncharacterized protein OS=Gallus gallus	124	41		56	18
A0A1D5P479	ARHGAP35	Rho GTPase activating protein 35 OS=Gallus gallus PE=4 SV=1	951	904			833
A0A1D5P2C5	ANKRD13B	Ankyrin repeat domain 13B OS=Gallus gallus PE=4 SV=1	24	16		18
A0A1D5PT01	DDR1	Uncharacterized protein OS=Gallus gallus	67	44			50
A0A1D5NYB5	ANKLE2	Ankyrin repeat and LEM domain containing 2 OS=Gallus gallus PE=4 SV=1		82		37
E1BQS0	ATG13	Autophagy-related protein 13 OS=Gallus gallus	62			28
E1C3T7	SAV1	Uncharacterized protein OS=Gallus gallus PE=4 SV=3	55	20		20	14
A0A1L1RM94	MED28	Mediator complex subunit 28 OS=Gallus gallus		161				73
E1BSN3	L3HYPDH	Trans-L-3-hydroxyproline dehydratase OS=Gallus gallus	49		37		39
R4GLG0	PRRC1	Protein PRRC1 OS=Gallus gallus	74		161	107
Q5ZIF3	UFSP2	Ufm1-specific protease 2 OS=Gallus gallus	137	61	39	50	42	16
F1N9Y7	CCDC92	Coiled-coil domain containing 92 OS=Gallus gallus	17	53		17		15
A0A1D5PN60	TMEM167A	Protein kish OS=Gallus gallus	118				54
A0A1D5P761	STX3	Uncharacterized protein OS=Gallus gallus PE=3 SV=1		44	39			38
A0A1D5PP34	EXOC7	Exocyst complex component 7 OS=Gallus gallus	355	241		162		111
A0A1D5P8V6	UBAP2L	Uncharacterized protein OS=Gallus gallus	425	579	207		555
A0A1D5PHD2	SH3PXD2B	SH3 and PX domains 2B OS=Gallus gallus	93	92			85
P55080	MFAP1	Microfibrillar-associated protein 1 OS=Gallus gallus		113				52
Q9PUA4	5-MCDG	G/T mismatch DNA glycosylase OS=Gallus gallus		26	50			35
Q5F3X1	PRKCA	Protein kinase C OS=Gallus gallus	323	120	86		244
A0A1L1RSX4	ASPG	Asparaginase OS=Gallus gallus	52			24
A0A1D5P9F2	USP24	Ubiquitin specific peptidase 24 OS=Gallus gallus	444					205
A0A1D5PMK6	AP3M1	AP-3 complex subunit mu-1 OS=Gallus gallus		145			67
F1NLI4	TXLNA	Uncharacterized protein OS=Gallus gallus PE=4 SV=3		87	45		15	46
A0A1D5P199	CACTIN	Cactin, spliceosome C complex subunit OS=Gallus gallus	55	190		34	80
A0A1D5PUY9	SBF2	SET binding factor 2 OS=Gallus gallus	101				47
E1C1J1	CEP170	Centrosomal protein 170 OS=Gallus gallus		1776	518			1068
F1NI79	COL5A1	Collagen type V alpha 1 chain OS=Gallus gallus		148			69
A0A1D5P143	PLCL2	Phosphoinositide phospholipase C OS=Gallus gallus		45			21
A0A1D5PTP6	EPB41L3	Erythrocyte membrane protein band 4.1 like 3 OS=Gallus gallus		1545	976			1178
F1NAX3	PGP	Glycerol-3-phosphate phosphatase OS=Gallus gallus	53	47	118		36	66
A0A1D5PZI5	FAM49A	Protein FAM49A OS=Gallus gallus	235			110
A0A1D5P4L2	LAMB2	Laminin subunit beta 2 OS=Gallus gallus	81	60			66
A0A1D5PJY0	WDR81	WD repeat domain 81 OS=Gallus gallus	47			22
Q5ZIY4	SBDS	Ribosome maturation protein SBDS OS=Gallus gallus	25	24			23
A0A1D5PWN0	MED6	Mediator of RNA polymerase II transcription subunit 6 OS=Gallus gallus	26	119	40	22	65
F1P5I3	TSGA10	Testis specific 10 OS=Gallus gallus PE=4 SV=4	34				16
A0A1L1RTG4	GDPGP1	Uncharacterized protein OS=Gallus gallus	86	75		19		57
E1C849	CIT	Citron rho-interacting serine/threonine kinase OS=Gallus gallus PE=3 SV=3	15	21		17
F1NYK3	MCCC1	Methylcrotonoyl-CoA carboxylase 1 OS=Gallus gallus		52	39		19	24
H9L332		Uncharacterized protein OS=Gallus gallus PE=4 SV=3	39	54		44
F1NB64	ACAA1	Acetyl-CoA acyltransferase 1 OS=Gallus gallus	96	142	85	45	42	66
A0A1D5PX08		Mitochondrial pyruvate carrier OS=Gallus gallus PE=3 SV=1	39		20	28
A0A1D5PFI6	DLGAP3	DLG associated protein 3 OS=Gallus gallus	21	38			28
E1C052	SCAMP5	Secretory carrier-associated membrane protein OS=Gallus gallus PE=3 SV=3	59	63		58
F1NP45	TANC2	Uncharacterized protein OS=Gallus gallus PE=4 SV=3		41	41		39
Q6XBN6	DAB1	DAB1, reelin adaptor protein OS=Gallus gallus	107			30		21
A0A1L1RZS5	RIDA	Reactive intermediate imine deaminase A homolog OS=Gallus gallus	133	136	45	57	37	56
A0A1D5PIN2	ZNRF2	Zinc and ring finger 2 OS=Gallus gallus	43	32		36
F1NW24	KCTD10	Potassium channel tetramerization domain containing 10 OS=Gallus gallus	117	175			141
F1NSR1	SBNO1	Protein strawberry notch homolog 1 OS=Gallus gallus	82	15			47
H9L3J2	PRPF3	U4/U6 small nuclear ribonucleoprotein Prp3 OS=Gallus gallus	277	255				258
F1NWC1	SLC25A16	Solute carrier family 25 member 16 OS=Gallus gallus	30	38			33
E1C6C2	FAM103A1	Family with sequence similarity 103 member A1 OS=Gallus gallus	168	192			175
F1N832	EMG1	Uncharacterized protein OS=Gallus gallus	48	25	48	41		18
Q05713	CRYAB	Alpha-crystallin B chain OS=Gallus gallus	41	43			41
F1NVF1	TUSC3	Tumor suppressor candidate 3 OS=Gallus gallus		86	41			62
E1BZY3	GGACT	Gamma-glutamylamine cyclotransferase OS=Gallus gallus	45			22
A0A1D5PPH6	SMDT1	Single-pass membrane protein with aspartate rich tail 1 OS=Gallus gallus	23	30		26
P17923	NFIA	Nuclear factor 1 A-type OS=Gallus gallus		234				115
H9L0M7	MSTO1	Misato 1, mitochondrial distribution and morphology regulator OS=Gallus gallus	63	24	33		59
Q5ZJE2	AP3S1	Uncharacterized protein OS=Gallus gallus	113	131		120
P79760	CYP1A4	Cytochrome P450 1A4 OS=Gallus gallus	66	56		60
E1BRP3	VTA1	Vesicle trafficking 1 OS=Gallus gallus	298	248			139	130
F1NUL3	ATP6AP2	ATPase H+ transporting accessory protein 2 OS=Gallus gallus	94	127		109
E1C581	TBK1	TANK binding kinase 1 OS=Gallus gallus	264	142	38	81	87	51
A0A1D5P9Q2	CIAPIN1	Anamorsin OS=Gallus gallus		279	124			199
F1NE50	EARS2	Probable glutamate--tRNA ligase, mitochondrial OS=Gallus gallus	50	51		50
A0A1D5P793	COG7	Component of oligomeric golgi complex 7 OS=Gallus gallus	108	214	41	180
A0A1L1RL74	DNAJC3	DnaJ homolog subfamily C member 3 OS=Gallus gallus	229	228		227
P15575	SLC4A1	Band 3 anion transport protein OS=Gallus gallus	90	65				77
A0A1D5PRX8	CRTC1	CREB regulated transcription coactivator 1 OS=Gallus gallus	30	302	66	19	146	33
A0A1D5PK33	RPS14	Ribosomal protein S14 OS=Gallus gallus		512	570			540
A0A1D5P2E7	QRSL1	Glutaminyl-tRNA synthase (glutamine-hydrolyzing)-like 1 OS=Gallus gallus	26	42	28	18	30
E1C3K7	PNISR	PNN interacting serine and arginine rich protein OS=Gallus gallus		58			29
E1BRU0	MAD1L1	MAD1 mitotic arrest deficient like 1 OS=Gallus gallus	33	17			25
A0A1D5PIE9	RPS26	40S ribosomal protein S26 OS=Gallus gallus	453	272		363
A0A1D5NVI6	BRINP3	BMP/retinoic acid inducible neural specific 3 OS=Gallus gallus	129			45	20
F1NVB0	ARHGEF4	Rho guanine nucleotide exchange factor 4 OS=Gallus gallus PE=4 SV=4		95				48
A0A1D5PD69	LOC107057215	Uncharacterized protein OS=Gallus gallus PE=4 SV=1	66	25		46
A0A1D5P486	EGLN3	Egl-9 family hypoxia inducible factor 3 OS=Gallus gallus	117	55		64	23
E1BW35	KLHL25	Kelch like family member 25 OS=Gallus gallus	41	44		43
A0A1D5PC35	LSM3	LSM3 homolog, U6 small nuclear RNA and mRNA degradation associated OS=Gallus gallus	103	46	19	33	52
A0A1D5PGK3	CDK11A	Uncharacterized protein OS=Gallus gallus	103	110	117	48		119
A0A1D5PLJ1	SERPINE2	Serpin family E member 2 OS=Gallus gallus	215	101		57	79	24
A0A1D5PFV5	STRADA	STE20-related kinase adapter protein alpha OS=Gallus gallus	25	24	30	40
A0A1D5PUN5	PLD5	Phospholipase D family member 5 OS=Gallus gallus	31	30			31
A0A1D5P4Z8	PRPF3	U4/U6 small nuclear ribonucleoprotein Prp3 OS=Gallus gallus	215	243	193	114	218
F1NE33	FTCD	Formimidoyltransferase-cyclodeaminase OS=Gallus gallus	19	26		23
F1NP35	BCAS1	Breast carcinoma amplified sequence 1 OS=Gallus gallus PE=4 SV=3	123	99		67	47
F1ND48	FBH1	F-box DNA helicase 1 OS=Gallus gallus	18	19			19
A0A1D5PD03	TTC7B	Tetratricopeptide repeat domain 7B OS=Gallus gallus	66	78				74
E1C122	ELMO2	Engulfment and cell motility 2 OS=Gallus gallus	119	121	34	62	50	29
E1BWB1	BCL7A	BCL tumor suppressor 7A OS=Gallus gallus	33				17
A0A1D5P233	ANKS3	Ankyrin repeat and sterile alpha motif domain containing 3 OS=Gallus gallus			33			17
Q5ZME2	MDH1	Malate dehydrogenase, cytoplasmic OS=Gallus gallus	1877	1426		1703
Q5ZHT5	MRPL43	Uncharacterized protein OS=Gallus gallus	96	163	82	38	86	52
A0A1D5PG21	TRMT1L	tRNA methyltransferase 1 like OS=Gallus gallus	214	184			206
A0A1D5PAQ5	KIAA1324	KIAA1324 OS=Gallus gallus PE=4 SV=1	56			29
A0A1D5PGD3	DENND5A	DENN domain containing 5A OS=Gallus gallus	56			29
F1NSL3	LIN7A	Lin-7 homolog A, crumbs cell polarity complex component OS=Gallus gallus PE=4 SV=3	585	558		592
E1C1H6	YIPF1	Protein YIPF OS=Gallus gallus	27				14
A0A1L1RR34	TRAPPC2L	Trafficking protein particle complex 2 like OS=Gallus gallus	77	27		54
Q56I99	SMAD5	Mothers against decapentaplegic homolog 5 OS=Gallus gallus	138	64		45	60
Q5ZMW4	OSTM1	Osteopetrosis associated transmembrane protein 1 OS=Gallus gallus		70	55	24		41
R4GGX6	TOMM5	Uncharacterized protein OS=Gallus gallus	30	20		26
R4GHB0		Phosphatidylinositol transfer protein, cytoplasmic 1 OS=Gallus gallus PE=4 SV=2	50				26
A0A1D5P8F3	SLC35F6	Solute carrier family 35 member F6 OS=Gallus gallus		50		26
A0A1D5PRQ5	TES	Testin OS=Gallus gallus	86	209	126		67	152
F1NUA8	ADAL	Adenosine deaminase like OS=Gallus gallus	28	129		82
F1N845	C1H12ORF57	Chromosome 12 open reading frame 57 OS=Gallus gallus	47	57	49		30	50
A0A1L1RS73	MRPS14	Mitochondrial ribosomal protein S14 OS=Gallus gallus	38		71			57
A0A1D5PPM1	NEDD8	Uncharacterized protein OS=Gallus gallus PE=4 SV=1		348			182
A0A1D5P1A7	UBXN2B	UBX domain-containing protein 2B OS=Gallus gallus	84	106	154		123	57
E1BT63	NOL8	Nucleolar protein 8 OS=Gallus gallus		42		22
A0A1D5NUC1	CCT2	Chaperonin containing TCP1 subunit 2 OS=Gallus gallus	5282	4566		5166
A0A1D5PCA5	RPS6KA1	Ribosomal protein S6 kinase OS=Gallus gallus	209	261	16	203		52
A0A1D6UPR6	SOAT1	O-acyltransferase OS=Gallus gallus	265	49		20	55	90
A0A1D5P057	PGBD5	PiggyBac transposable element derived 5 OS=Gallus gallus	36			19
A0A1L1RNJ7	ARL6IP1	Uncharacterized protein OS=Gallus gallus	206	97			160
A0A1D5NYY8	DPP7	Dipeptidyl peptidase 7 OS=Gallus gallus	680	333	150	615
A0A1D5PZG2	ESD	S-formylglutathione hydrolase OS=Gallus gallus		768	333		584
F1NZ70	NOTCH1	Notch 1 OS=Gallus gallus	27	22			26
F1NAN8	MAP4K5	Mitogen-activated protein kinase kinase kinase kinase OS=Gallus gallus PE=3 SV=3	87	75		86
A0A1D5PQD8	PPP1R9B	Uncharacterized protein OS=Gallus gallus	72	73		17	34	26
A0A1D5NUI8	GRK2	G protein-coupled receptor kinase OS=Gallus gallus	366	274	227	461
A0A1D5PS57	CLCN7	Chloride channel protein OS=Gallus gallus	81	45		20	47
A0A1L1RZM2	DAAM1	Dishevelled associated activator of morphogenesis 1 OS=Gallus gallus	194	159	45		212
A0A1D5PS81	LSM14B	LSM family member 14B OS=Gallus gallus	79	89	29	60	45
A0A1D5PH63	ATP13A2	Cation-transporting ATPase OS=Gallus gallus	27	33			32
A0A1D5PTU2	LIMD2	LIM domain containing 2 OS=Gallus gallus	107	131				127
A0A1D5P6Q6	TARBP2	TARBP2, RISC loading complex RNA binding subunit OS=Gallus gallus		95	53		53	26
A0A1D5PAJ5	LOC101749287	Uncharacterized protein OS=Gallus gallus PE=4 SV=2	39	34			39
A0A1D5NXP7	ABCB6	ATP binding cassette subfamily B member 6 (Langereis blood group) OS=Gallus gallus		44	29		39
F1NR30	ROBO1	Roundabout guidance receptor 1 OS=Gallus gallus		110	21		70
A0A1D5PI26	SH2B2	SH2B adaptor protein 2 OS=Gallus gallus		43				23
A0A1D5PTN0	NIP7	60S ribosome subunit biogenesis protein NIP7 homolog OS=Gallus gallus	146	39		99
F1NX13	DRG1	Uncharacterized protein OS=Gallus gallus	252	187		235
A0A1D5PVQ1	FTSJ3	pre-rRNA processing protein FTSJ3 OS=Gallus gallus	38		16	29
A0A1D5PAZ1	RYR2	Uncharacterized protein OS=Gallus gallus	99	57	45	54		54
A0A1D5PD86	DECR1	2,4-dienoyl-CoA reductase 1 OS=Gallus gallus	61	82	164		94	71
F1NYN7	CNTN5	Contactin-5 OS=Gallus gallus	68	125	86	97	53
A0A1D5NXC7	AREL1	Apoptosis resistant E3 ubiquitin protein ligase 1 OS=Gallus gallus	46	32		42
E1BYF5	AFDN	Afadin, adherens junction formation factor OS=Gallus gallus	606	388		536
F5ANJ3	MEIS2A.1	Homeoprotein Meis2a.1 OS=Gallus gallus	248				98	36
F1NP36	TCEA1	Transcription elongation factor A1 OS=Gallus gallus		50	61	15	45
Q5ZMM5	ZNF706	Zinc finger protein 706 OS=Gallus gallus		37				20
E1C6X1	PPA2	Pyrophosphatase (inorganic) 2 OS=Gallus gallus PE=4 SV=2	531	59		197	122
Q5F3W5	SUV39H2	Histone-lysine N-methyltransferase SUV39H2 OS=Gallus gallus	26	146			43	50
Q5ZMT4	TMED5	Transmembrane p24 trafficking protein 5 OS=Gallus gallus	148	70	59	78	37	35
A0A1D5NUS1	ASMTL	Acetylserotonin O-methyltransferase like OS=Gallus gallus	105	129			98	29
A0A1D5PMF8	SEMA6D	Semaphorin 6D OS=Gallus gallus	46			25
F1ND14	CELF1	CUGBP Elav-like family member 1 OS=Gallus gallus	167		15	76		23
A0A1L1RR96	CRYAB	Alpha-crystallin B chain OS=Gallus gallus	34	39	63	35	39
A0A1D5PZQ5	DENND1A	DENN domain containing 1A OS=Gallus gallus	79			43
A0A1L1RQ99	GHITM	Growth hormone inducible transmembrane protein OS=Gallus gallus	563	362	138			579
Q5F461	PRRC2C	Uncharacterized protein OS=Gallus gallus	258	266		286
A0A1D5PFX4	OTUD4	OTU deubiquitinase 4 OS=Gallus gallus	49	24		40
E1BTF3	PPP1R26	Uncharacterized protein OS=Gallus gallus	31				17
A0A1D5PJI0	SEPT7	Uncharacterized protein OS=Gallus gallus		1882	1883			2067
A0A1D5NVR5	SSBP2	Single stranded DNA binding protein 2 OS=Gallus gallus	51				28
F1NWT0	ACACA	Acetyl-CoA carboxylase alpha OS=Gallus gallus		1332	461			987
A0A1D5PF87	AGL	Amylo-alpha-1, 6-glucosidase, 4-alpha-glucanotransferase OS=Gallus gallus	203	133	45	210
A0A1D5PI37	RALGAPB	Ral GTPase activating protein non-catalytic beta subunit OS=Gallus gallus	203	80		156
F1NLL4	NUTF2	Nuclear transport factor 2 OS=Gallus gallus	82	47	105	47	42	40
A0A1D5NTX4	MRPS28	Uncharacterized protein OS=Gallus gallus PE=4 SV=1	293			162
F1NR19	POLA1	DNA polymerase OS=Gallus gallus	88	44		17		56
F1NZC6	PRPSAP2	Phosphoribosyl pyrophosphate synthase-associated protein 2 OS=Gallus gallus		862	789			914
A0A1D5P8W7	DHTKD1	Dehydrogenase E1 and transketolase domain containing 1 OS=Gallus gallus	121	148			116	33
F1NWB1	PHACTR1	Phosphatase and actin regulator OS=Gallus gallus	49	70	38	30	25	32
F1NCG5	LRRFIP1	Uncharacterized protein OS=Gallus gallus PE=4 SV=3	219	128	84	100	85	54
A0A1L1RYR6	NARS	Asparaginyl-tRNA synthetase OS=Gallus gallus	821	1262		1157
A0A1D5PFE4	PHF14	PHD finger protein 14 OS=Gallus gallus	57	107	52	47	73
F1NCS6	MTHFD1L	Methylenetetrahydrofolate dehydrogenase (NADP+ dependent) 1 like OS=Gallus gallus	108	79	29	57		63
F1NFC2	NT5M	Uncharacterized protein OS=Gallus gallus	35	15	22		25	15
Q5ZJC2	KRTCAP2	Keratinocyte associated protein 2 OS=Gallus gallus		36			20
E1C8H5	ATRX	ATRX, chromatin remodeler OS=Gallus gallus	563	754	141	411		402
A0A1D5NX09	SMPD4	Sphingomyelin phosphodiesterase 4 OS=Gallus gallus	62	33		29		24
A0A1D5PA43	TJP2	Tight junction protein 2 OS=Gallus gallus	39		56	53
E1BSP8	SEC24D	SEC24 homolog D, COPII coat complex component OS=Gallus gallus	32	53	53		36	41
R4GFT9	GNG12	Guanine nucleotide-binding protein subunit gamma OS=Gallus gallus	38	69	29	45	31
F1NSR6	EIF2AK1	Eukaryotic translation initiation factor 2 alpha kinase 1 OS=Gallus gallus		25			14
A0A1D5PFD3	CASC4	Protein CASC4 OS=Gallus gallus	75	135		118
A0A1D5PPJ9		Uncharacterized protein OS=Gallus gallus PE=4 SV=1		32		18
A0A1D5P5T8	PAPOLB	Poly(A) polymerase beta OS=Gallus gallus	90	114		37	78
F1NWP3	HSPA8	Heat shock cognate 71 kDa protein OS=Gallus gallus		7259	5895		7439
A0A1L1RWU2	CLIC4	Chloride intracellular channel 4 OS=Gallus gallus	348	354	71	197	241
A0A1D5PDM8	SETX	Senataxin OS=Gallus gallus	41	26		38
Q5ZLD7	VPS53	Vacuolar protein sorting-associated protein 53 homolog OS=Gallus gallus	102	116			58	66
A0A1D5PX35	BABAM1	Uncharacterized protein OS=Gallus gallus	42	16		33
E1BZ73	SPIRE1	Uncharacterized protein OS=Gallus gallus PE=4 SV=2	64	66		31	43
A0A1D5PLQ2		Uncharacterized protein OS=Gallus gallus PE=4 SV=1	86			49
F1NKQ7	FADD	Fas associated via death domain OS=Gallus gallus	55	23	36		65
Q5ZJN4	USP10	Ubiquitin carboxyl-terminal hydrolase 10 OS=Gallus gallus	576		325			514
A0A1L1RZS1	NCAPD2	Non-SMC condensin I complex subunit D2 OS=Gallus gallus	134	41		77	23
A0A1L1RKZ9	VTI1A	Vesicle transport through interaction with t-SNAREs 1A OS=Gallus gallus	26	33	32			52
F1NHX3	LEMD3	LEM domain containing 3 OS=Gallus gallus PE=4 SV=3		28			16
F1NUU6	ENPP6	Ectonucleotide pyrophosphatase/phosphodiesterase 6 OS=Gallus gallus	70	96		66	29
A0A1D5PR71	LSM5	LSM5 homolog, U6 small nuclear RNA and mRNA degradation associated OS=Gallus gallus		241	152	225
E1BXE8	SLC6A11	Transporter OS=Gallus gallus	45	140	52		47	89
F1NKW5	CPSF3	Cleavage and polyadenylation specific factor 3 OS=Gallus gallus	174	139			180
F1NX14	DGKZ	Diacylglycerol kinase OS=Gallus gallus	66	87		38	35	15
A0A1L1RXT6	TLN2	Uncharacterized protein OS=Gallus gallus PE=4 SV=1	80		59	52		28
A0A1L1RTZ9	DPCD	Deleted in primary ciliary dyskinesia homolog (mouse) OS=Gallus gallus		33			19
E1C2U2	RIF1	Isoform 2 of Telomere-associated protein RIF1 OS=Gallus gallus	29	56			49
A0A1D5P0V2	DOCK9	Dedicator of cytokinesis 9 OS=Gallus gallus	150	182	34		75	136
F1NHV6	YY2	YY1 transcription factor OS=Gallus gallus	56	55		28	36
F1NM53	F2R	Coagulation factor II thrombin receptor OS=Gallus gallus PE=3 SV=3	26			15
E1C7A5	UGCG	UDP-glucose ceramide glucosyltransferase OS=Gallus gallus	93	61		45		44
A0A1D5NVU2	KRT75	Uncharacterized protein OS=Gallus gallus	36	28			37
Q5ZM18	GTPBP4	Nucleolar GTP-binding protein 1 OS=Gallus gallus		76			44
A0A1D5NXT8	SNRNPP31L	Uncharacterized protein OS=Gallus gallus	32		25	33
F1NHQ3	SELENOI	Selenoprotein I OS=Gallus gallus PE=3 SV=2	38				22
E1BZD8	KLC1	Uncharacterized protein OS=Gallus gallus	1615	1823			1993
E1BVG7	PNPLA8	Patatin like phospholipase domain containing 8 OS=Gallus gallus		36	14	29
A0A1D5PUA5	DNPEP	Uncharacterized protein OS=Gallus gallus	522	238	296		250	363
A0A1D5PJB1	ITPR1	Inositol 1,4,5-trisphosphate receptor type 1 OS=Gallus gallus	82	42		48	24
A0A1D5P6C9	CNOT11	Uncharacterized protein OS=Gallus gallus	62			36
Q04584	ZYX	Zyxin OS=Gallus gallus	135	104		71	47	21
A0A1D5P0A1	UGP2	UDP-glucose pyrophosphorylase 2 OS=Gallus gallus	760	588	322	615	358
F1NHW5	UQCRHL	Cytochrome b-c1 complex subunit 6 OS=Gallus gallus		568	415			573
A0A1D5NXC2	UTP18	UTP18, small subunit processome component OS=Gallus gallus	72				42
A0A1D5P3I4		DExH-box helicase 34 OS=Gallus gallus PE=4 SV=1	36			21
A0A1D5PWR9	XPO7	Exportin-7 OS=Gallus gallus	473	272	41	459
A0A1L1RS34	POLR1C	RNA polymerase I subunit C OS=Gallus gallus	146	20		97
A0A1I7Q3Z8	NR2F2	COUP transcription factor 2 OS=Gallus gallus	722	340		622
E1C6Y2	MBTPS1	Membrane bound transcription factor peptidase, site 1 OS=Gallus gallus	29					17
F1NUR8	ATP9A	Phospholipid-transporting ATPase OS=Gallus gallus	624	378	140	395	176	99
E1C4I0	USP42	Ubiquitin specific peptidase 42 OS=Gallus gallus	46			27
A0A1D5PCG4	SYT4	Synaptotagmin 4 OS=Gallus gallus		30	16		27
A0A1D5P872	CELF2	CUGBP Elav-like family member 2 OS=Gallus gallus		600	253			501
P21872	GART	Isoform Short of Trifunctional purine biosynthetic protein adenosine-3 OS=Gallus gallus	297	460	119	282	142	91
A0A1D5P6V1	MMP24	Matrix metalloproteinase OS=Gallus gallus	32	36			40
A0A1D5PHA7	CENPV	Uncharacterized protein OS=Gallus gallus PE=4 SV=1	39					23
A0A1D5PYP5		Uncharacterized protein OS=Gallus gallus PE=4 SV=1	56	59		20	48
A0A1D5P2P6	ARID2	AT-rich interaction domain 2 OS=Gallus gallus	24	47			42
F1NIV5	NTM	Neurotrimin OS=Gallus gallus			162		96
Q5ZIG5	GFPT1	Glutamine--fructose-6-phosphate transaminase 1 OS=Gallus gallus		779				462
A0A1D5PRA5	ANKRD46	Uncharacterized protein OS=Gallus gallus		41	50		54
A0A1D5PQ72	CDH4	Cadherin-4 OS=Gallus gallus	49	54	20	41		32
A0A1D5P1U9	USP15	Uncharacterized protein OS=Gallus gallus	354	388	123	289		225
A0A1D5PEX8	CBX3	Uncharacterized protein OS=Gallus gallus	227				135
A0A1D5NZV4	RIMS1	Regulating synaptic membrane exocytosis 1 OS=Gallus gallus		368	185	135		194
A0A1D5P4U2	CUTC	CutC copper transporter OS=Gallus gallus	33	23	23	22		25
P26007	ITGA6	Integrin alpha-6 OS=Gallus gallus		496	139		378
A0A1D5P786	WDR75	Uncharacterized protein OS=Gallus gallus PE=4 SV=1		59	35	16	18	22
A0A1L1RQA1	EIF5A	Eukaryotic translation initiation factor 5A OS=Gallus gallus PE=3 SV=1	670	649			786
A0A1D5PSI7	POLDIP2	DNA polymerase delta interacting protein 2 OS=Gallus gallus	350		56		165	77
F1P0L9	PRKCI	Protein kinase C OS=Gallus gallus	306	151		152	121
Q5ZMN4	UBR7	Uncharacterized protein OS=Gallus gallus	205	178		191	38
Q2XP49	DNASE2	Deoxyribonuclease 2 beta OS=Gallus gallus	115	84		74	25	20
A0A1D5PG50	CLPTM1L	Cleft lip and palate transmembrane protein 1-like protein OS=Gallus gallus	323	182		302
A0A1D5P6F0	BCAR3	Deoxynucleotidyltransferase terminal interacting protein 2 OS=Gallus gallus	82	60		35	28	22
A0A1D5PKF0	MVP	Major vault protein OS=Gallus gallus	145	56	21	48	38	47
A0A1D5P8N2	FGD5	FYVE, RhoGEF and PH domain containing 5 OS=Gallus gallus	45				27
A0A1L1RLE3	C1H12ORF29	Chromosome 12 open reading frame 29 OS=Gallus gallus	35			21
A0A1D5PY86	ISYNA1	Inositol-3-phosphate synthase 1 OS=Gallus gallus	199	180	84	46	127	105
A0A1L1RUJ8	C5H11ORF58	Chromosome 11 open reading frame 58 OS=Gallus gallus	45	48	110	51	30	41
A0A1D5PUZ2	QARS	Uncharacterized protein OS=Gallus gallus	1515	1392	775		977	1239
A0A1D5PXY4	MED23	Mediator complex subunit 23 OS=Gallus gallus PE=4 SV=1	73				44
Q5ZML9	SETD3	Histone-lysine N-methyltransferase setd3 OS=Gallus gallus	268		120	234
E1C795	GNG10	Guanine nucleotide-binding protein subunit gamma OS=Gallus gallus	48	37	41	42	34
A0A1D5NU57	TCF25	Transcription factor 25 OS=Gallus gallus		53				32
A0A1D5NWM7	RSL1D1	Ribosomal L1 domain containing 1 OS=Gallus gallus	118	87	55	71	43	43
F1P1Z6	DIP2C	Disco interacting protein 2 homolog C OS=Gallus gallus	461	419	216	398		264
A0A1D5NYK6	ZNF618	Zinc finger protein 618 OS=Gallus gallus	33			20
A0A1D5PXC1	HIKESHI	Hikeshi, heat shock protein nuclear import factor OS=Gallus gallus	113	82	42	47	72	25
F1NNI0	RGMB	Repulsive guidance molecule family member b OS=Gallus gallus	39	30			42
F1NBK8	DCXR	Uncharacterized protein OS=Gallus gallus	60	109	110	60	45	65
A0A1D5PE59	CEP170B	Uncharacterized protein OS=Gallus gallus			123	29		46
F1P550	DPH6	Uncharacterized protein OS=Gallus gallus	39	38		20	27
A0A1D5P9L0	CSMD1	CUB and Sushi multiple domains 1 OS=Gallus gallus	54			33
A0A1D5PF57	TBC1D15	TBC1 domain family member 15 OS=Gallus gallus		273				167
E1BVG4	MIEF1	Mitochondrial elongation factor 1 OS=Gallus gallus	67			24		17
E1C645	NDUFA7	Uncharacterized protein OS=Gallus gallus		80		49
A0A1D5PTH8	PTPRF	Protein tyrosine phosphatase, receptor type F OS=Gallus gallus		1574	625			1348
A0A1L1RP09	MRPL48	Mitochondrial ribosomal protein L48 OS=Gallus gallus		44		27
F1NKK6	SDHD	Succinate dehydrogenase [ubiquinone] cytochrome b small subunit OS=Gallus gallus	100	27		78
A0A1D5PT23	RGS7	Regulator of G protein signaling 7 OS=Gallus gallus	133	116	73	57		141
F1NC46	SCAPER	S-phase cyclin A associated protein in the ER OS=Gallus gallus	37	42	38		49	23
E1BZL0	USP24	Ubiquitin specific peptidase 24 OS=Gallus gallus	460	432	98	380	230
F1NK52	RHOJ	Ras homolog family member J OS=Gallus gallus	94			31	27
A0A1D5P3V1	TM2D2	TM2 domain containing 2 OS=Gallus gallus	30	38		42
E1BRK8	PNOC	Prepronociceptin OS=Gallus gallus	27	49			47
F7BYQ2	RPS6	40S ribosomal protein S6 OS=Gallus gallus		1826	1212			1880
A0A1D5PYB1	FKBP9	Peptidylprolyl isomerase OS=Gallus gallus	37	47	63		57	34
F1NZF2	MYCBP2	MYC binding protein 2, E3 ubiquitin protein ligase OS=Gallus gallus	205			127
A0A1D5P901	HAGH	Hydroxyacylglutathione hydrolase, mitochondrial OS=Gallus gallus	38	54				57
A0A1L1RXI4	GPRIN1	Uncharacterized protein OS=Gallus gallus	18	17	52	22	32
A0A1L1RSN6	TMEM53	Transmembrane protein 53 OS=Gallus gallus			29		18
A0A1D5PMD7	ZDHHC17	Palmitoyltransferase OS=Gallus gallus	77	63				87
E1BWS4	PTRH2	Peptidyl-tRNA hydrolase 2 OS=Gallus gallus	450	31		224	28	47
A0A1D5PM61	MTA2	Uncharacterized protein OS=Gallus gallus PE=4 SV=1	161	203	67	109	33	126
Q5ZK25	SZRD1	SUZ domain-containing protein 1 OS=Gallus gallus	27	38	17	51
Q5ZIF4	SLC25A13	Uncharacterized protein OS=Gallus gallus	1370			853
F1NSS6	ECHDC2	Enoyl-CoA hydratase domain containing 2 OS=Gallus gallus PE=3 SV=3	50	28	28	33		33
A0A1D5P234	DTNA	Dystrobrevin alpha OS=Gallus gallus	199				124
A0A1D5NYR1	LARP4	Uncharacterized protein OS=Gallus gallus	53	56			68
A0A1D5NT57	ROBO1	Roundabout guidance receptor 1 OS=Gallus gallus	150	108		101		60
A0A1L1RX72	NT5C2	Cytosolic purine 5~-nucleotidase OS=Gallus gallus	694	328	16	343	305
Q91987	NTRK2	BDNF/NT-3 growth factors receptor OS=Gallus gallus	152				95
A0A1D5NV04	ZEB1	Zinc finger E-box-binding homeobox 1 OS=Gallus gallus	66	30			60
Q5F344	C26H6ORF89	Chromosome 6 open reading frame 89 OS=Gallus gallus	54	34			55
E1BS87	EXOC1	Exocyst complex component 1 OS=Gallus gallus	271	260		332
F1NZX3	IDI2	Uncharacterized protein OS=Gallus gallus		423	227			407
A0A1D5PHU5	STT3B	STT3B, catalytic subunit of the oligosaccharyltransferase complex OS=Gallus gallus		1352	523	1175
A0A1D5PZU3	HDAC8	Histone deacetylase 8 OS=Gallus gallus	20	55			47
A0A1L1RVB3	AIMP2	Aminoacyl tRNA synthetase complex interacting multifunctional protein 2 OS=Gallus gallus	467	287	59	264	247
A0A1D5P000	HEATR1	HEAT repeat containing 1 OS=Gallus gallus	70			44
Q5F404	BAK1	BCL2 antagonist/killer 1 OS=Gallus gallus	160	96		67	94
A0A1D5PLJ0	RRAGC	Uncharacterized protein OS=Gallus gallus	201	20		139
H9L166	BTF3	Transcription factor BTF3 OS=Gallus gallus	153		55	131
F1NHR4	ACE2	Angiotensin-converting enzyme OS=Gallus gallus	35	31	34	34		29
A0A1L1RWZ8	CCDC58	Coiled-coil domain containing 58 OS=Gallus gallus	17	29			29
A0A1D5P7R1	RTRAF	Chromosome 14 open reading frame 166 OS=Gallus gallus	535	518				664
A0A1D5PKT3	TOMM20	Translocase of outer mitochondrial membrane 20 OS=Gallus gallus	434	86	35	275	75
F1NNW1	MOV10	Putative helicase MOV-10 OS=Gallus gallus	38	27		41
F1NNK0	SLC29A4	Solute carrier family 29 member 4 OS=Gallus gallus	54	30		53
Q5ZHX2	DNAL4	Dynein axonemal light chain 4 OS=Gallus gallus	38			24
A0A1L1S0M9	GOLPH3	Uncharacterized protein OS=Gallus gallus	209	90		122	67
R4GHQ0	SEPT12	Uncharacterized protein OS=Gallus gallus PE=3 SV=2	76	77	51	57	57	15
F1NPR9	BICD1	Uncharacterized protein OS=Gallus gallus	93	26	39	81	19
A0A1L1RVY9	C19ORF25	Uncharacterized protein OS=Gallus gallus	143	46	29	79	30	29
E1C207	SH3PXD2A	SH3 and PX domains 2A OS=Gallus gallus	79	28	32	88
A0A1L1RQJ9		Uncharacterized protein OS=Gallus gallus PE=4 SV=1	31	29		38
A0A1L1RSJ9	POLD3	DNA polymerase delta subunit 3 OS=Gallus gallus	30			19
F1NU51	NAV1	Uncharacterized protein OS=Gallus gallus PE=4 SV=3	197	74	46	121	80
F1NRK4	LRRC1	Leucine rich repeat containing 1 OS=Gallus gallus	97	108			130
A0A1L1RK25	HADHA	Uncharacterized protein OS=Gallus gallus	953	1140	1273	1159	978
A0A1D5P1E1	TPP1	Uncharacterized protein OS=Gallus gallus PE=4 SV=1	52	210	116	87	73	80
A0A1D5PLV6	SFXN2	Uncharacterized protein OS=Gallus gallus	99			63
F1P3S9	SEPN1	Uncharacterized protein OS=Gallus gallus		77			49
A0A1D5P8X8	TRPM1	Transient receptor potential cation channel subfamily M member 1 OS=Gallus gallus			44			28
A0A1D5PV34	C7H2ORF69	Chromosome 2 open reading frame 69 OS=Gallus gallus	112	73		60	58
Q2KN97	SPECC1L	Cytospin-A OS=Gallus gallus	69	94			104
F1NSE0	PIK3C2G	Phosphatidylinositol-4-phosphate 3-kinase catalytic subunit type 2 gamma OS=Gallus gallus	42	52		60
E1C245	MACF1	Microtubule-actin crosslinking factor 1 OS=Gallus gallus		5875	3039		5699
A0A1D5PMI7	ZC3H15	Zinc finger CCCH domain-containing protein 15 OS=Gallus gallus	226	106	84		194	72
A0A1L1RZU5	GRPEL1	GrpE protein homolog OS=Gallus gallus	137	137	24	65	90	36
A0A1L1RKC2	PTCD3	Uncharacterized protein OS=Gallus gallus	159	64	93	77	77	49
A0A1D5PUI6	COX5B	Cytochrome c oxidase subunit 5B OS=Gallus gallus PE=4 SV=1	29	27		36
A0A1D5NZI3	SAMD12	Sterile alpha motif domain containing 12 OS=Gallus gallus	23	33				36
A0A1D5PIS4	ZMYND8	Zinc finger MYND-type containing 8 OS=Gallus gallus PE=4 SV=1		210	20		81	67
A0A1L1RPB7	PON2	Serum paraoxonase/arylesterase 2 OS=Gallus gallus	54	92	42	54		67
A0A1L1RIQ6	VPS29	Vacuolar protein sorting-associated protein 29 OS=Gallus gallus	334			215
A0A1L1RRP0	TSTD3	Uncharacterized protein OS=Gallus gallus	189	72	76	154	63
A0A1D5PEI8	POGZ	Uncharacterized protein OS=Gallus gallus PE=4 SV=1	59	73		60		25
F1P3V2	C5H11ORF49	Chromosome 11 open reading frame 49 OS=Gallus gallus	45				29
Q5ZMN2	MCM3	DNA replication licensing factor MCM3 OS=Gallus gallus	1213	420		1054
A0A1D5P7F1	ARFGEF3	ARFGEF family member 3 OS=Gallus gallus	51	28			51
A0A1D5PB73	CASK	Calcium/calmodulin dependent serine protein kinase OS=Gallus gallus	1185	657		781		412
A0A1L1RU62	BSG	Basigin OS=Gallus gallus		437	40			309
A0A1D5NVW7	VPS53	Vacuolar protein sorting-associated protein 53 homolog OS=Gallus gallus	70	48	27	43		51
E1BY52	P4HA1	Prolyl 4-hydroxylase subunit alpha-1 OS=Gallus gallus		574	382		620
F1NZC4	CCDC51	Coiled-coil domain containing 51 OS=Gallus gallus	42	106		34	62
A0A1L1RYC6	NELFCD	Negative elongation factor complex member C/D OS=Gallus gallus	69	53	29	71	27
Q5F3Y0	LSP1P1	Lymphocyte-specific protein 1 OS=Gallus gallus	266	185	136	97	124	161
F1NSS7	BRIX1	BRX1, biogenesis of ribosomes OS=Gallus gallus	49	57		48	21
F1NLH9	ITPA	Inosine triphosphate pyrophosphatase OS=Gallus gallus	197	207	173	104	144	128
E1BUS7	PALD1	Paladin OS=Gallus gallus	224				146
A0A1D5P3G5	SH3GLB1	Endophilin-B1 OS=Gallus gallus		526			343
A0A1D5PLS5	ERGIC3	ERGIC and golgi 3 OS=Gallus gallus	73	42		75
A0A1L1RPN7	RASSF2	Ras association domain family member 2 OS=Gallus gallus	156	40	60	111		56
A0A1D5PBC3	SCIN	Adseverin OS=Gallus gallus	153	86			131	25
E1C1D1	ANXA7	Annexin OS=Gallus gallus	51	18	52	56	23
A0A1D5PH60	ALG10	Uncharacterized protein OS=Gallus gallus	49				32
Q5ZLC2	L3MBTL2	L3MBTL2, polycomb repressive complex 1 subunit OS=Gallus gallus	44	57			35	31
A0A1D5NWX8	MEX3A	Mex-3 RNA binding family member A OS=Gallus gallus	43	55	32	32	30	23
F1P217	ZNF608	Zinc finger protein 608 OS=Gallus gallus	31	21		16	18
A4ZZA2	LRRN1	Leucine-rich repeat neuronal 1 OS=Gallus gallus	67	102	22	34	50	41
A0A1D5PMH3	ZNF423	Zinc finger protein 423 OS=Gallus gallus		92	18			72
F1NTD7	PTGFRN	Prostaglandin F2 receptor inhibitor OS=Gallus gallus PE=4 SV=3	84			37		18
A0A1D5PRQ2		Uncharacterized protein OS=Gallus gallus PE=3 SV=1	95	311	72		110	203
F1NMK9	DNAH5	Dynein axonemal heavy chain 5 OS=Gallus gallus PE=4 SV=3		29	29			38
A0A1L1RMF2	CZIB	Chromosome 1 open reading frame 123 OS=Gallus gallus	29			19
E1BYE0	SULT2B1L1	Sulfotransferase OS=Gallus gallus	29				19
A0A1D5P097	ACOT7	Acyl-CoA thioesterase 7 OS=Gallus gallus	1193	1390	1272	1206		1321
E1C2C2	DDI2	Uncharacterized protein OS=Gallus gallus PE=4 SV=3	114	100	120	52	60	107
Q5ZIU9	SLC39A9	Zinc transporter ZIP9 OS=Gallus gallus	93			32	29
A0A1D5PFJ0		Uncharacterized protein OS=Gallus gallus PE=4 SV=1	30	37	67	18	28	42
A0A1D5PT56	FOXK2	Forkhead box K2 OS=Gallus gallus	42	30	33		26	43
E1BRU9	CROT	Carnitine O-octanoyltransferase OS=Gallus gallus	41			27
F1NXC8	TSC22D1	TSC22 domain family protein 1 OS=Gallus gallus	87	154	35	112		70
F1P470	DDTL	D-dopachrome decarboxylase OS=Gallus gallus	753	776	546	736	633
E1C8V6	CWC15	CWC15 spliceosome associated protein homolog OS=Gallus gallus	58	92		48	51
A0A1D5PM35	SSBP3	Single-stranded DNA-binding protein 3 OS=Gallus gallus	100			66
Q5F3Z8	FBXL18	F-box and leucine rich repeat protein 18 OS=Gallus gallus	39	61			66
F1P1D8	MED15	Uncharacterized protein OS=Gallus gallus PE=4 SV=3	21	29			33
Q5ZI51	ADPRHL2	Poly(ADP-ribose) glycohydrolase ARH3 OS=Gallus gallus	295			195
A0A1D5NUE2	PCYT2	Phosphate cytidylyltransferase 2, ethanolamine OS=Gallus gallus	220	245	53	228		115
E1C2Z8	ANKRD28	Ankyrin repeat domain 28 OS=Gallus gallus		38	42	29	24
A0A1D5PTW3	HSD17B7	Hydroxysteroid 17-beta dehydrogenase 7 OS=Gallus gallus	149		121		67	112
A0A1D5NXR6	NDRG4	NDRG family member 4 OS=Gallus gallus PE=4 SV=1	358	222		159	126	100
E1C8S8	NARFL	Nuclear prelamin A recognition factor like OS=Gallus gallus	79	43		81
A0A1D5PQ58	SVIL	Supervillin OS=Gallus gallus PE=4 SV=1		122			57	24
Q92178	CAPN2	Calpain-2 catalytic subunit OS=Gallus gallus	32	111			95
Q9PRL8	DBI	Acyl-CoA-binding protein OS=Gallus gallus	367	454	405	246		570
F1NTM6	TFRC	Transferrin receptor protein 1 OS=Gallus gallus	1732				1154
A0A1D5PFB3	TMUB1	Transmembrane and ubiquitin like domain containing 1 OS=Gallus gallus		51	33	15	41
A0A1D5PD70	GMDS	Uncharacterized protein OS=Gallus gallus PE=4 SV=1	24	33			38
Q5ZMG5	RPS19BP1	Active regulator of SIRT1 OS=Gallus gallus	27			18
P79781	RPS27A	Ubiquitin-40S ribosomal protein S27a OS=Gallus gallus	2538	2445	2404		2441	2494
A0A1L1RWM3	SH3BGRL3	SH3 domain-binding glutamic acid-rich-like protein OS=Gallus gallus	28	66	84		66	53
Q5ZL71	VPS33B	VPS33B, late endosome and lysosome associated OS=Gallus gallus	264	199		310
A0A1D5PAT6	DHPS	Deoxyhypusine synthase OS=Gallus gallus	341	114	105	206	82	87
E1BWV0	FAM96B	Family with sequence similarity 96 member B OS=Gallus gallus	32	50	24		41	30
A0A1D5P9A5	CPSF6	Cleavage and polyadenylation-specificity factor subunit 6 OS=Gallus gallus	136		67	107		29
Q5ZM59	FXYD6	FXYD domain-containing ion transport regulator OS=Gallus gallus	53	111		110
Q9IAK4	OLFM1	Isoform 2 of Noelin OS=Gallus gallus	39	83	109	64	25	66
E1C3A9	HDLBP	Vigilin OS=Gallus gallus	1550	1408	659	1474		954
A0A1D5PWD9	LOC107050585	Uncharacterized protein OS=Gallus gallus PE=4 SV=1	69	60	60		61	66
A0A1D5P363	CBLN1	Cerebellin 1 precursor OS=Gallus gallus	83	89	60	83	73
A0A1D5NXZ6	MEIS1	Meis homeobox 1 OS=Gallus gallus	250	92		126	85	19
A0A1D5PQP6		Uncharacterized protein OS=Gallus gallus PE=4 SV=2	246	284	48	203		186
Q2PUH1	PRKAA1	Non-specific serine/threonine protein kinase OS=Gallus gallus	132	214		233
A0A1L1RRB6	MOB4	MOB-like protein phocein OS=Gallus gallus	32	155		45	81
Q5ZKA3	CWC22	Pre-mRNA-splicing factor CWC22 homolog OS=Gallus gallus	138				93
A0A1L1RJE7	ILK	Integrin linked kinase OS=Gallus gallus	197	159	43		133	136
Q5F473	NUP50	Uncharacterized protein OS=Gallus gallus	71	46	15	44	45
Q91044	NTRK3	NT-3 growth factor receptor OS=Gallus gallus	93	39		59	30
A0A1D5PYU9	BPHL	Biphenyl hydrolase like OS=Gallus gallus	108	61	71	51	68	43
A0A1D5NZC8	GAA	Glucosidase alpha, acid OS=Gallus gallus	40					27
Q5ZJC9	CNOT4	CCR4-NOT transcription complex subunit 4 OS=Gallus gallus	18	19		25
P24045	GABRB4	Gamma-aminobutyric acid receptor subunit beta-4 OS=Gallus gallus	46	115	46	42	98
A0A1D5PI64	ARFGAP1	ADP ribosylation factor GTPase activating protein 1 OS=Gallus gallus	42	60	65	75	38
F1NVU4	SLC16A7	Solute carrier family 16 member 7 OS=Gallus gallus	192	99		96	48	53
E1C5L3	CNOT6L	CCR4-NOT transcription complex subunit 6 like OS=Gallus gallus	49	78		86
A0A1D5PPX2	CNR1	Cannabinoid receptor OS=Gallus gallus		28			19
Q5ZJB5	MCFD2	Uncharacterized protein OS=Gallus gallus	37	41			53
A0A1D5PNU6	ADO	Uncharacterized protein OS=Gallus gallus PE=4 SV=1	69	53	59			123
A0A1D5PJ73	ABHD10	Abhydrolase domain containing 10 OS=Gallus gallus PE=4 SV=1	53	50		25	45
A0A1D5NYI5	CUL5	Cullin 5 OS=Gallus gallus	592	296	86		441	221
F1NZ26	TNFAIP8L1	Tumor necrosis factor alpha-induced protein 8-like protein 1 OS=Gallus gallus	67	61			52	35
Q5ZM25	OLA1	Obg-like ATPase 1 OS=Gallus gallus	1620	1223	541		1154	1147
F1NLE4	GSS	Glutathione synthetase OS=Gallus gallus	446	292	95	180	224	163
F1NXY6	RBMX2	RAB33A, member RAS oncogene family OS=Gallus gallus	47			32
A0A1L1RKK3	LOC101751691	Uncharacterized protein OS=Gallus gallus	23	24				32
Q9YH18	QKI	Isoform 4 of Protein quaking OS=Gallus gallus	245	279	210	202	298
A0A1L1RQ85	LAMP5	Lysosomal associated membrane protein family member 5 OS=Gallus gallus	277	56	169	192	28	122
F1NSL8	PIGS	Phosphatidylinositol glycan anchor biosynthesis class S OS=Gallus gallus	324	273		186	221
A0A1D5PWF4	TJAP1	Tight junction associated protein 1 OS=Gallus gallus		22				15
A0A1L1RMQ1	OPCML	Opioid-binding protein/cell adhesion molecule homolog OS=Gallus gallus	553			315	63
E1C281	PHF6	PHD finger protein 6 OS=Gallus gallus	72	62	43	28	52	41
A0A1D5PEE5	YTHDC1	Uncharacterized protein OS=Gallus gallus PE=4 SV=1	37	61		14	29	24
A0A1D5PLR7	UBE2H	Ubiquitin conjugating enzyme E2 H OS=Gallus gallus	433	392	191	285	291	120
A0A1D5PKY6	MED12	Mediator complex subunit 12 OS=Gallus gallus		35		24
A0A1L1RWT4	ETNK1	Ethanolamine kinase 1 OS=Gallus gallus	97		88	39		88
F1NEX4	OGFR	Uncharacterized protein OS=Gallus gallus	155	21		18	103
F1NQU7	EIF4G2	Eukaryotic translation initiation factor 4 gamma 2 OS=Gallus gallus	744	510	167		589	388
E1C2Q4	UBXN4	UBX domain protein 4 OS=Gallus gallus	153	330	90	202		192
A0A1D5PB28	PTN	Pleiotrophin OS=Gallus gallus	50	38	15	33		38
E1BZC7	MRPL40	Mitochondrial ribosomal protein L40 OS=Gallus gallus PE=4 SV=3	56	132	28	50	82	17
A0A1D5PAH0	MYCBP2	MYC binding protein 2, E3 ubiquitin protein ligase OS=Gallus gallus		168				116
A0A1D5NXD1	ACOT9	Acyl-CoA thioesterase 9 OS=Gallus gallus	527	197			339	161
A0A1L1S079	WDR61	WD repeat-containing protein 61 OS=Gallus gallus	454			167	147
A0A1D5PSX0	AKAP8	Uncharacterized protein OS=Gallus gallus PE=3 SV=1	156	177	63	102	72	100
F1NJ60	HOOK1	Protein Hook homolog 1 OS=Gallus gallus	46		42	31	30
A0A1D5P905	UTP6	UTP6, small subunit processome component OS=Gallus gallus	40	35		52
A0A1D5PZ48	C2CD2	C2 calcium dependent domain containing 2 OS=Gallus gallus	41	83	108	82	79
A0A1D5NUB5	MRTO4	Ribosome assembly factor mrt4 OS=Gallus gallus	58	146	123	41	94	92
A0A1D5PMZ4	PTP4A3	Protein tyrosine phosphatase type IVA, member 3 OS=Gallus gallus	57	64		46	38
P98157	LRP1	Isoform 2 of Low-density lipoprotein receptor-related protein 1 OS=Gallus gallus		2338	874			2234
A0A1D5PGU0	XXYLT1	Uncharacterized protein OS=Gallus gallus PE=4 SV=1	23			16
E1C3E9	WDR35	Uncharacterized protein OS=Gallus gallus PE=4 SV=3	23			16
A0A1D5PNG4	KIAA0196	WASH complex subunit 5 OS=Gallus gallus	207	208			133	156
Q5ZMC1	RP11-529K1.3	Uncharacterized protein OS=Gallus gallus	117	136	70	30	88	107
A0A1D5PXQ6	PRCC	Papillary renal cell carcinoma (translocation-associated) OS=Gallus gallus PE=4 SV=2	158	135	24	99	69	53
A0A1D5PJQ8	KHDRBS1	KH domain-containing, RNA-binding, signal transduction-associated protein 1 OS=Gallus gallus	106	98	220	69	113	114
E1BV20	PHF5A	PHD finger protein 5A OS=Gallus gallus	42	42	75	56	27	28
A0A1D5PLT1	PPM1F	Protein phosphatase, Mg2+/Mn2+ dependent 1F OS=Gallus gallus PE=3 SV=2	104	55		27	29	55
A0A1D5PZF2	VPS41	VPS41, HOPS complex subunit OS=Gallus gallus	136				95
A0A1D5PXS9	CSK	Tyrosine-protein kinase OS=Gallus gallus	289		263			386
A0A1D5PRY0	GUK1	Guanylate kinase 1 OS=Gallus gallus		107	96		79	63
E1C7Z1	FER	FER tyrosine kinase OS=Gallus gallus PE=4 SV=2	89	21		19	58
E1BZ23	ATXN1	Ataxin 1 OS=Gallus gallus	56	14			32	17
A0A1D5PHY9	COX20	Uncharacterized protein OS=Gallus gallus	147			103
A0A1L1RUC8	VPS29	Vacuolar protein sorting-associated protein 29 OS=Gallus gallus	232	36	260	112	81	177
F1NZC2	AP3M1	AP-3 complex subunit mu-1 OS=Gallus gallus	458			321
R4GMD9	TXNDC17	Thioredoxin domain containing 17 OS=Gallus gallus	111	84	134	63	104	64
A0A1D5NYW9	CEND1	Uncharacterized protein OS=Gallus gallus	85	36		26	19	40
A0A1D5PD88	TRAPPC8	Uncharacterized protein OS=Gallus gallus	97	88		90		40
F1P5B8	VPS36	Vacuolar protein sorting 36 homolog OS=Gallus gallus PE=4 SV=3	137	52		71	62
A0A1D5P3P1	RPGR	Uncharacterized protein OS=Gallus gallus	27					19
A0A1D5PSV8	ATP2B1	Calcium-transporting ATPase OS=Gallus gallus	998	1059	999	1122		1030
A0A1D5NWZ3	GOLGA4	Golgin A4 OS=Gallus gallus	74	75		41	64
A0A1D5PRE4	UBA2	Ubiquitin like modifier activating enzyme 2 OS=Gallus gallus	333		74		287
Q5ZKK4	MESD	LRP chaperone MESD OS=Gallus gallus		352	96			316
E1C0E5	TMEM9B	TMEM9 domain family member B OS=Gallus gallus	68	102		57	36	27
A0A1D5NXA0	FDXR	NADPH:adrenodoxin oxidoreductase, mitochondrial OS=Gallus gallus	256	138	43	228	49	32
A0A1D5PPF3	UBAP2	Uncharacterized protein OS=Gallus gallus PE=4 SV=1	41				29
A0A1D5PBP9	SNAPIN	SNARE-associated protein Snapin OS=Gallus gallus	92	81	19	48	30	58
A0A1D5NWI3	FBXW5	F-box and WD repeat domain containing 5 OS=Gallus gallus	24				17
E1C4N7	SNX18	Sorting nexin OS=Gallus gallus PE=3 SV=2	39	143		41	24	64
I7LRG5	HN1	HN1 OS=Gallus gallus	426	580	220	461		408
A0A1D5PQD7	NPRL3	NPR3 like, GATOR1 complex subunit OS=Gallus gallus	31	24		39
E1C1T6	DCUN1D4	DCN1-like protein OS=Gallus gallus	31			22
Q6K1L7	EIF1AD	Probable RNA-binding protein EIF1AD OS=Gallus gallus		31			22
A0A1D5PEM7	CTDP1	CTD phosphatase subunit 1 OS=Gallus gallus	49	26	25	19	25	27
A0A1D5PWG5	CEP290	Centrosomal protein 290 OS=Gallus gallus	29	40			49
P53478	ACTG1	Actin, cytoplasmic type 5 OS=Gallus gallus PE=3 SV=1	18199	18954	10998		17399	16799
A0A1D5P033	ZBTB10	Zinc finger and BTB domain containing 10 OS=Gallus gallus PE=4 SV=1	22	16			27
F1NG00	FAM129A	Uncharacterized protein OS=Gallus gallus	625	464	259		556	402
F1NQP8	CCDC6	Coiled-coil domain containing 6 OS=Gallus gallus	83					59
Q5ZMS3	EIF2S3	Eukaryotic translation initiation factor 2 subunit 3 OS=Gallus gallus	999	558		739		368
F1NSI8	ARL8A	ADP-ribosylation factor-like protein 8A OS=Gallus gallus	591	486		463		303
A0A1D5P378	SART3	Squamous cell carcinoma antigen recognized by T-cells 3 OS=Gallus gallus	34	19	117	50	44	27
F1N9F4	DNER	Delta/notch like EGF repeat containing OS=Gallus gallus	88	177	124	99	178
A0A1D5PWC6	NAMPT	Nicotinamide phosphoribosyltransferase OS=Gallus gallus	219	86	46	93	157
A0A1D5PIX4	NRXN3	Neurexin-3-beta OS=Gallus gallus	33	44			28	27
A0A1D5NXI4	TTC38	Tetratricopeptide repeat domain 38 OS=Gallus gallus	16	20	27		14	31
A0A1D5P6S6	RALYL	RALY RNA binding protein like OS=Gallus gallus		42			30
F1NDM6	PCGF6	Polycomb group ring finger 6 OS=Gallus gallus		21		15
F1NZP8	EMC1	ER membrane protein complex subunit 1 OS=Gallus gallus	1031	681	144		736	591
F1NLE7	AIMP1	Aminoacyl tRNA synthetase complex interacting multifunctional protein 1 OS=Gallus gallus	394	397	239	376		361
E1BV99	BRINP2	BMP/retinoic acid inducible neural specific 2 OS=Gallus gallus	88			29	34
A0A1D5NVM2	NDUFA2	NADH dehydrogenase [ubiquinone] 1 alpha subcomplex subunit 2 OS=Gallus gallus	208	353	215	177	203	176
R4GHH3	RUNDC3A	RUN domain containing 3A OS=Gallus gallus	45	96	50	52	56	29
A0A1D5PDW5	PRDM8	Uncharacterized protein OS=Gallus gallus PE=4 SV=1	39			28
Q5ZMV9	WDR24	GATOR complex protein WDR24 OS=Gallus gallus		39			28
A0A1L1RSG9	SETD7	Histone-lysine N-methyltransferase OS=Gallus gallus		32			23
F1NPC3	P4HA1	Prolyl 4-hydroxylase subunit alpha-1 OS=Gallus gallus	683					491
E1BWN4	SCFD2	Uncharacterized protein OS=Gallus gallus PE=3 SV=3		25				18
F1NEF2	CCT8	T-complex protein 1 subunit theta OS=Gallus gallus	2847	2984	2519	2651		3366
Q5ZLP4	PPP2R2A	Serine/threonine-protein phosphatase 2A 55 kDa regulatory subunit B OS=Gallus gallus	1588	1567	982	1513	1470
A0A1L1RPP3	STX18	Syntaxin 18 OS=Gallus gallus	274	106	61	79	132	107
A0A1D5NY09	YEATS2	YEATS domain containing 2 OS=Gallus gallus		18			13
F1NDE0	MRPL37	39S ribosomal protein L37, mitochondrial OS=Gallus gallus	66	125	126	68	102	59
F1NHL7	RPRD1A	Regulation of nuclear pre-mRNA domain-containing protein 1A OS=Gallus gallus	364	137		192	96	74
E1BWN6	CORO2A	Coronin OS=Gallus gallus	36	35	113	52	50	31
A0A1D5NZ66	PPP4R1	Uncharacterized protein OS=Gallus gallus	148			107
A0A1D5PCJ9	PCDH9	Protocadherin 9 OS=Gallus gallus	199	104	134	157	60	99
A0A1D5PQL4	CDK2AP1	Cyclin-dependent kinase 2-associated protein OS=Gallus gallus	267	40		222
F1NCA1	CCNK	Cyclin K OS=Gallus gallus	94			28	40
A0A1D5P7Q3	MRPS35	Mitochondrial ribosomal protein S35 OS=Gallus gallus	55	79		44	53
A0A1D5PKR7	RSRC2	Arginine and serine rich coiled-coil 2 OS=Gallus gallus	14	15			21
Q02015	MYH10	Myosin heavy chain 10 OS=Gallus gallus	10285	10340	7318	9286	10949
A0A1L1RX65	IDH3A	Isocitrate dehydrogenase [NAD] subunit, mitochondrial OS=Gallus gallus	555	429	180		491	352
F1NXC1	PODXL	Podocalyxin OS=Gallus gallus	67	60		61	31
F1NJM1	NSUN2	tRNA (cytosine(34)-C(5))-methyltransferase OS=Gallus gallus	160	189	83	153	160
Q5ZJK0	RALGPS1	Ras-specific guanine nucleotide-releasing factor RalGPS1 OS=Gallus gallus	214	137	118	114	90	136
E1BYS6	PKN2	Protein kinase N2 OS=Gallus gallus	51	164	47		71	119
E1BUX5	VTI1B	Vesicle transport through interaction with t-SNAREs 1B OS=Gallus gallus	56	167	101	78	111	46
A0A1D5NYT6	UBE2G1	Ubiquitin conjugating enzyme E2 G1 OS=Gallus gallus	62			45
A0A1D5NUF7	PSMD10	Proteasome 26S subunit, non-ATPase 10 OS=Gallus gallus	34	21		23	17
A0A1D5P439	SESN1	Sestrin 1 OS=Gallus gallus		44				32
R4GHN9	LUZP1	Leucine zipper protein 1 OS=Gallus gallus			44		32
E1C988	OSBPL1A	Oxysterol-binding protein OS=Gallus gallus	597	409	282		507	430
A0A1D5PYS0	CTCF	Transcriptional repressor CTCF OS=Gallus gallus		42	17		43
A0A1D5PYW8	ENY2	Transcription and mRNA export factor ENY2 OS=Gallus gallus		31	17		19	16
E1BYV2	CYBC1	Chromosome 17 open reading frame 62 OS=Gallus gallus	200			146
Q5ZJ49	PMPCA	Peptidase, mitochondrial processing alpha subunit OS=Gallus gallus	261	156	152	224	116	76
E1BY01	RPH3A	Rabphilin 3A OS=Gallus gallus	87	85	44	39	119
F1P2L0	POLE3	DNA polymerase epsilon 3, accessory subunit OS=Gallus gallus	150	132	16	69	132	17
A0A1D5PJ74	FETUB	Fetuin B OS=Gallus gallus			41			30
E1C516	PROSC	Pyridoxal phosphate homeostasis protein OS=Gallus gallus			522		382
Q5F3U9	PDS5B	Sister chromatid cohesion protein PDS5 homolog B OS=Gallus gallus	461	324	101	435	214
E1BXS9	EIF2B5	Eukaryotic translation initiation factor 2B subunit epsilon OS=Gallus gallus	53		63		85
A0A1D5PLB7	WHSC1L1	Histone-lysine N-methyltransferase OS=Gallus gallus PE=4 SV=2	90				66
Q5ZHY0	DHODH	Dihydroorotate dehydrogenase (quinone), mitochondrial OS=Gallus gallus	24	51		55
F1NMQ3	PCNP	Uncharacterized protein OS=Gallus gallus	293	344	138	248	179	142
E1BQY2	UBE2E3	Ubiquitin conjugating enzyme E2 E3 OS=Gallus gallus	31	67		28	44
A0A1D5PKN6	AGAP3	Uncharacterized protein OS=Gallus gallus PE=4 SV=1	140	45		68	68
A0A1D5PST7	AAAS	Aladin WD repeat nucleoporin OS=Gallus gallus PE=4 SV=1	34					25
E1BYA9	ILKAP	ILK associated serine/threonine phosphatase OS=Gallus gallus	133	64		53	44	48
Q5ZHN4	RP2	Protein XRP2 OS=Gallus gallus	62	45	45	56	32	24
F1P5I8	ACBD3	Acyl-CoA binding domain containing 3 OS=Gallus gallus	238	89		68	173
A0A1D5NWL7	AAK1	AP2 associated kinase 1 OS=Gallus gallus	89	109		47	99
F1NME1	HIST1H111R	Uncharacterized protein OS=Gallus gallus	1934	2089	1146	1844	1973
F1NC43	INTU	Inturned planar cell polarity protein OS=Gallus gallus	27	38			26	22
A0A1D5P526	PURB	Purine rich element binding protein B OS=Gallus gallus PE=4 SV=1	450	460	266	252	222	395
F1NCR4	USP25	Ubiquitin specific peptidase 25 OS=Gallus gallus			46			34
O13154	PACSIN2	Protein kinase C and casein kinase substrate in neurons protein 2 OS=Gallus gallus	267	182			332
Q5ZK62	ACAP2	Arf-GAP with coiled-coil, ANK repeat and PH domain-containing protein 2 OS=Gallus gallus	28	35	33	56	15
H9L0S2	NTMT1	N-terminal Xaa-Pro-Lys N-methyltransferase 1 OS=Gallus gallus	29	67		36		35
E1C898	ANKS1A	Ankyrin repeat and sterile alpha motif domain containing 1A OS=Gallus gallus	156	310	64	110	233	49
A0A1D5PQ96	HIBADH	3-hydroxyisobutyrate dehydrogenase OS=Gallus gallus	354	130		153	189	16
E1C2P9	KTN1	Kinectin OS=Gallus gallus	2247	1833	1164	2012	1870
A0A1D5P6U6	ARFGEF1	ADP ribosylation factor guanine nucleotide exchange factor 1 OS=Gallus gallus	138	226	118	84	180	93
A0A1L1S086	RPL19	Ribosomal protein L19 OS=Gallus gallus	258	537			589
A0A1D5P356	ABCB8	ATP binding cassette subfamily B member 8 OS=Gallus gallus	28	15	42	23	21	19
A0A1D5PJ65	MYO1B	Myosin IB OS=Gallus gallus		136	131		198
E1BVU7	SPECC1	Sperm antigen with calponin homology and coiled-coil domains 1 OS=Gallus gallus	84	247	161	72	99	194
E1C5Y5	SYNRG	Synergin gamma OS=Gallus gallus	46	233			207
A0A1D5PL02	DEPDC6	Uncharacterized protein OS=Gallus gallus	31			23
F1NZH0	SLITRK1	SLIT and NTRK like family member 1 OS=Gallus gallus		31		23
A0A1D5P8X3	PDLIM5	PDZ and LIM domain 5 OS=Gallus gallus	16	89		39		39
A0A1D5P4P8	NCAPD2	Condensin complex subunit 1 OS=Gallus gallus	222			110	55
Q5ZIV0	PPP6C	Serine/threonine-protein phosphatase OS=Gallus gallus	203	259	224	115	210	185
F1NCU3	KSR2	Kinase suppressor of ras 2 OS=Gallus gallus	124	71		145
A0A1D5NUZ0	NAPA	NSF attachment protein alpha OS=Gallus gallus	800	861	658	749	976
A0A1D5P415	TMEM63B	Transmembrane protein 63B OS=Gallus gallus PE=4 SV=1	60	22		17	25	19
A0A1D5PEJ2	TTC9	Tetratricopeptide repeat domain 9 OS=Gallus gallus	45	42	62	59		52
Q5ZIE3	SRP14	Signal recognition particle 14 OS=Gallus gallus	457	84	134	296	52	155
Q5ZIT1	DCAF7	DDB1 and CUL4 associated factor 7 OS=Gallus gallus	198	124		140	72	28
E1BS61	RAPGEF1	Uncharacterized protein OS=Gallus gallus	105	17		50	21	20
A0A1D5PT91	WDR33	WD repeat domain 33 OS=Gallus gallus	69	124		65	79
F1NQJ4	PBX1	PBX homeobox 1 OS=Gallus gallus		67			50
Q5ZMA7	STK26	Serine/threonine kinase 26 OS=Gallus gallus	329	231		220	198
A0A1D5NT53	PCDH11X	Uncharacterized protein OS=Gallus gallus	193	32		141	27
A0A1D5PVA4	ATAD3B	Uncharacterized protein OS=Gallus gallus	687	645	381		662	618
E1BVM8	PPM1A	Protein phosphatase, Mg2+/Mn2+ dependent 1A OS=Gallus gallus	86	121	35	130	23	28
A0A1L1RKJ2	PTPA	Serine/threonine-protein phosphatase 2A activator OS=Gallus gallus	373				279
E1BVB1	RPL32	Ribosomal protein L32 OS=Gallus gallus	170	219		98	193
A0A1D5P555	TIGAR	TP53 induced glycolysis regulatory phosphatase OS=Gallus gallus	231	36	27	152	39	29
F1NN68	PLCG1	Phosphoinositide phospholipase C OS=Gallus gallus PE=4 SV=3	193	82	48	121	58	63
A0A1D5P1I4	ZPR1	ZPR1 zinc finger OS=Gallus gallus	268	276	64	179	222	55
F1NR65	CHMP2B	Charged multivesicular body protein 2b OS=Gallus gallus			36			27
A0A1I7Q439	ATG7	Ubiquitin-like modifier-activating enzyme ATG7 OS=Gallus gallus	97	139	25	61	67	68
P31696	AGRN	Isoform 10 of Agrin OS=Gallus gallus		1123			844
E1C1Y0	RTCA	Uncharacterized protein OS=Gallus gallus PE=4 SV=3	89	98	67	100	63	28
F1P3G3	CHN1	Chimerin 1 OS=Gallus gallus	131	38	66	96	45	36
A0A1D5PRI6	NEDD8	Uncharacterized protein OS=Gallus gallus	434		340	248		335
Q5ZMP6	AP2M1	AP-2 complex subunit mu OS=Gallus gallus		874	512		1044
F1NI85	COMTD1	Catechol-O-methyltransferase domain containing 1 OS=Gallus gallus PE=4 SV=2	112	120		53	83	39
F1NCJ9	PUS7	Uncharacterized protein OS=Gallus gallus	207	51		66	108	21
E1C8I2	ANAPC7	Anaphase promoting complex subunit 7 OS=Gallus gallus PE=4 SV=3	94	29		64		29
A0A1D5PRS6	DAP3	Death associated protein 3 OS=Gallus gallus	329	293	28	125	173	194
F1NJL5	CDC2L1	Uncharacterized protein OS=Gallus gallus	108	126	124		150	121
A0A1D5P1N6	SEC16A	Protein transport protein sec16 OS=Gallus gallus	221	129	58	106	142	61
A0A1D5PJW3	EHBP1	Uncharacterized protein OS=Gallus gallus PE=4 SV=1	354	165	211	179	118	256
A0A1D5NWM2	NFIB	Nuclear factor 1 OS=Gallus gallus	50	147	47	32	95	58
F1NZY0	GNAZ	G protein subunit alpha z OS=Gallus gallus	40		101		31	76
A0A1L1RSB5	SNRPF	Small nuclear ribonucleoprotein polypeptide F OS=Gallus gallus	123	101	17	144		39
A0A1D5NXV6	VIPAS39	VPS33B interacting protein, apical-basolateral polarity regulator, spe-39 homolog OS=Gallus gallus	73	49	65	52	46	44
F1NIB7	ANAPC4	Uncharacterized protein OS=Gallus gallus PE=4 SV=3	49		30	24		36
A0A1D5PBG4	CG-16	Galectin OS=Gallus gallus	159	167		164	84
A0A1D5PTS2	CTTNBP2NL	CTTNBP2 N-terminal like OS=Gallus gallus		65	73		27	78
A0A1D5NT74	S100A10	Protein S100-A10 OS=Gallus gallus			180			137
Q25QX5	BNAS1	BASH/BLNK N-terminal associated protein 1 OS=Gallus gallus	155	172	50	82	105	100
A0A1L1RP36	TEX10	Testis-expressed protein 10 homolog OS=Gallus gallus	36	27				48
A0A1D5NUV3	CEPT1	Choline/ethanolaminephosphotransferase 1 OS=Gallus gallus		42			18	14
F1NF93	NAA30	N(alpha)-acetyltransferase 30, NatC catalytic subunit OS=Gallus gallus			42		32
A0A1D5PDW6	INPP5D	Inositol polyphosphate-5-phosphatase D OS=Gallus gallus	21			16
A0A1L1RR65	MCUB	Mitochondrial calcium uniporter dominant negative beta subunit OS=Gallus gallus	21			16
A0A1D5PIN9	CACNA2D2	Calcium voltage-gated channel auxiliary subunit alpha2delta 2 OS=Gallus gallus	503	403	183		478	352
Q5ZM91	PRKAR1A	cAMP-dependent protein kinase type I-alpha regulatory subunit OS=Gallus gallus	929	391	258	592	314	298
Q5ZIL1	ASH2L	ASH2 like histone lysine methyltransferase complex subunit OS=Gallus gallus	38					29
A0A1D5NZ09	PNPT1	Polyribonucleotide nucleotidyltransferase 1 OS=Gallus gallus	194	236	107	181	113	116
E1C0Q6	ATM	ATM serine/threonine kinase OS=Gallus gallus	38	46	43		53	44
E1C840	STON2	Stonin 2 OS=Gallus gallus	48	24		33	22
A0A1D5PYB9	FKBP15	Peptidylprolyl isomerase OS=Gallus gallus	95	66			123
A0A1D5PLA1	CNP	2~,3~-cyclic-nucleotide 3~-phosphodiesterase OS=Gallus gallus	504	649	134	429	556
A0A1D5PQT0	VPS11	VPS11, CORVET/HOPS core subunit OS=Gallus gallus	280	453		259		303
Q9DDD5	NBEA	Neurobeachin (Fragment) OS=Gallus gallus		161	45	95	31	32
A0A1D5PL07	AUP1	Ancient ubiquitous protein 1 OS=Gallus gallus	103	86		52	46	47
E1C750	MTSS1L	MTSS1L, I-BAR domain containing OS=Gallus gallus PE=4 SV=3	258	55	31	187		77
P50594	MAGOH	Protein mago nashi homolog OS=Gallus gallus	200	172	41		152	165
A0A1L1RVM0	PMPCB	Peptidase, mitochondrial processing beta subunit OS=Gallus gallus	98	50	89		71	111
F1P1U3	CPT2	Carnitine palmitoyltransferase 2 OS=Gallus gallus	300	158	172	195	153	136
A0A1D5P251	MAP1S	Microtubule associated protein 1S OS=Gallus gallus PE=4 SV=1	1597	935	502	865	1010	456
A0A1D5PT40	PRIM1	DNA primase OS=Gallus gallus	38	256			226
F1NLC9	TBCK	TBC domain-containing protein kinase-like protein OS=Gallus gallus		91		70
R4GL88	CRABP2	Cellular retinoic acid-binding protein 2 OS=Gallus gallus	31	39	30	22	14	41
A0A1L1RNA9	TMX2	Uncharacterized protein OS=Gallus gallus	91	57		85	29
F1P199	PPFIBP1	PPFIA binding protein 1 OS=Gallus gallus	252	149			246	63
F1N9V4	LANCL1	LanC like 1 OS=Gallus gallus	187		162			269
A0A1D5NZK3	TNRC18	Trinucleotide repeat containing 18 OS=Gallus gallus PE=4 SV=1		48			37
A0A1D5NW53	PRMT7	Protein arginine N-methyltransferase OS=Gallus gallus	16	67		32	32
F1NXG2	WBP4	WW domain-binding protein 4 OS=Gallus gallus	19	16		27
A0A1D5NZF5	USF3	Upstream transcription factor family member 3 OS=Gallus gallus		35			27
A7VJA9	TFCP2	CCP2 transcription factor OS=Gallus gallus	232	330	125	234		296
A0A1L1RJ98	GMPPA	Uncharacterized protein OS=Gallus gallus		311				240
Q5ZHY5	STUB1	STIP1 homology and U box-containing protein 1 OS=Gallus gallus	109	195	165	117	96	149
A0A1D5P8U5	MAST2	Microtubule associated serine/threonine kinase 2 OS=Gallus gallus		57				44
E1C6N5	DLAT	Acetyltransferase component of pyruvate dehydrogenase complex OS=Gallus gallus	204	283	123	111	172	188
E1BTL1	CEP131	Centrosomal protein 131 OS=Gallus gallus	120	60		68	71
A0A1D5PBZ8	NRCAM	Neuronal cell adhesion molecule OS=Gallus gallus	447	526	367	506	529
E1BUT7	IRF6	Interferon regulatory factor 6 OS=Gallus gallus	22			17
A0A1D5PSN6	ARRB1	Uncharacterized protein OS=Gallus gallus PE=4 SV=1	41	17	26	17	17	31
A0A1D5NYN8	HMBS	Hydroxymethylbilane synthase OS=Gallus gallus	142	57		78	48	28
A0A1D5P4Y0	TPPP	Tubulin polymerization promoting protein OS=Gallus gallus	20	168	118	77	61	99
A0A1L1RLQ7	RPL28	Ribosomal protein L28 OS=Gallus gallus			839	650
A0A1D5PZ46	CREG2	Cellular repressor of E1A stimulated genes 2 OS=Gallus gallus	27	53		62
A0A1D5PKL6	PRKG1	Protein kinase, cGMP-dependent, type I OS=Gallus gallus	142	59			82	74
A0A1D5NZP5	RAB23	Uncharacterized protein OS=Gallus gallus	53	54	63		66	66
F1P3T9	PDCD11	Uncharacterized protein OS=Gallus gallus	81	24	16	39	26	29
A0A1D5PET5	PTK7	Inactive tyrosine-protein kinase 7 OS=Gallus gallus	145		219			283
F1NJZ8	KCTD1	Potassium channel tetramerization domain containing 1 OS=Gallus gallus	90	72		83	43
A0A1D5PN32	ANXA11	Annexin OS=Gallus gallus	29	52		22	41
F1P200	VIPR1	Vasoactive intestinal peptide receptor 1 OS=Gallus gallus	30	24		23	19
A0A1D5PPP7	CASP6	Caspase 6 OS=Gallus gallus	45			35
G1K360	ATF2	Cyclic AMP-dependent transcription factor ATF-2 OS=Gallus gallus	18			14
E1C503	CAMK4L	Uncharacterized protein OS=Gallus gallus	38	217	151	32	155	129
A0A1L1RKZ3	PIGS	Phosphatidylinositol glycan anchor biosynthesis class S OS=Gallus gallus	308	247		166	195	71
A0A1L1RPU0	MRPL1	Mitochondrial ribosomal protein L1 OS=Gallus gallus PE=4 SV=1	115	165		112	49	57
Q5ZLP8	IGF2BP3	Insulin-like growth factor 2 mRNA-binding protein 3 OS=Gallus gallus	1579	1222	439	1156	1367
A0A1D5PJV3		Uncharacterized protein OS=Gallus gallus PE=3 SV=1	193	122	62	72	105	117
A0A1D5P735	CIZ1	Uncharacterized protein OS=Gallus gallus	14	27		16		16
P18946	MT-CYB	Cytochrome b OS=Gallus gallus	109	60		46	86
A0A1D5P3R1	CYTH1	Cytohesin 1 OS=Gallus gallus	164	187	51	63	212	39
A0A1D5PGH3	PDP1	Pyruvate dehyrogenase phosphatase catalytic subunit 1 OS=Gallus gallus	395	395	188	264	226	274
R4GLE6	EIF1	Eukaryotic translation initiation factor 1 OS=Gallus gallus	101	28	54	49	44	50
A0A1D5NXE4	NAA10	Uncharacterized protein OS=Gallus gallus PE=4 SV=1	62	57		48	45
A0A1L1RX26	ETF1	Eukaryotic translation termination factor 1 OS=Gallus gallus	472	417	137	543		259
F1P4R4	C1H2ORF49	Chromosome 2 open reading frame 49 OS=Gallus gallus	28	114		37	74
P51890	LUM	Lumican OS=Gallus gallus		110		86
A0A1D5NV94	AP2A2	AP-2 complex subunit alpha OS=Gallus gallus	2154	1892	601	1962		1676
A0A1D5PZ01	ATXN2L	Ataxin 2 OS=Gallus gallus	779	860	356		944	618
A0A1D5PD15	HOMER3	Homer scaffolding protein 3 OS=Gallus gallus	645	769	185	649	603
F1NJ37	MYL4	Myosin light chain 4 OS=Gallus gallus	1355	1053	408	1083	1122
A0A1D5PSR3	RPL22L1	Ribosomal protein L22 like 1 OS=Gallus gallus	140	109		52	95	48
F1P1A1	FRYL	FRY like transcription coactivator OS=Gallus gallus		83				65
Q6IVA4	UBA5	Ubiquitin-like modifier-activating enzyme 5 OS=Gallus gallus	138	99	82		128	122
A0A1L1RX48	C1H12ORF57	Chromosome 12 open reading frame 57 OS=Gallus gallus	34	45	32	52		35
A0A1D5PAP2	RRP1B	Uncharacterized protein OS=Gallus gallus	37				29
Q5ZK71	TOP3B	DNA topoisomerase OS=Gallus gallus	62	82	32	35	42	61
O02869	LSAMP	ChLAMP, g11-isoform OS=Gallus gallus		792	506	1018
F1N9R8	NUCKS1	Nuclear casein kinase and cyclin dependent kinase substrate 1 OS=Gallus gallus	39	87	78	72	28	60
F6UK13	MRPL28	Mitochondrial ribosomal protein L28 OS=Gallus gallus	400	145	161	257	60	237
A0A1D5PKH6	NAT8B	Uncharacterized protein OS=Gallus gallus	181	92	156	93	137	107
F1NNN4	CYP4A22	Uncharacterized protein OS=Gallus gallus	57	41		17	60
A0A1D5P7B5	MRPL3	Mitochondrial ribosomal protein L3 OS=Gallus gallus	28			22
E1C8F6	ADCY7	Adenylate cyclase 7 OS=Gallus gallus		28			22
A0A1L1RNC5	YBX1	Nuclease-sensitive element-binding protein 1 OS=Gallus gallus	1160		438	1256
A0A1D5PJP2	SARDH	Sarcosine dehydrogenase OS=Gallus gallus	383	455		322	337
A0A1D5PKE9	CERS2	Ceramide synthase 2 OS=Gallus gallus PE=4 SV=1	58	120		32	58	50
P28685	CNTN2	Contactin-2 OS=Gallus gallus	2093	1690	497	1733	1634
A0A1D5P892	SRSF6	Serine and arginine rich splicing factor 6 OS=Gallus gallus	926	976	893		1061	1138
F1NMX8	IFT46	Intraflagellar transport 46 OS=Gallus gallus PE=4 SV=3	18	29		37
P07031	ACYP2	Acylphosphatase-2 OS=Gallus gallus		68	17	67
A0A1D5NWG8	STK24	Serine/threonine kinase 24 OS=Gallus gallus	284	189		153	134	86
F1NSS8	KIAA1191	KIAA1191 OS=Gallus gallus	42	45	46		67	38
A0A1D5PB50	LASP1	LIM and SH3 protein 1 OS=Gallus gallus	274	625	593	224	331	625
F1NEF8	NHLRC2	NHL repeat-containing protein 2 OS=Gallus gallus	20	90			29	58
A0A1L1RJC7	PSMB4	Proteasome subunit beta 4 OS=Gallus gallus	373	705	529	247	610	416
F1NBV7	PLA2G6	Phospholipase A2 group VI OS=Gallus gallus	93	42		66		41
F1NV79	SETDB2	SET domain bifurcated 2 OS=Gallus gallus	50	37		31	38
F1NYK6	CBR4	Carbonyl reductase 4 OS=Gallus gallus		29		23
A0A140T8G6	CTDSPL2	CTD small phosphatase-like protein 2 OS=Gallus gallus	37	26		22	28
A0A1D5P5M0	KBTBD2	Kelch repeat and BTB domain containing 2 OS=Gallus gallus	19	64	14		20	57
Q8UVF8	IAP3	Inhibitor of apoptosis protein 3 OS=Gallus gallus		39			31
F1NKV0	DNAJB4	DnaJ heat shock protein family (Hsp40) member B4 OS=Gallus gallus	56	76		33	35	37
E1C0R9	EMC7	ER membrane protein complex subunit 7 OS=Gallus gallus	148	93	43	137	74	15
P42558	RAN	GTP-binding nuclear protein Ran OS=Gallus gallus	1220	1709	805		1462	1511
A0A1D5P763	TXNL1	Thioredoxin like 1 OS=Gallus gallus	346	501	254	410		467
A0A1L1RQ01	RHOT1	Mitochondrial Rho GTPase 1 OS=Gallus gallus	478	226	60	283	326
F1NU76	EPFIP1L	Uncharacterized protein OS=Gallus gallus PE=4 SV=3	91	136			149	32
E1BZK0	HTT	Huntingtin OS=Gallus gallus	40	85	33	22	55	49
A0A1D5PB40	SUZ12	SUZ12 polycomb repressive complex 2 subunit OS=Gallus gallus	61	28		35	36
Q5ZK21	INTS14	Integrator complex subunit 14 OS=Gallus gallus	127	27		31	39	53
A0A1L1RXN5	ERGIC2	ERGIC and golgi 2 OS=Gallus gallus	108	56		52	62	17
A0A1L1RUN5	NIF3L1	NIF3-like protein 1 OS=Gallus gallus	189	30		52	123
F1NPS5	CHMP1A	Charged multivesicular body protein 1A OS=Gallus gallus	67	100	57	64	66	49
A0A1L1RY74	PYM1	PYM homolog 1, exon junction complex associated factor OS=Gallus gallus	134	59	46	60	62	69
Q5ZIV5	PDCD10	Programmed cell death protein 10 OS=Gallus gallus	267	51	51	205	90
A0A1D5PJ94	DTD1	D-tyrosyl-tRNA deacylase 1 OS=Gallus gallus	454	726	729	505	680	342
A0A1D5P0F4	COL14A1	Collagen alpha-1(XIV) chain OS=Gallus gallus		170			136
E1C2J7	INTS4	Integrator complex subunit 4 OS=Gallus gallus	65					52
A0A1D5PEE9	GRID1	Glutamate ionotropic receptor delta type subunit 1 OS=Gallus gallus	29	31		23	25
Q5ZMK3	SCCPDH	Saccharopine dehydrogenase (putative) OS=Gallus gallus	719	530	467		595	778
E1BQE4	RBM26	RNA binding motif protein 26 OS=Gallus gallus	76	156	134	131	162
A0A1D5NZF2	EDC3	Enhancer of mRNA-decapping protein 3 OS=Gallus gallus	98	153	20	105	43	69
E1C1A1	ARIH2	Ariadne RBR E3 ubiquitin protein ligase 2 OS=Gallus gallus	115	61		36	84	21
A0A1L1RLY8	FXR1	FMR1 autosomal homolog 1 OS=Gallus gallus	959	727	614	1002	843
E1BVQ3	ARFGEF2	ADP ribosylation factor guanine nucleotide exchange factor 2 OS=Gallus gallus	164	370	98	220	166	121
A0A1L1RP42	FZR1	Fizzy and cell division cycle 20 related 1 OS=Gallus gallus	34	42			61
A0A1L1RP17	MIA3	MIA family member 3, ER export factor OS=Gallus gallus	197	210	66	116	133	131
A0A1D5PQS1	ITSN1	Intersectin 1 OS=Gallus gallus	200	108	196	135	80	190
B6ZLK1	SSRP1	FACT complex subunit SSRP1 OS=Gallus gallus	346	382	236		417	358
A0A1D5P2T8		Uncharacterized protein OS=Gallus gallus PE=4 SV=1	171	140	143	133	71	161
Q8AV28	PCM1	Pericentriolar material 1 protein OS=Gallus gallus	195	174	75	129	206	22
A0A1D5PHC2	NASP	Uncharacterized protein OS=Gallus gallus	224	144	77	202	52	104
A0A1D5PQD0	IFT122	Intraflagellar transport 122 OS=Gallus gallus		41			33
A0A1D5P8D0	NAE1	NEDD8-activating enzyme E1 regulatory subunit OS=Gallus gallus	468	311	16	408	232
A0A1L1RL27	HS6ST2	Heparan-sulfate 6-O-sulfotransferase OS=Gallus gallus		154		15	109
A0A1D5PAK6	POMT2	Protein O-mannosyltransferase 2 OS=Gallus gallus	39	54		51	24
A0A1L1RJC8	FARSB	Phenylalanyl-tRNA synthetase beta subunit OS=Gallus gallus	630	620	343	617		668
Q06A37	CHD7	Chromodomain-helicase-DNA-binding protein 7 OS=Gallus gallus	25	32		22	24
F1NEQ7	PAX2	Paired box 2 OS=Gallus gallus		50	33	18	20	29
E1BX57	UBL7	Ubiquitin like 7 OS=Gallus gallus	103	210	40	115	96	74
A0A1D5NXM9	CASK	Calcium/calmodulin dependent serine protein kinase OS=Gallus gallus	1114	698	272	693	537	453
A0A1D5PN05	COX6C	Uncharacterized protein OS=Gallus gallus	256	201	172	212	137	159
E1BVC0	PEX16	Peroxisomal biogenesis factor 16 OS=Gallus gallus PE=4 SV=3		26			21
A0A1D5NXK7	PFDN5	Prefoldin subunit 5 OS=Gallus gallus	571	523		313	309	262
A0A1D5PD50	ZMYND8	Zinc finger MYND-type containing 8 OS=Gallus gallus PE=4 SV=1		162		67		64
F1NJH4	BRAP	BRCA1 associated protein OS=Gallus gallus	21					17
A0A1D5PNN0	GPALPP1	GPALPP motifs containing 1 OS=Gallus gallus		21		17
A0A1D5P3L6	PRPF39	Uncharacterized protein OS=Gallus gallus PE=4 SV=1	27	68		60	17
F1N9T1	SELENOP1	Selenoprotein P OS=Gallus gallus PE=4 SV=3	37			30
Q5ZKG5	ACP1	Low molecular weight phosphotyrosine protein phosphatase OS=Gallus gallus	387	473	256		504	401
A0A1D5PT42	RPF2	Ribosome production factor 2 homolog OS=Gallus gallus	184	135	20	106	148	21
A0A1D5PM63	YAP1	Transcriptional coactivator YAP1 OS=Gallus gallus	41	81		20	42	37
R4GG35	NOVA1	NOVA alternative splicing regulator 1 OS=Gallus gallus			1428	1159
Q91987	NTRK2	Isoform 2 of BDNF/NT-3 growth factors receptor OS=Gallus gallus	101			82
A0A1L1RX17	DNPEP	Uncharacterized protein OS=Gallus gallus	450	181	242	187	237	285
A0A1D5PFL9	NUP93	Nuclear pore complex protein Nup93 OS=Gallus gallus	784	585	274	564	455	316
A0A1L1S085	PPIF	Peptidyl-prolyl cis-trans isomerase OS=Gallus gallus	92	135	84		149	104
F1NG73	GRPEL2	GrpE like 2, mitochondrial OS=Gallus gallus	43				35
F6SE82	SIKE1	Suppressor of IKBKE 1 OS=Gallus gallus	179	59		66	51	77
A0A1D5P893	PCBP2	Uncharacterized protein OS=Gallus gallus	183	376	281	150	109	426
A0A1D5P4B4	EPB41L4B	Uncharacterized protein OS=Gallus gallus	101	40		80		35
Q5ZJ46	GABPA	GA binding protein transcription factor alpha subunit OS=Gallus gallus	117	31	15	60	34	39
A0A1L1RYY9	APMAP	Adipocyte plasma membrane-associated protein OS=Gallus gallus	342	159	174	462		89
F1NGW4	WDR5B	WD repeat domain 5B OS=Gallus gallus	84		36	98
A0A1D5PRM3	MRPL9	Mitochondrial ribosomal protein L9 OS=Gallus gallus	226	156		118	106	88
A0A1D5PTJ1	CDC123	Cell division cycle 123 OS=Gallus gallus	190	57		111	33	58
A0A1D5P2X5	PTPRR	Uncharacterized protein OS=Gallus gallus PE=4 SV=1	23	54		63
F1NGY9	KIAA0895L	Uncharacterized protein OS=Gallus gallus PE=4 SV=4		55			45
A0A1D5PIT5	MLC1	Megalencephalic leukoencephalopathy with subcortical cysts 1 OS=Gallus gallus	21	23		20	16
E1BSC6	OSBPL5	Oxysterol-binding protein OS=Gallus gallus	242	264	211	178	219	190
Q5ZMH0	REXO5	RNA exonuclease 5 OS=Gallus gallus	42	41		33	35
R4GFJ0	CPE	Carboxypeptidase E OS=Gallus gallus	458	515	151	352	352	217
A0A1D5PXR4	TXLNB	Beta-taxilin OS=Gallus gallus	100			82
A0A1D5P5K1	CBX8	Uncharacterized protein OS=Gallus gallus		50				41
A0A1D5PJU8	SPIRE1	Uncharacterized protein OS=Gallus gallus PE=4 SV=1			50			41
A0A1D5P605	SFXN2	Uncharacterized protein OS=Gallus gallus	47	42		29	27	17
A0A1D5PAE0	ENG	Uncharacterized protein OS=Gallus gallus		39			32
A0A1D5P7V7	NFS1	Uncharacterized protein OS=Gallus gallus	104	62	74	31	113	53
A0A1D5PQY1	TMEM189	Ubiquitin-conjugating enzyme E2 variant 1 OS=Gallus gallus	168			138
F1NME3	LPCAT1	Lysophosphatidylcholine acyltransferase 1 OS=Gallus gallus	439	404	191	437	174	239
F1P4P0	UFM1	Ubiquitin-fold modifier 1 OS=Gallus gallus	75	209	104	168		151
E1BQI2	RAP2A	RAP2A, member of RAS oncogene family OS=Gallus gallus		113			93
A0A1D5P7A3	FAM160A2	Family with sequence similarity 160 member A2 OS=Gallus gallus	52	20	30	45	16	23
A0A1D5PQ47	TRDMT1	tRNA aspartic acid methyltransferase 1 OS=Gallus gallus	51	34		34	36
A0A1D5PA68	LYST	Lysosomal trafficking regulator OS=Gallus gallus	17		17			28
F1NAH1	SRM	Spermidine synthase OS=Gallus gallus	120	152	190	84	181	116
A0A1D5P9E1	COMMD9	COMM domain containing 9 OS=Gallus gallus	40			33
E1BYI6	RPUSD4	RNA pseudouridylate synthase domain containing 4 OS=Gallus gallus		40			33
F1P1Z5	SOX8	Transcription factor SOX-8 OS=Gallus gallus	63				52
F1NJY8	KDM3A	Lysine-specific demethylase 3A OS=Gallus gallus	21	48			31	26
A0A1D5PMW3	APIP	Methylthioribulose-1-phosphate dehydratase OS=Gallus gallus			46		38
A0A1D5P2W9	ALKBH8	AlkB homolog 8, tRNA methyltransferase OS=Gallus gallus	23				19
E1BTW5	JAG1	Delta-like protein OS=Gallus gallus PE=4 SV=3	72	54	41	59	79
E1BQ86	SUN1	Sad1 and UNC84 domain containing 1 OS=Gallus gallus	199	139	79	124	136	85
F1NK54	TAX1BP3	Tax1 binding protein 3 OS=Gallus gallus	102	114	74	101	99	40
F1NV65	DMXL1	Dmx like 1 OS=Gallus gallus PE=4 SV=3	79	66		41	50	29
E1C4Z7	DTNA	Dystrobrevin OS=Gallus gallus			244			202
E1C502	ATG3	Autophagy-related protein 3 OS=Gallus gallus	494	511	358	335	469	325
A0A1D5NT61	GLUD2	Glutamate dehydrogenase 1, mitochondrial OS=Gallus gallus	1079	1075	1318	958	955	965
A0A1D5PRM8	LRRC57	Leucine rich repeat containing 57 OS=Gallus gallus	57	45	15		34	63
R4GM46	TPBG	Trophoblast glycoprotein OS=Gallus gallus	304	252	281	272	213	209
A0A1D5P242	CLSTN3	Calsyntenin 3 OS=Gallus gallus	41			34
R4GH52	P3H4	Prolyl 3-hydroxylase family member 4 (non-enzymatic) OS=Gallus gallus		41			34
A0A1D5P768	NAA25	N(alpha)-acetyltransferase 25, NatB auxiliary subunit OS=Gallus gallus	703	333	50	308	365	228
F1NPD5	CLGN	Calmegin OS=Gallus gallus	161	234	152	281	126	47
F1P4W4	VEZT	Vezatin, adherens junctions transmembrane protein OS=Gallus gallus	25	34		22	27
Q5ZJ19	ATP6V0C	V-type proton ATPase proteolipid subunit OS=Gallus gallus	389	276	169	183	223	287
A0A1D5NU05	EVI5L	Uncharacterized protein OS=Gallus gallus PE=4 SV=1	42	29		41	18
A0A1L1RX55	UCHL3	Ubiquitin carboxyl-terminal hydrolase OS=Gallus gallus	173	144	281	155	164	178
F1NWZ1	AGAP1	Uncharacterized protein OS=Gallus gallus	271	60	72	194	61	80
E1C7Y6	TRAPPC10	Uncharacterized protein OS=Gallus gallus	379	433	185	380	375	74
F1NN63	PGM1	Phosphoglucomutase 1 OS=Gallus gallus	388	374	118	309	256	167
F1P4G0	METAP2	Methionine aminopeptidase 2 OS=Gallus gallus	245	301	91	208	186	136
A0A1D5PN24	CAMK1	Calcium/calmodulin dependent protein kinase I OS=Gallus gallus	109	196	130	27	143	192
A0A1D5PDL2	PC	Uncharacterized protein OS=Gallus gallus PE=4 SV=1	496	377	204	387	182	328
A0A1L1RMP9	ARL1	ADP ribosylation factor like GTPase 1 OS=Gallus gallus	189	132	92	109	144	91
P84173	PHB	Prohibitin OS=Gallus gallus	2095	1244	1385	1394	1200	1341
A0A1D5NV02	MAP4K3	Mitogen-activated protein kinase kinase kinase kinase OS=Gallus gallus PE=3 SV=1	51	39			75
A0A1D5NWU0	MBP	Myelin basic protein OS=Gallus gallus		41	37	37		28
R4GJT2	LRRC71	Leucine rich repeat containing 71 OS=Gallus gallus	42				35
F1P0N0	SKIL	SKI like proto-oncogene OS=Gallus gallus	24				20
E1C8W3	ENDOD1	Endonuclease domain containing 1 OS=Gallus gallus	104	23		72	34
F1NIN3	PISD	Phosphatidylserine decarboxylase proenzyme, mitochondrial OS=Gallus gallus	91			76
A0A1D5NX39	EP300	E1A binding protein p300 OS=Gallus gallus	42	49			42	34
A0A1D5P6E8	ACSF3	Acyl-CoA synthetase family member 3 OS=Gallus gallus	28	51		19	23	24
F6T4S2	DVL1	Dishevelled segment polarity protein 1 OS=Gallus gallus	34	39			33	28
E1C3D8	PLCD1	Phosphoinositide phospholipase C OS=Gallus gallus	60	39	41	27	52	38
F1NKD9	TMEM189	Uncharacterized protein OS=Gallus gallus	30	31		25	26
F1N9U6	GLIPR1L	Uncharacterized protein OS=Gallus gallus	110				92
A0A1L1RK77	SLC25A14	Solute carrier family 25 member 14 OS=Gallus gallus	57	102		71	62
A0A1D5PRF2	MIF	Macrophage migration inhibitory factor OS=Gallus gallus	493	303	154	255	541
A0A1D5P1P9	NHP2	NHP2 ribonucleoprotein OS=Gallus gallus	39	47	19	42	18	28
P21869	CSNK2A2	Casein kinase II subunit alpha~ OS=Gallus gallus PE=2 SV=1	610	486	300	665	266	239
A0A1D5P758	ANK2	Uncharacterized protein OS=Gallus gallus PE=4 SV=1	1540	1433	956	1732	1561
R4GGQ8	TTYH1	Protein tweety homolog OS=Gallus gallus	61	38		34		49
A0A1D5NU19	WDR11	WD repeat domain 11 OS=Gallus gallus	111	217		89	154	32
A0A1D5NUE5	GTF2E2	Transcription initiation factor IIE subunit beta OS=Gallus gallus	50			23	19
E1BXX6	DIS3	DIS3 homolog, exosome endoribonuclease and 3~-5~ exoribonuclease OS=Gallus gallus	294					247
Q5ZK59	RNASEH2B	Ribonuclease H2 subunit B OS=Gallus gallus	239			157	44
A0A1L1RRM0	VTA1	Vesicle trafficking 1 OS=Gallus gallus	97	152	28	145	17	71
A0A1D5PRU7	TTC37	Tetratricopeptide repeat domain 37 OS=Gallus gallus	228	194		182	81	92
A0A1D5P673	EIF4B	Uncharacterized protein OS=Gallus gallus PE=4 SV=1	324	319	329	293	266	259
A0A1L1RXX9		Uncharacterized protein OS=Gallus gallus PE=4 SV=1	40	151	106	60	92	98
F1NSZ7	MSI1	Musashi RNA binding protein 1 OS=Gallus gallus	230	542		365	262	23
A0A1D5NX03	SLC4A4	Anion exchange protein OS=Gallus gallus	57				48
A0A1D5PB17	LRRC58	Leucine rich repeat containing 58 OS=Gallus gallus PE=4 SV=1		19				16
F1NN93	IQSEC3	IQ motif and Sec7 domain 3 OS=Gallus gallus	75	46		29	73
A0A1D5PAZ9	CHCHD6	MICOS complex subunit OS=Gallus gallus PE=3 SV=1	399	533	673		600	753
A0A1L1RV52	IAH1	Isoamyl acetate-hydrolyzing esterase 1 homolog OS=Gallus gallus	134	230				307
Q5ZIP3	DOHH	Deoxyhypusine hydroxylase OS=Gallus gallus	43	53		37	44
F1NPA4	INTS7	Integrator complex subunit 7 OS=Gallus gallus	22		23	38
A0A1D5PF75	PPIH	Peptidyl-prolyl cis-trans isomerase OS=Gallus gallus	130	108	33	51	75	103
Q5F3H4	PSMG1	Proteasome assembly chaperone 1 OS=Gallus gallus	59	56	40	87	44
A0A1L1RK74	REXO2	Uncharacterized protein OS=Gallus gallus	473					400
A0A1D5PY21	FUNDC2	FUN14 domain containing 2 OS=Gallus gallus	123	52		109	39
A0A1D5PNU7	NPTN	Neuroplastin OS=Gallus gallus	481	348	98	181	373	230
Q5ZHV7	SPRYD7	SPRY domain-containing protein 7 OS=Gallus gallus	31	22	25		39	27
A0A1D5PKQ7	TRMT5	tRNA (guanine(37)-N1)-methyltransferase OS=Gallus gallus		52				44
A0A1D5NZZ8	NOL7	Nucleolar protein 7 OS=Gallus gallus	26				22
R4GFT6	SUN2	Sad1 and UNC84 domain containing 2 OS=Gallus gallus	66	299	182	150	116	197
F1NCD7	PIN4	Peptidyl-prolyl cis-trans isomerase OS=Gallus gallus	59	97	98	60	96	59
A0A1D5P5B2	IVD	Isovaleryl-CoA dehydrogenase OS=Gallus gallus	20	24	54		59	24
F1NML1	CACHD1	Cache domain containing 1 OS=Gallus gallus	185	149		120	104	59
A0A1D5NY80	WDFY3	Uncharacterized protein OS=Gallus gallus PE=4 SV=1	54	64		31	52	17
Q5ZKI4	CCDC93	Coiled-coil domain-containing protein 93 OS=Gallus gallus		56	49	55	34
A0A1D5NUK4	CDK5RAP3	CDK5 regulatory subunit associated protein 3 OS=Gallus gallus	168	123	97	115	130	84
A0A1L1RK44	TFG	TRK-fused gene OS=Gallus gallus	196	187	91	129	203	70
F1NS71	MTCH1	Mitochondrial carrier 1 OS=Gallus gallus	290	125		140	179	33
F1NI04	GNS	N-acetylglucosamine-6-sulfatase OS=Gallus gallus	420	140	34	206	161	137
E1C0V2	HID1	HID1 domain containing OS=Gallus gallus	90	75		56	46	38
A0A1L1RKK7	PRDX3	Peroxiredoxin 3 OS=Gallus gallus		621		527
A0A1D5PVA3	RPF2	Ribosome production factor 2 homolog OS=Gallus gallus	185				157
Q5ZLX0	PGRMC2	Uncharacterized protein OS=Gallus gallus	552	593	421	458	448	423
P18945	MT-CO3	Cytochrome c oxidase subunit 3 OS=Gallus gallus	42	31		33	29
R4GFT1	MYEOV2	Uncharacterized protein OS=Gallus gallus	148	155	203	167	60	203
F1P130	ALDH1L2	10-formyltetrahydrofolate dehydrogenase OS=Gallus gallus	811	627	208	649	498	252
A0A1D5NWK7	COQ5	2-methoxy-6-polyprenyl-1,4-benzoquinol methylase, mitochondrial OS=Gallus gallus	44		36	68
A0A1D5P5Z7	FECH	Ferrochelatase OS=Gallus gallus	25	35		32	19
A0A1D5PKA8	XPO6	Exportin 6 OS=Gallus gallus		40			34
Q5ZJ03	GNG2	Guanine nucleotide-binding protein subunit gamma OS=Gallus gallus	157	130	54	112	178
Q5F3L1	RPS6KA5	Ribosomal protein S6 kinase alpha-5 OS=Gallus gallus	368	322			292	295
A0A1D5PKS1	GRIA3	Glutamate ionotropic receptor AMPA type subunit 3 OS=Gallus gallus	175	208	46	146	157	62
E1C233	N6AMT1	N-6 adenine-specific DNA methyltransferase 1 (putative) OS=Gallus gallus	186	42		133	61
A0A1L1RWX6	ACOT13	Acyl-CoA thioesterase 13 OS=Gallus gallus	51	50		54	32
Q5F371	SBNO1	Protein strawberry notch homolog 1 OS=Gallus gallus	81			69
E1BYZ3	MICALL2	MICAL like 2 OS=Gallus gallus	27				23
A0A1D5PQ49	CCDC56	Cytochrome c oxidase assembly factor 3 OS=Gallus gallus	42	37	16		81
Q5ZHT7	SRP9	Signal recognition particle 9 kDa protein OS=Gallus gallus	132	77	117	115	54	109
Q5F3B9	SUCLA2	Succinate--CoA ligase [ADP-forming] subunit beta, mitochondrial OS=Gallus gallus	991	1025	133	682	674	477
A0A1D5PZZ3	UBE2Q2	Uncharacterized protein OS=Gallus gallus PE=4 SV=1	41			35
A0A1D5PNB4	ITGB1	Integrin beta OS=Gallus gallus		258	153			351
A0A1D5P655	CYFIP1	Cytoplasmic FMR1 interacting protein 2 OS=Gallus gallus	2467			2107
A0A1D5P2V5	ATP13A1	Cation-transporting ATPase OS=Gallus gallus	137	177	43	102	133	70
E1C837	STRN	Striatin OS=Gallus gallus	187	385	225	156	235	290
F1NYW3	SLC25A25	Solute carrier family 25 member 25 OS=Gallus gallus	255	230	51	140	208	110
A0A1D5P338	GSR	Glutathione-disulfide reductase OS=Gallus gallus	161	33	33	83	66	45
A0A1D5P1F4	RNF2	Ring finger protein 2 OS=Gallus gallus	23	39		16	22	15
E1C4X6	MDN1	Uncharacterized protein OS=Gallus gallus PE=4 SV=3	86	52			93	25
D5M8S2	DJ-1	DJ-1 OS=Gallus gallus	342	326	130	286	397
A0A1D5PNH0	MECR	Mitochondrial trans-2-enoyl-CoA reductase OS=Gallus gallus	54	44		61		23
E1BX23	GLT8D1	Glycosyltransferase 8 domain containing 1 OS=Gallus gallus	35			30
A0A1D5PM74	CDC42BPB	CDC42 binding protein kinase beta OS=Gallus gallus	586	595	442	674		718
F1NPW9	PPP4R3A	Protein phosphatase 4 regulatory subunit 3A OS=Gallus gallus	88	123		15	118	48
A0A1L1RKD7	LOC107054771	Uncharacterized protein OS=Gallus gallus	78	70		38	89
A0A1D5NYA8	DNAJA4	DnaJ heat shock protein family (Hsp40) member A4 OS=Gallus gallus	415	273	132	273	310	121
F1NY09	C1H11ORF54	Chromosome 11 open reading frame 54 OS=Gallus gallus	239	344	223	135	304	253
A0A1D5NUQ6	MAIP1	Uncharacterized protein OS=Gallus gallus PE=4 SV=1	155	121		164	32	41
P14092	MT-ATP6	ATP synthase subunit a OS=Gallus gallus	136	34		62	84
A0A1D5NUX9	EWSR1	EWS RNA binding protein 1 OS=Gallus gallus	216	243	115	218	275
A0A1D5PY51	NECTIN1	Nectin cell adhesion molecule 1 OS=Gallus gallus PE=4 SV=2	126	73		76	95
Q5ZI21	TK2	Uncharacterized protein OS=Gallus gallus	72	49		39	65
E1BSM9	KDELC1	KDEL motif containing 1 OS=Gallus gallus	48		66	46	16	36
E1C9F5	PITRM1	Pitrilysin metallopeptidase 1 OS=Gallus gallus	333	332	78	335	138	166
E1BYA3	PTDSS1	Phosphatidylserine synthase 2 OS=Gallus gallus	43				37
A0A1D5PND2	ZIC1	Zinc finger protein ZIC 1 OS=Gallus gallus	77	67		47	41	36
F1NWX1	ALG2	ALG2, alpha-1,3/1,6-mannosyltransferase OS=Gallus gallus	144			94	30
A0A1D5NU21	CNNM4	Cyclin and CBS domain divalent metal cation transport mediator 4 OS=Gallus gallus	29	36		36	20
F1NYZ7	CLIC4	Chloride intracellular channel 4 OS=Gallus gallus	284	280		178	189	119
A0A1D5NWL5	DOPEY2	Dopey family member 1 OS=Gallus gallus	152			73	27	31
F1NC47	BNIP1	BCL2 interacting protein 1 OS=Gallus gallus	29			25
E1BWG7	PTER	Phosphotriesterase related OS=Gallus gallus		29			25
A0A1L1RVD5	CRYZL1	Crystallin zeta like 1 OS=Gallus gallus	117	95	100		108	161
E1BQM7	PDCL	Phosducin like OS=Gallus gallus	106	116	32	43	119	57
A0A1D5PTJ0	EGLN1	Uncharacterized protein OS=Gallus gallus PE=4 SV=1	160			103	35
A0A1D5PVE1	TRIM54	Tripartite motif containing 54 OS=Gallus gallus	42	31		33	30
Q5ZLA5	EIF3E	Eukaryotic translation initiation factor 3 subunit E OS=Gallus gallus		666				575
A0A1D5P4R2	P4HA1	Prolyl 4-hydroxylase subunit alpha-1 OS=Gallus gallus		571		493
F1NWW5	FAT1	FAT atypical cadherin 1 OS=Gallus gallus	22			19
E1C285	ZGPAT	Uncharacterized protein OS=Gallus gallus		22		19
E1BU45	MRPL41	Mitochondrial ribosomal protein L41 OS=Gallus gallus	76	148	92	100	75	98
A0A1D5PLS6	KAT2B	Uncharacterized protein OS=Gallus gallus	79	68			67	60
F1NDZ9	CHERP	Calcium homeostasis endoplasmic reticulum protein OS=Gallus gallus	176	74			77	139
R4GIH1	ADD2	Adducin 2 OS=Gallus gallus	588	636	351	692	669
A0A1D5P7W0	NXF1	Uncharacterized protein OS=Gallus gallus PE=4 SV=2	206	81	17	154	109
E1BQV7	SLK	STE20 like kinase OS=Gallus gallus	401	452	482	298	303	554
Q5ZK92	SPAST	Spastin OS=Gallus gallus	143		35	154
A0A1D5PSG5	ACAP3	ArfGAP with coiled-coil, ankyrin repeat and PH domains 3 OS=Gallus gallus PE=4 SV=2	201	60		92	106	28
A0A1L1RWX7	POLR2E	RNA polymerase II subunit E OS=Gallus gallus		53	37		46	32
Q5ZJM3	NGLY1	Peptide-N(4)-(N-acetyl-beta-glucosaminyl)asparagine amidase OS=Gallus gallus	218			107	34	48
A0A1I7Q412	ENTPD5	Ectonucleoside triphosphate diphosphohydrolase 5 OS=Gallus gallus PE=3 SV=1	42	49			39	40
Q5ZKV4	NUBP2	Cytosolic Fe-S cluster assembly factor NUBP2 OS=Gallus gallus	303	95	58	237	104	55
Q5ZIR5	HMGN3	High mobility group nucleosome-binding domain-containing protein 3 OS=Gallus gallus	84		38		53	53
A0A1D5PTI9	UBE3A	Ubiquitin protein ligase E3A OS=Gallus gallus	477	203		278	273	40
A0A1D5P4E3	PHACTR3	Phosphatase and actin regulator OS=Gallus gallus PE=3 SV=1		23		20
E1BZ63	CHCHD3	MICOS complex subunit OS=Gallus gallus	123	360	156	182	374
A0A1D6UPQ4	CLDN5	Claudin OS=Gallus gallus			54		47
A0A1D5P2F9	SLC12A4	Solute carrier family 12 member 4 OS=Gallus gallus	501	106	74	336	148	109
A0A1D5NZQ0	BRD4	Bromodomain containing 4 OS=Gallus gallus		122	41	98		44
F1NQ96	TP53RK	TP53 regulating kinase OS=Gallus gallus PE=4 SV=3	262	204		209	155	42
A0A1D5P9D4	IPO4	Uncharacterized protein OS=Gallus gallus	275	146		167	200
F1NIA0	MDGA2	MAM domain containing glycosylphosphatidylinositol anchor 2 OS=Gallus gallus PE=4 SV=3	103	83	33	98	46	47
A0A1D5P7K0	LOC100859468	Uncharacterized protein OS=Gallus gallus PE=4 SV=1	122	123	76	79	93	108
A0A1D5PW97	ASNA1	Arsenical pump-driving ATPase OS=Gallus gallus PE=3 SV=1	436	603	143	297	453	283
Q5ZIW8	RRAS	Related RAS viral (r-ras) oncogene homolog 2 OS=Gallus gallus	221	237	153	234	187	113
A0A1D5P2Z0	MTMR1	Myotubularin related protein 1 OS=Gallus gallus	232	268		179		258
F1NT14	MGST1	Microsomal glutathione S-transferase 1 OS=Gallus gallus	184	28	83	180	54	24
E1BSI6	MRPS25	Mitochondrial ribosomal protein S25 OS=Gallus gallus	176	56		84	90	29
A0A1D5PB18	SMG8	Uncharacterized protein OS=Gallus gallus	151	73			196
F1NMB5	NCOA3	Nuclear receptor coactivator 3 OS=Gallus gallus	54	50		44	47
A0A1D5PVS5	NT5C3A	5~-nucleotidase OS=Gallus gallus	36	28		36	20
[truncated: 5,030 more rows]

## Sheet: BS Protein Info
Wbk	Wsht	Alias	Count		Date/time:	2018-06-09 15:02:30
6sample-Chick-7cut-ETpeptide.xlsb	Deeper-DMSO-ET--F002326	1-DMSO	102899		Program:	AccessionGrid 1.5.9
6sample-Chick-7cut-ETpeptide.xlsb	Deeper-DEVD-ET--F002328	1-DEVD	96430		Top family member only:	TRUE
6sample-Chick-7cut-ETpeptide.xlsb	5-DMSO-ETpep--F002346	5-DMSO	98542		Ignore a Mascot DB:	FALSE
6sample-Chick-7cut-ETpeptide.xlsb	5-DEVD-ETpep--F002348	5-DEVD	102178		Accession +filter:	None
6sample-Chick-7cut-ETpeptide.xlsb	7-DMSO-ETpep--F002349	7-DMSO	66807		Mod +filter:	None
6sample-Chick-7cut-ETpeptide.xlsb	7-DEVD-ETpep--F002347	7-DEVD	95390		Cleavage -filter:	None
					Stripped Venn:	TRUE
					New code:	TRUE
					Score or emPAI:	Score
					Protein or peptides:	Proteins

## Sheet: EV Protein grid
Accession	MISEV 2018 Category	Gene Symbol	Description	A	B	C	Appearances
A0A1D5NW27	2	TUBA1A	Tubulin alpha chain OS=Gallus gallus	274	189	267	3
P09244	2	TUBB	Tubulin beta-7 chain OS=Gallus gallus PE=2 SV=1	193;10_2	239	258	3
Q90953		VCAN	Isoform V1 of Versican core protein OS=Gallus gallus	821	137	241	3
F1NA76		TMED10	Transmembrane p24 trafficking protein 10 OS=Gallus gallus	66	185	235	3
A0A1L1RJ56		RPL13	60S ribosomal protein L13 OS=Gallus gallus	141	154	179	3
A0A1D5NUY5		SPTBN1	Spectrin beta chain OS=Gallus gallus	32	53	154	3
A0A1D5NW83		MYH10	Myosin heavy chain 10 OS=Gallus gallus	72	488;2_SI	151;9_SI	3
Q71SG2		CRMP2A	Collapsin response mediator protein-2A OS=Gallus gallus	190	59	118	3
A0A1D5P455		RPL3	Ribosomal protein L3 OS=Gallus gallus	130	146	117	3
A0A1D5PP57		ATP6V1B2	Uncharacterized protein OS=Gallus gallus	103	148	111	3
Q90593	4	HSPA5	78 kDa glucose-regulated protein OS=Gallus gallus	190	61;39_2	109	3
E1BTG1		RPL12	Ribosomal protein L12 OS=Gallus gallus	44	60	107	3
A0A1D5NUQ4		RPL4	Ribosomal protein L4 OS=Gallus gallus	53	101	99	3
Q8JG64		PDIA3	Protein disulfide-isomerase A3 OS=Gallus gallus	220	124	98	3
A0A1L1RRX1		RPS6	40S ribosomal protein S6 OS=Gallus gallus	92	116	97	3
A0A1D5PZ27	2	ANXA2	Annexin A2 OS=Gallus gallus	68	72	91	3
A0A1D5PNE4		RPL7A	60S ribosomal protein L7a OS=Gallus gallus PE=4 SV=1	85	61	91	3
A0A1D5P4J8		NCAN	Neurocan OS=Gallus gallus	115	60	86	3
A0A1D5PY67	2	ANXA6	Annexin OS=Gallus gallus	264	28	80	3
A0A1D5P0G4		ATP1A1	Sodium/potassium-transporting ATPase subunit alpha OS=Gallus gallus	125;20_2	125;16_2	77	3
F1NI05		LAMC1	Laminin subunit gamma 1 OS=Gallus gallus	83	66	77	3
F1NBS9		VAT1	Uncharacterized protein OS=Gallus gallus PE=4 SV=3	64	48	74	3
A0A1D5NXH8		RPS3A	40S ribosomal protein S3a OS=Gallus gallus	103	60	72	3
Q03696	1	L1CAM	Neuronal-glial cell adhesion molecule OS=Gallus gallus PE=1 SV=2	33	75	71	3
P24798		ATP1A3	Sodium/potassium-transporting ATPase subunit alpha-3 OS=Gallus gallus	131	135	67;29_2	3
A0A1D5PNF5		RPS3	Ribosomal protein S3 OS=Gallus gallus	49	69	67	3
A0A1L1RKP3		RPL8	Ribosomal protein L8 OS=Gallus gallus	63	85;27_SI	66	3
A0A1D5NTR6		RPL34	Ribosomal protein L34 OS=Gallus gallus	55	83	65	3
A0A1D5P4C7		DPYSL5	Uncharacterized protein OS=Gallus gallus	26	17	64	3
P07898		ACAN	Isoform 2 of Aggrecan core protein OS=Gallus gallus	97	84	63	3
A0A1D5NVQ7	1	NCAM1	Neural cell adhesion molecule 1 OS=Gallus gallus	170	98	60	3
A0A1D5PX26		RPL23A	Ribosomal protein L23a OS=Gallus gallus	36	97;20_SI	60	3
A0A1D5PFU9		STXBP1	Syntaxin-binding protein 1 OS=Gallus gallus	37	46	59	3
F1NJI0	2	ANXA5	Annexin OS=Gallus gallus	48	29	56	3
A0A1D5NV23		FSCN1	Fascin OS=Gallus gallus PE=3 SV=1	42	41	55	3
A0A1D5PFB4		RPS7	40S ribosomal protein S7 OS=Gallus gallus	36	41	55	3
A0A1D5PKF0		MVP	Major vault protein OS=Gallus gallus	76	65	54	3
A0A1D5PU77		ATP5B	ATP synthase subunit beta OS=Gallus gallus	57	166	49	3
A0A1D5P0U5		CALR	Calreticulin OS=Gallus gallus PE=3 SV=2	133	54	49	3
E1BRR6		SCARB2	Scavenger receptor class B member 2 OS=Gallus gallus	36	33	49	3
A0A1D5PP68		C1H12ORF66	Chromosome 12 open reading frame 66 OS=Gallus gallus	42	72	48	3
F1NGB1		NUCB2	Nucleobindin 2 OS=Gallus gallus	52	52	48	3
F2Z4K6		RPL26L1	Uncharacterized protein OS=Gallus gallus	86	72	47	3
F1NY38		RPS17	40S ribosomal protein S17 OS=Gallus gallus	19;165_SI	52;51_2	46	3
A0A1D5NVI1		RPL9	Ribosomal protein L9 OS=Gallus gallus	91	33	46	3
A0A1L1RR84		AP2M1	AP-2 complex subunit mu OS=Gallus gallus	15	48	43	3
A0A1L1RNG2		CRMP1	Collapsin response mediator protein 1 OS=Gallus gallus	24	72	42	3
E1BSL7		ERP44	Endoplasmic reticulum protein 44 OS=Gallus gallus	43	58	42	3
A0A1D5NTA5		CCT8	T-complex protein 1 subunit theta OS=Gallus gallus	57	16	41	3
Q98TH5		CRPS11	Ribosomal protein S11 OS=Gallus gallus	19	39	38	3
F1NSL7		TSTD1	Uncharacterized protein OS=Gallus gallus	66	59	37	3
A0A1D5P774		TPP2	Tripeptidyl peptidase 2 OS=Gallus gallus	19	42	37	3
A0A1L1RMP2		RPL32	Ribosomal protein L32 OS=Gallus gallus	30	33	37	3
E1C3C6		ATP6V1G1	V-type proton ATPase subunit G OS=Gallus gallus	45	32	37	3
A0A1L1RXI6		RPL6	60S ribosomal protein L6 OS=Gallus gallus	87;33_SI	54	35	3
A0A1L1RT94		RPL31	Ribosomal protein L31 OS=Gallus gallus	82	48	35	3
E1BUN0	1	HAPLN3	Hyaluronan and proteoglycan link protein 3 OS=Gallus gallus	76	29	35	3
A0A1D5NUC1		CCT2	Chaperonin containing TCP1 subunit 2 OS=Gallus gallus	30	40	34	3
A0A1D5P7E2		EEF1A1	Elongation factor 1-alpha 1 OS=Gallus gallus	43	36	34	3
D0EKR3		PPIA	Peptidyl-prolyl cis-trans isomerase OS=Gallus gallus	39	51	33	3
A0A1D5PWZ1		DYNC1H1	Dynein cytoplasmic 1 heavy chain 1 OS=Gallus gallus	17	19	33	3
Q5F411		CCT5	Chaperonin containing TCP1 subunit 5 OS=Gallus gallus	22	31	32	3
A0A1D5P4L7		TF	Ovotransferrin OS=Gallus gallus	116	27	30	3
F1NWH9		CCT6A	Uncharacterized protein OS=Gallus gallus	31	26	30	3
A0A1D5PJW4		PSMA7	Proteasome subunit alpha type OS=Gallus gallus	32	29	28	3
A0A1L1RK80		RPS16	Ribosomal protein S16 OS=Gallus gallus	58	26	27	3
A0A1D5PNS5		MYL12B	Uncharacterized protein OS=Gallus gallus	43	43	26	3
A0A1D5PJX2		CAPZA1	F-actin-capping protein subunit alpha-1 OS=Gallus gallus	39	40	26	3
A0A1L1RUE7		PSMB6	Proteasome subunit beta type OS=Gallus gallus PE=3 SV=1	49	37	26	3
A0A1D5PMW9		RAB2B	Uncharacterized protein OS=Gallus gallus PE=4 SV=1	30	30	25	3
A0A1D5PJ08		NID1	Nidogen 1 OS=Gallus gallus	99	79	24	3
A0A1D5PFJ6	2	HSPA8	Heat shock cognate 71 kDa protein OS=Gallus gallus	84;12_2	71	23;18_SI	3
A0A1L1RJN4		RPL37	Ribosomal protein L37 OS=Gallus gallus	58	43	23	3
A0A1D5PNG3		EIF6	Eukaryotic translation initiation factor 6 OS=Gallus gallus	22	27	23	3
A0A1I7Q3Y8		ATP1B3	Sodium/potassium-transporting ATPase subunit beta OS=Gallus gallus	33	25	23	3
E1BX02		PSMD2	Proteasome 26S subunit, non-ATPase 2 OS=Gallus gallus	15	27	22	3
P08070	2	TUBA8B	Tubulin alpha-2 chain OS=Gallus gallus PE=2 SV=1	22	22	22	3
E1C347	1	GNAO1	G protein subunit alpha o1 OS=Gallus gallus	64	41	21	3
A0A1L1RLL0		RPL24	Ribosomal protein L24 OS=Gallus gallus	136	39	21	3
A0A1D5P149		LOC107049046	Uncharacterized protein OS=Gallus gallus	23	32	20	3
F6SU35		RPL10A	Ribosomal protein OS=Gallus gallus	21	28	20	3
A0A1D5PRX3		LSAMP	Limbic system-associated membrane protein OS=Gallus gallus	63	29	19	3
A0A1L1RU84		RPS2	Ribosomal protein S2 OS=Gallus gallus	22	20	19	3
E1BT18		SLC27A4	Solute carrier family 27 member 4 OS=Gallus gallus PE=4 SV=3	38	23	18	3
F1P010		ARPC4	Actin-related protein 2/3 complex subunit 4 OS=Gallus gallus	53	37	17	3
A0A1D5PSD5		CNTN1	Contactin-1 OS=Gallus gallus	36	31	17	3
E1BWU6		PLXNB3	Plexin B1 OS=Gallus gallus	63	14	16	3
P09102		P4HB	Protein disulfide-isomerase OS=Gallus gallus	90	17	15	3
F1NBW2		ATP6V1A	V-type proton ATPase catalytic subunit A OS=Gallus gallus	132	100	142	3
A0A1L1RJK1		STMN1	Stathmin OS=Gallus gallus	164;14_SI	99	137	3
A0A1D5NZ30		NCL	Nucleolin OS=Gallus gallus	46	68	36	3
A0A1D5PUA3		LRP1	Low-density lipoprotein receptor-related protein 1 OS=Gallus gallus	19	57	54	3
P61355		RPL27	60S ribosomal protein L27 OS=Gallus gallus	48	54	51	3
A0A1D5PDK7		RPL7	60S ribosomal protein L7 OS=Gallus gallus	36;81_SI	32	21	3
A0A1D5NZF3		RPL36A	Uncharacterized protein OS=Gallus gallus	21;122_SI	18	15	3
A0A1D5PNS4		GSN	Gelsolin OS=Gallus gallus	76	94	86	3
P51417		RPL15	60S ribosomal protein L15 (Fragment) OS=Gallus gallus	115	123	76	3
P60878		SNAP25	Isoform 2 of Synaptosomal-associated protein 25 OS=Gallus gallus	86	52	71	3
A0A1D5PZN7		CCT7	T-complex protein 1 subunit eta OS=Gallus gallus	39	22	47;49_SI	3
F1NB66		RPLP0	60S acidic ribosomal protein P0 OS=Gallus gallus	62	34	23	3
A0A1D5NVG3		RPL19	Uncharacterized protein OS=Gallus gallus	24	36	20	3
A0A1D5NVD7		RPL28	Ribosomal protein L28 OS=Gallus gallus	35	66	29	3
A0A1L1RXG5		CCT4	Chaperonin containing TCP1 subunit 4 OS=Gallus gallus	31	17	16	3
A0A1D5PN02		ATP2A2	Calcium-transporting ATPase OS=Gallus gallus	72	139		2
A0A1D5PT58		RPS8	40S ribosomal protein S8 OS=Gallus gallus	44	103		2
A0A1D5NY15		AGRN	Agrin OS=Gallus gallus	36	57		2
A0A1D5P9N7		LDHB	L-lactate dehydrogenase OS=Gallus gallus	63	53		2
F1NRM5		ACTR2	Actin-related protein 2 OS=Gallus gallus	34	52		2
A0A1L1RNH2		PSMC2	Proteasome 26S subunit, ATPase 2 OS=Gallus gallus	50	48		2
A0A1D5PNQ9		ERLIN1	ER lipid raft associated 1 OS=Gallus gallus	84	47;32_SI		2
F1N8E6		EMC8	Uncharacterized protein OS=Gallus gallus	34	42		2
A0A1L1RIP2		SNRPE	Small nuclear ribonucleoprotein E OS=Gallus gallus	36	38		2
A0A1L1RRM5		RPL37A	60S ribosomal protein L37a OS=Gallus gallus	37	37		2
A0A1D5PKX1		HAPLN1L	Uncharacterized protein OS=Gallus gallus PE=4 SV=1	37	34		2
Q5F3B5	1	GNAQ	G protein subunit alpha q OS=Gallus gallus	20	34		2
Q71RI7	1	GNA11	G protein subunit alpha 11 OS=Gallus gallus	57	33		2
A0A1D5PQV1		FAU	40S ribosomal protein S30 OS=Gallus gallus	48	31		2
Q5ZLX2		EIF2S1	Eukaryotic translation initiation factor 2 subunit 1 OS=Gallus gallus	18	27		2
A0A1L1RZM9		CYB5R1	NADH-cytochrome b5 reductase OS=Gallus gallus	16	25		2
A0A1L1RQK1		RPN1	Dolichyl-diphosphooligosaccharide--protein glycosyltransferase subunit 1 OS=Gallus gallus	17	24		2
E1C8V9		SNRPGP15	Small nuclear ribonucleoprotein polypeptide G OS=Gallus gallus	15	24		2
A0A1D5P892		SRSF6	Serine and arginine rich splicing factor 6 OS=Gallus gallus	25	21		2
A0A1D5P8V3		YWHAZ	14-3-3 protein zeta OS=Gallus gallus	25	21		2
A0A1D5PF08	4	CANX	Calnexin OS=Gallus gallus	27	20		2
F1P5T8		CDH13	Cadherin-13 OS=Gallus gallus	23	20		2
E1C3G8		RPS29	Ribosomal protein S29 OS=Gallus gallus	32	19		2
A0A1L1RYY9		APMAP	Adipocyte plasma membrane-associated protein OS=Gallus gallus	20	19		2
F1NMY1		YWHAG	14-3-3 protein gamma OS=Gallus gallus	15	19		2
A0A1D5PG99		CRABP1	Cellular retinoic acid-binding protein 1 OS=Gallus gallus	46	16		2
A0A1D5NZD8		ATP2B1	Calcium-transporting ATPase OS=Gallus gallus	15	16;122_SI		2
A0A1L1RPB7		PON2	Serum paraoxonase/arylesterase 2 OS=Gallus gallus	16	15		2
A0A1L1RNL8		TDRD6	Uncharacterized protein OS=Gallus gallus PE=4 SV=1	15	15		2
P60706	2	ACTB	Actin, cytoplasmic 1 OS=Gallus gallus	752		540	2
A0A1D5PLR5		VAMP2	Uncharacterized protein OS=Gallus gallus PE=4 SV=1	49		116	2
A0A1D5P5R9		ATP6V0A1	V-type proton ATPase subunit a OS=Gallus gallus	73		69	2
A0A1D5PD44		RPL10	Uncharacterized protein OS=Gallus gallus	31		54	2
F1NKT5		BTF3L4	Transcription factor BTF3 OS=Gallus gallus	49		50	2
A0A1D5PPN9	4	HSP90B1	Endoplasmin OS=Gallus gallus	49		38	2
A0A1D5PEN2		MAP1B	Uncharacterized protein OS=Gallus gallus PE=4 SV=2	28		35	2
R9PXP8		PAICS	Uncharacterized protein OS=Gallus gallus	34		31	2
Q90WD0		ACTR3	Actin-related protein 3 OS=Gallus gallus	33		29	2
A0A1D5PPN6		CKB	Creatine kinase B-type OS=Gallus gallus	51		28	2
A0A1D5PNI7		PLPPR3	Phospholipid phosphatase related 3 OS=Gallus gallus PE=4 SV=1	70		26	2
F1NC02		PSMA4	Proteasome subunit alpha type OS=Gallus gallus	34		24	2
A0A1D5NYM9		RPL35A	Uncharacterized protein OS=Gallus gallus	55		22	2
A0A1D5PYC4			Uncharacterized protein OS=Gallus gallus PE=4 SV=1	24		19	2
A0A1D5PFM1		ZC3H3	Zinc finger CCCH-type containing 3 OS=Gallus gallus	23		17	2
A0A1D5P719		PRDX1	Peroxiredoxin-1 OS=Gallus gallus	22;120_SI		16	2
Q5ZHM8	2	SDCBP	Syndecan binding protein OS=Gallus gallus	42		15	2
A0A1D5PTI6	1	ITGA6	Integrin alpha-6 OS=Gallus gallus	41		16	2
A0A1L1RV98		GDI2	GDP dissociation inhibitor 2 OS=Gallus gallus	17	38		2
F1NW23		CLTC	Clathrin heavy chain OS=Gallus gallus		169	202	2
A0A1D5PHV9		EEA1	Early endosome antigen 1 OS=Gallus gallus		54	64	2
A0A1L1RJC8		FARSB	Phenylalanyl-tRNA synthetase beta subunit OS=Gallus gallus		37	59	2
A0A1D5PKC8		MSN	Moesin OS=Gallus gallus		22	59	2
A0A1D5PC92	4	HIST1H2B5L	Histone H2B OS=Gallus gallus		42	54	2
A0A1D5PJ40		CLTB	Clathrin light chain OS=Gallus gallus		27;79_2	53	2
A0A1D5PN93		FAM105A	Uncharacterized protein OS=Gallus gallus		68	49	2
Q5ZHR7		CLTA	Clathrin light chain OS=Gallus gallus		43	46;57_SI	2
F1P5I5		UBE2O	Ubiquitin conjugating enzyme E2 O OS=Gallus gallus		43	44	2
A0A1D5PA04		GLB1L2	Uncharacterized protein OS=Gallus gallus		65	42	2
A0A1D5PK33		RPS14	Ribosomal protein S14 OS=Gallus gallus		20	42	2
A0A1D5PXL6		TSC2	Uncharacterized protein OS=Gallus gallus PE=4 SV=1		30	36	2
A0A1D5NTY2		GLG1	Golgi apparatus protein 1 OS=Gallus gallus		29	36	2
F1NNV0		ATP2A3	Calcium-transporting ATPase OS=Gallus gallus		107;14_SI	35	2
Q5ZIT7		PSMC3	Proteasome 26S subunit, ATPase 3 OS=Gallus gallus		66	34	2
F1NKY6		CPNE1	Copine 1 OS=Gallus gallus		28	33	2
A0A1L1RNZ2		RPL29	60S ribosomal protein L29 OS=Gallus gallus		21	33	2
A0A1D5NZY0		TNC	Tenascin OS=Gallus gallus		19	32	2
F1NV02	3	APOB	Apolipoprotein B OS=Gallus gallus		16	32	2
F1NP58		PES1	Pescadillo homolog OS=Gallus gallus		20	23	2
A0A1D5NWG9		STX1A	Syntaxin 1A OS=Gallus gallus		25	22	2
F1NR71		PSMD7	Proteasome 26S subunit, non-ATPase 7 OS=Gallus gallus		82	20	2
F1NH23		RTN1	Reticulon OS=Gallus gallus		37	20	2
A0A1D5NU56		CLSTN1	Calsyntenin 1 OS=Gallus gallus		42	19	2
F1NTD7		PTGFRN	Prostaglandin F2 receptor inhibitor OS=Gallus gallus PE=4 SV=3		31	19	2
A0A1D5PE33		RAB1B	RAB1A, member RAS oncogene family OS=Gallus gallus		15	19	2
R4GGM5		TMED7	Transmembrane p24 trafficking protein 7 OS=Gallus gallus		24	18	2
A0A1D5PG87		TOR1AL	Uncharacterized protein OS=Gallus gallus PE=4 SV=1		47	16	2
A0A1D5PSK3		EMC1	ER membrane protein complex subunit 1 OS=Gallus gallus		15	16	2
P32882	2	TUBB2B	Tubulin beta-2 chain OS=Gallus gallus PE=1 SV=1	203			1
A0A1D5PAM6		STAU2	Staufen double-stranded RNA binding protein 2 OS=Gallus gallus	92			1
A0A1D5PN81		ENO1	Alpha-enolase OS=Gallus gallus	68			1
A0A1D5PIR2		DBI	Acyl-CoA-binding protein OS=Gallus gallus	67			1
A0A1D5P9V0		PKLR	Pyruvate kinase OS=Gallus gallus	65			1
F1NSJ1		CNTN2	Contactin-2 OS=Gallus gallus	59			1
A0A1D5PDR0		LSS	Terpene cyclase/mutase family member OS=Gallus gallus	47			1
A0A1L1S091		PEBP1	Phosphatidylethanolamine binding protein 1 OS=Gallus gallus	40			1
A0A1D5PS29		EEF2	Elongation factor 2 OS=Gallus gallus	39			1
A0A1D5PA91		JUP	Junction plakoglobin OS=Gallus gallus	39			1
E1C319		STX12	Syntaxin 12 OS=Gallus gallus	39			1
F1NP51	4	LMNA	Lamin-B2 OS=Gallus gallus	35			1
P10288		CDH2	Cadherin-2 OS=Gallus gallus	34			1
A0A1D5PN25		YBX1	Nuclease-sensitive element-binding protein 1 OS=Gallus gallus	34			1
A0A1D5PE25		CYB5B	Cytochrome b5 type B OS=Gallus gallus	34			1
A0A1D5PR41			Uncharacterized protein OS=Gallus gallus PE=4 SV=1	33			1
A0A1D5PCT4		CORO1C	Coronin OS=Gallus gallus	32			1
A0A1D5PMJ9		DPYSL4	Dihydropyrimidinase like 4 OS=Gallus gallus	31			1
A0A1D5PW25		LMAN2	Lectin, mannose binding 2 OS=Gallus gallus	29			1
F1NW50		ATP6V1H	Uncharacterized protein OS=Gallus gallus	29			1
F1NRM8		ERP29	Endoplasmic reticulum resident protein 29 OS=Gallus gallus	28			1
A0A1L1RM59		BTF3	Transcription factor BTF3 OS=Gallus gallus	28			1
A0A1D5NWL4		TKTL1	Transketolase OS=Gallus gallus	26			1
A0A1D5PIK7		TP53I11	Tumor protein p53 inducible protein 11 OS=Gallus gallus	26			1
Q5EES2		GPM6B	Glycoprotein M6B OS=Gallus gallus	26			1
A0A1D5P703		MGAM	Uncharacterized protein OS=Gallus gallus	25			1
A0A1D5PSU0		RPL27A	Ribosomal protein L27a OS=Gallus gallus	25			1
A0A1L1RXA4		CAPZA2	F-actin-capping protein subunit alpha-2 OS=Gallus gallus	25			1
P01994		HBAA	Hemoglobin subunit alpha-A OS=Gallus gallus	24			1
A0A1D5PSZ9		RPL14	Ribosomal protein L14 OS=Gallus gallus	23			1
A0A1D5PMR1		UCHL1	Ubiquitin carboxyl-terminal hydrolase OS=Gallus gallus	23			1
E1C2I9		LARS	Leucyl-tRNA synthetase OS=Gallus gallus	22			1
A0A1D5NUL5		SEPT6	Septin 11 OS=Gallus gallus	21			1
F1N9Q5		NTM	Neurotrimin OS=Gallus gallus	21			1
A0A1L1RJ39		ALCAM	CD166 antigen OS=Gallus gallus	21			1
F1NH79		CHD4	Chromodomain helicase DNA binding protein 4 OS=Gallus gallus	21			1
A0A1D5P0F2		HNRNPK	Heterogeneous nuclear ribonucleoprotein K OS=Gallus gallus	20			1
A0A1D5PDW7		RAC3	Ras-related C3 botulinum toxin substrate 3 (rho family, small GTP binding protein Rac3) OS=Gallus gallus	17			1
A0A1L1RUT1		COPB2	Coatomer protein complex subunit beta 2 OS=Gallus gallus	17			1
A0A1D5PPL7		EEF1D	Uncharacterized protein OS=Gallus gallus PE=4 SV=2	16			1
A0A1D5PDC7		PPP2R5D	Serine/threonine protein phosphatase 2A regulatory subunit OS=Gallus gallus PE=3 SV=1	16			1
A0A1D5P2S5		SCRN1	Secernin 1 OS=Gallus gallus	16			1
A0A1D5NYP3		CFL2	Cofilin-2 OS=Gallus gallus	16			1
A0A1L1RIS4		ARPC2	Arp2/3 complex 34 kDa subunit OS=Gallus gallus	16			1
A0A1D5P957		PPIF	Peptidyl-prolyl cis-trans isomerase OS=Gallus gallus	16			1
A0A1D5P2B9		TPM3	Tropomyosin 3 OS=Gallus gallus	15			1
F1NUT7		NEFM	Neurofilament medium polypeptide OS=Gallus gallus	15			1
A0A1D5P630	2	ACTG1	Actin, cytoplasmic 2 OS=Gallus gallus		548		1
F1NBD0		ERLIN2	ER lipid raft associated 2 OS=Gallus gallus		79		1
A0A1D5PN54		ATP5A1Z	ATP synthase subunit alpha OS=Gallus gallus		78		1
A0A1D5NZ55		UGGT1	UDP-glucose glycoprotein glucosyltransferase 1 OS=Gallus gallus		47		1
E1C2H4		LEMD2	LEM domain containing 2 OS=Gallus gallus PE=4 SV=3		43		1
P14105		MYH9	Myosin-9 OS=Gallus gallus		40		1
A0A1D5NVN6		MAP4K4	Mitogen-activated protein kinase kinase kinase kinase 4 OS=Gallus gallus		40		1
A0A1D5PPU9		CAT	Catalase OS=Gallus gallus		37		1
A0A1D5NX48		KRT14	Keratin, type I cytoskeletal 14 OS=Gallus gallus		33		1
F1NZC6		PRPSAP2	Phosphoribosyl pyrophosphate synthase-associated protein 2 OS=Gallus gallus		33		1
A0A1D5PHB7		RAB6A	Ras-related protein Rab-6A OS=Gallus gallus		32		1
A0A1D5PL84		LNPEP	Leucyl and cystinyl aminopeptidase OS=Gallus gallus		31		1
A0A1D5P9R7		ATP2B2	Calcium-transporting ATPase OS=Gallus gallus		30		1
A0A1D5P2Q1		SACM1L	SAC1 like phosphatidylinositide phosphatase OS=Gallus gallus PE=4 SV=1		29		1
Q5ZLI2		PSMA3	Proteasome subunit alpha type OS=Gallus gallus		26		1
R4GJK4		SSR3	Signal sequence receptor subunit 3 OS=Gallus gallus		26		1
A0A1D5P776		RPL23	Ribosomal protein L23 OS=Gallus gallus		26		1
E1BWI0		DSP	Desmoplakin OS=Gallus gallus		25		1
F1NPF0		EIF2S3	Uncharacterized protein OS=Gallus gallus		22		1
A0A1D5PEM4		MYL6	Myosin light polypeptide 6 OS=Gallus gallus		22		1
A0A1L1RU99		RPS15A	Uncharacterized protein OS=Gallus gallus		22		1
A0A1D5PFD3		CASC4	Protein CASC4 OS=Gallus gallus		22		1
R4GIQ2		RPL21	Ribosomal protein L21 OS=Gallus gallus		22		1
A0A1D5PQ38		RPS13	40S ribosomal protein S13 OS=Gallus gallus		21		1
A0A1D5PIE9		RPS26	40S ribosomal protein S26 OS=Gallus gallus		21		1
A0A1D5NY37		KRAS	KRAS proto-oncogene, GTPase OS=Gallus gallus		19		1
A0A1D5PGH1	1	BSG	Basigin OS=Gallus gallus		17		1
F1NJ23		LAMB1	Laminin subunit beta 1 OS=Gallus gallus PE=4 SV=3		17		1
F1N8Q1		SOD1	Superoxide dismutase [Cu-Zn] OS=Gallus gallus		17		1
A0A1D5PNW0		RPL30	60S ribosomal protein L30 OS=Gallus gallus		16		1
Q5F433		ARL6IP5	PRA1 family protein 3 OS=Gallus gallus		16		1
F1NH93		RPS20	Ribosomal protein S20 OS=Gallus gallus		14		1
Q90661		SYP	Synaptophysin IIa OS=Gallus gallus		14		1
A0A1D5PE52		GRIA4	Glutamate ionotropic receptor AMPA type subunit 4 OS=Gallus gallus		14		1
A0A1D5PAX5		FAAHL	Uncharacterized protein OS=Gallus gallus		14		1
A0A1D5P2Y8		EIF4A2	Eukaryotic initiation factor 4A-II OS=Gallus gallus			66	1
P07751		SPTAN1	Spectrin alpha chain, non-erythrocytic 1 OS=Gallus gallus			50	1
R4GJW8		CALM1	Calmodulin OS=Gallus gallus			44	1
A0A1D5PL39		ATP6V1E1	Uncharacterized protein OS=Gallus gallus			41	1
Q5ZKJ2		YWHAH	Tyrosine 3-monooxygenase/tryptophan 5-monooxygenase activation protein eta OS=Gallus gallus			34	1
A0A1D5PEJ2		TTC9	Tetratricopeptide repeat domain 9 OS=Gallus gallus			31	1
A0A1D5PC18	4	H3F3C	Histone H3 OS=Gallus gallus			30	1
E1C080		RAB8B	RAB8B, member RAS oncogene family OS=Gallus gallus			29	1
E1C7A7		VTN	Vitronectin OS=Gallus gallus			28	1
A0A1D5P3X1		ITFG1	Integrin alpha FG-GAP repeat containing 1 OS=Gallus gallus			26	1
F1P2T2		POR	NADPH--cytochrome P450 reductase OS=Gallus gallus			26	1
F1NSA8		RAP1A	RAP1A, member of RAS oncogene family OS=Gallus gallus			25	1
A0A1D5PDT3		ATP2B4	Calcium-transporting ATPase OS=Gallus gallus			23	1
A0A1L1RME5		WDR75	Uncharacterized protein OS=Gallus gallus			23	1
E1BWJ8		ABI1	Abl interactor 1 OS=Gallus gallus			23	1
A0A1D5NYX6		CYB5A	Cytochrome b5 OS=Gallus gallus			21	1
A0A1L1RNY2		RPL22	60S ribosomal protein L22 OS=Gallus gallus			21	1
Q5ZMG8		RHOGL	Uncharacterized protein OS=Gallus gallus			20	1
A0A1D5P1Q6		MCAM	Melanoma cell adhesion molecule OS=Gallus gallus			18	1
F1NZB0		PLXNA4B	Plexin A4 OS=Gallus gallus PE=4 SV=3			17	1
P02612		MYL9	Myosin regulatory light chain 2, smooth muscle major isoform OS=Gallus gallus PE=1 SV=2			16	1
A0A1L1RMQ1		OPCML	Opioid-binding protein/cell adhesion molecule homolog OS=Gallus gallus			16	1
F1P342		ASIC4	Acid sensing ion channel subunit family member 4 OS=Gallus gallus			15	1
A0A1D5NUI3		XYLT1	Xylosyltransferase 1 OS=Gallus gallus			15	1

## Sheet: EV Protein Info
Wbk	Wsht	Alias	Count		Date/time:	2020-09-12 18:40:34
Weg-EVs-09-2020.xlsx	Weg-EVs-A--F003726	A	202		Program:	AccessionGrid 1.8.4
Weg-EVs-09-2020.xlsx	Weg-EVs-B--F003727	B	195		Auto-detected input format:	Server
Weg-EVs-09-2020.xlsx	Weg-EVs-C-F003728	C	176		Top family member only:	TRUE
					Backfill: Secondary family members:	TRUE
					Ignore a Mascot DB:	FALSE
					Accession +ve filter:	None
					Mod +ve filter:	None
					Cleavage fully-canonical -ve filter:	None
					Stripped Venn:	TRUE
					New code:	TRUE
					Compressed accession:	FALSE
					Score or emPAI:	Score/intensity
					Proteins or peptides:	Proteins
				FYI: Backfilled grid entries are of the form: 'Score;phn_pfm', where phn = Prot_hit_num and pfm = Prot_family_member. pfm = 'SI' are Mascot subsets and intersections.
				FYI: Peptide mode: pepSeqs found multiple times within a Wsht (or Wsht cluster) are of the form: Best_score/#times found within Wsht or cluster.
				FYI: Peptide mode: All peptide mods found for any copy of the exported peseq will be //-delimited. In rows with mods, the unmodified form if present is denoted 'UnMod'.
				FYI: Protein cluster mode: Proteins found in multiple Wshts within a Wsht cluster are of the form: Score/#times found within cluster (where score is either best or sum).

## Sheet: Mapping Table (3)
From	To
Q5ZK24	EI24
Q5F3V5	NDFIP2
Q5ZK02	GM2A
A0A1D5PFS5	MTURN
Q5F3F3	MICAL1
Q5ZJE2	AP3S1
Q5ZJC2	KRTCAP2
Q5ZL71	VPS33B
Q5ZIV0	PPP6C
Q5ZIT1	DCAF7
Q5ZIR7	FABP5
Q5F465	ARIH1
Q5ZLC3	COPS5
Q5ZHS2	NDUFV1
Q5ZKC8	TMED8
Q5F346	RPL28
Q5F357	AIFM1
Q5ZIX9	THNSL1
Q5ZIZ6	CTBP1
Q5ZJ70	PDCD6IP
Q5ZJ42	SRSF11
Q5ZKN7	UBE2L3
Q5ZHU2	PGM2
Q5ZKX2	PSMC6
Q5ZJH4	ADAM9
A0A1D5P5R0	HSP90AA1
A0A1D5P259	HNRNPH2
A0A1D5PXG0	HNRNPK
P98157	LRP1
A0A1D5PGA0	SNRPD1
A1IMF0	UCH-L1
A0A1D5PW68	EIF3B
E1BTJ1	NMT2
A0A1L1RKA6	VDAC3
F1ND23	NDUFS3
A0A1D5PQ52	KIF1A
A0A1D5PEA3	SIPA1L2
Q5ZMI0	SRSF7
A0A1D5P3U4	FERMT2
F1NIB1	RAP1GDS1
A0A1D5PBL3	CLIP2
A0A1D5PXK4	FAM49B
A0A1D5NU87	EML4
A0A1L1RN20	FXR1
F1NL05	PARP1
F1NQF9	KIAA1468
Q5ZIN1	NUDC
E1BSG5	EIF4G1
Q90953	VCAN
A0A1L1RT65	RPS24
A0A1D5PJX5	CLASP2
P32429	RPL7A
F1NAQ8	GMPS
F1NBL6	XPO5
A0A1D5P8X9	SNAP91
A0A1D5NU36	PPP1R12A
F1NLH0	ELAVL4
F1NT44	TSN
A0A547	GART
F1NSW3	TNPO1
Q25BN1	DICER1
E1BQV5	DLGAP4
Q91048	PTK7
E1C6T8	EIF3I
A0A1D5PBX2	MBD3
F1NUX4	MTOR
Q5F3T9	UGDH
A0A1D5P4V9	RPS24
A0A1D5PTM7	BZW2
E1C3Z6	NT5DC1
A0A1D5PMS0	RBFOX1
R9PXQ2	FARP1
Q5ZLT2	PDK3
Q5ZM14	SLC9A3R1
A0A1D5P5L4	MADD
E1C2P3	HSPA14
A0A1D6UPT4	AIFM1
F1NUQ5	EIF4E2
A0A1D5PAH2	PCBP2
A0A1D5P3S9	ECI1
A0A1D5PKY5	GRIA4
Q5ZHM2	IK
A0A1D5NXM7	NPLOC4
A0A1L1RJ39	ALCAM
Q5F3N1	PCMT1
Q5ZMQ3	SEC11A
Q5ZJS0	CSNK1G1
A0A1D5NWV6	SNX27
E1C2B6	CORO2B
Q00649	HSPB1
E1BW59	HBS1L
Q9DEA3	PCNA
A0A1L1RVA3	FEZ1
Q8JGM8	BID
F1NUU5	STOX2
Q8AWB8	SMC3
A0A1D5PXD8	AGO1
Q5ZKA2	IARS2
A0A1D5P996	NDRG4
A0A1D5PS08	MYCBP
E1C505	AFAP1
F1NRQ2	NDRG3
F1NB62	PCYT2
A0A1D5PTE8	GMFB
A0A1D5PHI4	WNK2
F1NDR9	NIF3L1
E1BV83	NUP205
Q5ZI08	SUPT5H
A0A1D5NW89	MCM5
F1NV23	PUM2
Q7LZ70	GABRG1
E1BUG9	NUDCD2
A0A1D5Q006	CDV3
A0A1D5NW03	NTNG1
Q5ZKD5	RRP12
A0A1L1RY43	GLYR1
A0A1D5P0V6	ROBO2
E1BQN9	CACYBP
Q5ZMJ9	SRRM1
A0A1D5P9I0	ARHGEF11
A0A1D5P0T3	ADGRL3
A0A1D5P0I4	DOPEY2
A0A1D5P4Q8	TTLL8
F1NDS2	MRPL39
A0A1D5NWX9	TJP1
A0A1D5P592	PCCB
A0A1D5PC88	APC
A0A1D5P1J7	ATP5J2
A0A1D5NZH5	FAM160B1
A0A1D5P7Z0	PUM2
A0A1D5NVV4	ESRRG
A0A1D5NX44	CCP110
A0A1L1S0H7	MAP2K6
R4GJ83	ERGIC3
A0A1D5PA36	CDK5RAP3
A0A1D5P8T3	RAD50
F1NA92	CLPX
E1BTT7	GANC
E1C1P9	MRPS27
F1ND98	SNX30
F1P4X3	FUCA1
A0A1D5PRW3	KYAT3
A0A1D5PT80	ARFGAP1
A0A1D5P6Q8	SLC2A1
A0A1D5PHR3	TWF2
A0A1D5PEA6	SCAF4
F7BQ11	STAT5A
F1P4N9	POSTN
A0A1D5PC10	ST7
E1C7D6	MRPL1
A0A1D5PNU5	NELFB
E1C492	TLE1
F1NKT9	COMMD1
A0A1D5PL45	ADSS
A0A1D5PIN0	NIPBLL
E1BRE5	EEA1
Q9PWA1	RGS20
E1C929	AKAP2
A0A1D5PZM4	MICU3
A0A1D5PMQ8	SLC12A4
A0A1D5NV46	GK2
A0A1D5P3B3	NDUFS2
Q5F3Z3	UBE2V2
A0A1L1RNL6	NACA
F1NFT8	WDR61
A0A1D5PTD7	ZMYND8
Q5ZLS3	RNF20
F1NZX4	ARFGAP3
Q5ZIH2	MON1A
E1C9C1	ARHGEF9
A0A1D5P0X1	TBC1D7
A0A1D5P9W8	STXBP5L
F1NHG4	AKAP10
A0A1D5PSR2	CTPS1
A0A1D5PM11	PIBPPDD4L
R4GLG2	SLC25A20
E1BR33	SFXN4
A0A1D5PIC1	ATG16L2
A0A1D5NUB1	ANXA13
A0A1L1S0E4	DPH5
A0A1D5PW03	RALGAPA1
A0A1D5PXU5	LRCH2
Q5ZHQ8	TCEA1
A0A1D5P1N0	NEK1
O93257	XRCC6
Q5ZID0	NMRAL1
A0A1D5PJ57	TSNARE1
E1BRL4	SNAP23
F1P0K0	MPHOSPH8
A0A1D5PIX3	STK3
A0A1L1RRE9	TNS1
E1C8S3	SRBD1
A0A1D5PBJ3	DUSP19
Q90763	CDH7
E1C282	AFAP1
A0A1D5NUC4	MAP3K7
E1BTH9	WASL
A0A1D5PA74	CHPF
E1C4C7	RPA3
F1NNZ9	PACSIN2
A0A1D5NYX4	RPTOR
A0A1D5PT47	CHMP1B
A0A1D5P904	TTC28
Q5ZJK3	STAT1
F7BYG6	PLIN2
Q5EFE0	GNRHR1/III
A0A1L1RZS3	SENP7
A0A1D5PE14	DNAJC17
A0A1D5P0I0	PANX1
Q5ZI84	MKLN1
E1C8L5	CEP128
Q6W8X3	HMGA1
F1NVF2	MAP2K6
Q5ZMG1	UFL1
A0A1D5PZP9	MAST2
A0A1D5PKF7	XRCC6
F1NV30	INTS11
F1NK20	SMC5
Q5ZLK5	P4HA2
Q5ZLN6	SYNGR3
A0A1D5P376	ZNF536
F1P394	LIG3
A0A1D5NTV5	BAZ2B
E1BR02	SGSM3
E1C8K3	ANXA8L1
A0A1D5P7R9	MYCBP2
F1NAB5	RBP5
F1NGP3	IFT74
F1NVD4	ADSSL1
F1NZA2	TSPO
F1NA71	PPP1R12A
A0A1D5PXN1	MXRA8
F1NVI4	KAZN
A0A1D5P4R0	ST18
A0A1D5P4A9	ANKRD13D
F1P0S2	STX8
F1NMM3	ZBTB8OS
A0A1D5P647	KLHL9
F1NBM2	GRM1
A0A1D5PPF6	IQGAP2
F1NF25	NCEH1
R4GFA9	MED18
F1P4X0	TFAP2A
F1NB68	TGFB1I1
A0A1D5PNW6	NSMAF
A0A1L1RTD1	DCN
F1NG62	NUBPL
R4GJY1	ORMDL3
A0A1D5P5X4	HEPH
E1C8Z9	DAB2
F1NW06	CD81
A0A1D5PFA7	CTSZ
F1NRH6	ROCK1
R4GIP1	TMEM178B
A0A1D5NTI3	NDRG4
E1C5C3	LRP11
F1NEP9	RFC1
Q9W6A1	FGF12
A0A1D5PZ74	TENM3
E1BVC5	UTP20
A0A1D5PJZ1	VRK3
A0A1D5PYL1	ANKRD52
A0A1D5PFS6	FBXO3
F1NCV8	ERLEC1
E1BXT7	ANKHD1
A0A1D5NYR9	SCN3A
A0A1D5PMY8	IL6ST
E1BTM2	HEMK1
E1C2Q9	MTMR6
E1C488	FAM120B
A0A1D5NXE5	PPP4R1
A0A1D5PBL4	RAPGEF2
F1P4D7	PRPF4B
F6U467	HACD2
E1C182	EIF2AK4
A0A1L1RP44	RBKS
E1C8H1	URAH
A0A1D5P2W2	ESYT2
A0A1D5PGS5	TBC1D19
A0A1D5PSW5	MON2
A0A1D5PU48	TMEM94
E1C393	MEGF10
A0A1D5PFC6	SESN3
A0A1D5NUW2	VTG1
A0A1D5PDU2	RAD54L2
A0A1D5PT98	UGT8
E1BVN7	PIGQ
A0A1D5PQC5	NDUFAF6
E1C3B9	CLSTN3
E1BYQ9	SDAD1
A0A1D5PKH7	AARS2
A0A1D5PZS9	GTPBP3
A0A1D5NVR1	SLC30A9
R4GIF2	TICAM1
A0A1D5PG57	MID1
A0A1D5P171	SIK3
F1ND57	RLF
A0A1D5PT04	NOL6
E1BXN6	MAP3K4
F1NAK6	DENND5A
E1BV97	POLR2C
A0A1D5PGZ5	COA7
E1C229	RARS2
A0A1L1RTQ0	MORF4L2
A0A1D5NXT2	KCNJ5
A0A1D5PCS7	RABEPK
F1NQA5	UPF3B
F1NFD4	CACNA1E
E1BXE0	GOLIM4
Q90ZH5	CHSAP18
E1C9J1	KNDC1
Q5ZK28	POLD3
F1NB74	PHAX
F1NLF8	TTC27
A0A1D5P9I7	FAM49A
E1C8L8	GPATCH11
A0A1L1RVB2	RWDD3
A0A1D5NZT5	KCNAB2
F1P024	GATAD1
A0A1L1RMS8	EMC6
A1IIE5	GTF2A2
A0A1D5PK40	EDA
A0A1D5NWI9	R3HDM2
D5M8S4	RNF170
A0A1D5P639	TOMM34
A0A1D5NWW3	USP19
F1NXQ1	URB1
E1C656	HACE1
F1NAW2	CD2AP
Q5ZK96	BTBD9
F1NEZ1	RBL2
A0A1D5NUY4	BCAS3
F1P5L5	RFT1
E1C7U9	THAP12
A0A1D5P8R6	ZNF703
F1NA82	SGTB
A0A1D5P7C8	TAZ
F1NS61	EVC
E1C0W7	ERO1A
F1P045	DZIP1
F1NHL8	GAB1
A0A1D5P3T3	SLU7
A0A1D5PVY2	EHMT1
A0A1D5P0F5	AP4B1
A0A1D5PUA8	GALNTL6
A0A1D5P3P4	HEXDC
F1P558	SETD7
F1NBB1	FEZF2
A0A1D5P955	BORCS5
Q5F409	SMIM15
E1BYN0	ARSD
A0A1D5NTM3	BTRC
F1NDM7	NPR1
F1NJA0	DDX55
A0A1D5P425	RSBN1L
A0A1L1RQK5	RBL1
A0A1D5P5K6	TCF20
Q5ZI06	SNAPC5
A0A1D5NXQ0	KHDRBS3
Q1HGK7	KATNA1
F1NT58	DIABLO
A0A1D5PUX7	PIGG
E1C612	SMC2
F1NMA2	SULT1E1
F1NGQ0	CAPN14
A0A1D5P9M6	SDF2
A0A1D5P1H3	PTPRN2
E1C4X9	CERS6
Q5ZJ27	HOOK1
E1BQJ7	NSUN6
E1BSN0	SLC25A17
F1P0Q8	DKC1
A0A1D5PQ51	SLC22A5
F1NUS8	IQCH
F1NGE9	PTRHD1
A0A1D5PQB7	MYO1A
F1NXK3	ZDHHC5
F1P581	H6PD
E1BVT2	FAM102B
Q5ZM92	DAZAP1
A0A1D5PR93	MADH2
E1C3N9	GOLM1
A0A1D5PLR9	PTPRK
F1P1B9	HIVEP2
A0A1D5PTR2	RASSF1
A0A1D5NW54	WIPI1
Q5ZL95	TENT5C
F1P5M2	CFAP58
Q5ZHM9	RASA2
E1C8J0	RAMP1
F1NAU5	SOX6
A0A1D5PYP1	PRUNE2
A0A1D5P4A4	UNC80
F1NGK6	TRPM2
F1NYA5	ARHGAP44
A0A1D5PZY5	FMNL1
Q5ZLA0	GNPDA1
F1NW40	INPPL1
A0A1D5NZ43	CERS5
A0A1L1RR07	TBC1D7
A0A1D5P3Z0	PPIP5K1
F1NNH5	TSHZ2
A0A1D5NUM0	SPPL2A
A0A1D6UPQ1	TCF3
F1NMJ2	AK4
A0A1D5P5B6	KIF13B
A0A1D5PW04	POLR1B
A0A1D5P657	PPP2R3A
A0A1D5PI81	DAPK1
A0A1D5PM26	PDRG1
A0A1D5PLA3	TRPA1
A0A1D5PPV1	BCOR
A0A1D5PD98	C5
A0A1D5PKU4	TET1
A0A1D5PKF3	LRP4
F1NX98	VSTM2L
A0A1L1RIT3	BSDC1
E1BX75	ALS2
F1NIC0	UNC5C
F1NYU4	GPX4
A0A1D5NZC4	RNF126
E1BXJ1	NMNAT2
F1NUU7	ZYG11A
A0A1D5PHQ6	HCN3
F1NAA3	GRM4
E1BW06	ECI2
F1NTF2	NFIL3
E1BRB3	DNAJC19
E1C3V4	SLC9B2
F1NWD4	NGLY1
A0A1D5PYP0	AFF4
E1C8I6	SYNE3
E1BQT2	SCN2A
F1NNP8	SMG6
Q5ZLT6	RALBP1
R4GIB7	SAAL1
Q8QFN3	TMEM121
A0A1D5NYD5	ENPP4
E1C0Z8	SPG21
F1NV00	TDRD15
A0A1D5P6D3	SLX4
A0A1D5PLZ3	RDH10
F1P4M9	SPG20
E1BUG1	XPC
A0A1D5NZC5	TFEB
A0A1L1S0N2	CCDC14
A0A1D5NY53	POLE4
E1BXC9	KCTD4
A0A1D5NYL9	LUZP2
A0A1D5P6S8	ADGRB2
A0A1D5NYP8	SHC1
A0A1D5P8J2	NPL
Q5ZL54	KHDC4
A0A1D5P570	ACAD11
Q9I993	BCO1
A0A1D5P309	ARHGEF10L
A0A1D5P1M1	KCNH1
A0A1D5P8X0	ARL15
Q9PUJ4	EFNB2
E1BXX5	DDX59
A0A1D5PTH5	PPL
A0A1L1S0G0	SNAPC4
Q802T0	ZMYND19
A0A1D5P421	DAPP1
F1NUX8	SNX25
A0A1D5P092	ABCG4
A0A1L1RQE4	RGS10
F1NAY3	RB1
E1BQU7	RWDD2A
A0A1D5PAY3	TRPM3
F1P1I0	IGFBP2
F1NHB7	PDE5A
A0A1D5P0M5	NPNT
F1P524	NENF
E1C873	PRR5
F1P396	TLK1
F1NC34	SLC35B2
A0A1D5PPS8	TRAK1
F1N962	PARP8
F1P1R7	RWDD2B
E1C957	LRRC8C
Q5ZKR7	ACSBG2
F1P4D3	NADSYN1
F1P121	NUDT4
A0A1D6UPR0	MKLN1
A0A1D5NU81	TGFBR3
Q5F3H9	ORC5
E1C049	SPOP
A0A1D5PKL4	R3HDM2
A0A1D5PBN5	DDX41
A0A1D5PPZ5	TLDC1
A0A1D5NTJ0	FZD3
A0A1D5PIA0	PITPNM3
A0A1D5PGP6	MPHOSPH6
A0A1D5PP54	CCDC88B
A0A1D5PZQ0	HIRA
A0A1D5PTJ8	MAP3K5
A0A1D5PBX8	PIBF1
E1C220	WDR70
E1C5A3	PPP2R5A
F1NBT0	STK10
F1N8U0	PRICKLE2
A0A1D5PWZ2	G6PC
A0A1D5PZ37	SNX14
F1N8E6	EMC8
A0A1D5PL17	PARP4
A0A1D5PDJ5	MAP3K1
A0A1D5P5C4	GPR89A
A0A1D5PUK0	CHPF2
A0A1D5P765	BCKDHB
A0A1D5PQ34	NHS
A0A1D5PUW4	ZBTB38
E1BSC3	ABCA9
F1NDS9	RNFT2
A0A1D5P203	MINA
A0A1D5PC67	C5
F1P2S1	POLR2D
A0A1D5PKK4	MTMR3
Q5F394	ZFP91
F1NV67	TRIM13
A0A1L1RSL3	GPR82
A0A1D5PLQ6	SENP1
R4GI14	BCL10
E1BQB2	HUNK
F1NQ91	PLEKHA5
A0A1D5P838	RUNX1T1
A0A1D5NYH2	GULP1
E1C352	PRUNE2
A0A1L1RQ37	SFRP1
A0A1D5P434	EMILIN3
A0A1D5NWV4	SETD2
A0A1D5PAB6	TMEM19
R9PXL7	PTDSS2
A0A1D5P898	MGA
F1P0S0	KCNJ6
A0A1D5PAE7	TCEB3
A0A1D5PT30	MRPL48
E1BYL9	GYG2
F1NAV2	ERCC4
F1P5S2	CALN1
F1P492	SLC2A11L4
F1NTL0	CNNM1
E1BUA2	FRA10AC1
F1N869	CSF1R
A0A1D5PIT9	CDYL
F1N9F2	NRBF2
A0A1L1RPV6	RBBP8NL
F1NK09	ARMH3
F1P3G6	SNIP1
E1C7X1	AAGAB
A0A1D5PXP3	NEK4
F1NMZ5	MAP3K14
F1NFB2	FAIM
F1NRC2	ETV6
F1P413	MED13
Q800L1	SURF1
P38529	HSF1
F1P283	NSRP1
E1C2F3	TCTE1
F1NZ23	ERCC3
F1P278	RAB19
A0A1D5PMU3	TACC3
E1BT30	IFT80
Q5ZKU8	PAK1IP1
A0A1D5P9Q8	B3GAT2
A0A1D5PIG4	AKAP6
Q5ZKW0	TRMU
F1NM88	VASH2
F1NXA0	TTI1
A0A1D5P7E8	SEC16B
A0A1D5NWA9	FAM208A
F1NLP0	FAT4
A0A1D5PY26	RGS12
F1NVL2	TRAK2
A0A1D5NUV8	LETM2
F1NGU0	MMAA
F1NCG7	SLC35D1
A0A1L1RMR6	ARL6
F1NIW7	CUBN
F1NPU5	ERN1
A0A1L1RIX7	NPAS3
Q5ISI0	COR3B
F1NHH4	COL27A1
F1P5V4	HELLS
A0A1D5P699	GTF2B
A0A1D5PD21	DENND4A
E1BYM2	LDLRAD4
A0A1D5NW85	EXFABP
F1N9L4	SCN4B
F1P1F5	SLC16A12
A0A1D5P574	AFAP1L1
A0A1D5P7B6	RAB27A
A0A1D6UPS7	EPHX2
F1NHN2	DUS4L
F1P4E1	RIMS4
A0A1L1RPZ6	SPAST
A0A1D5NZ53	PIKFYVE
Q5ZML5	LSM12
A0A1D5PWG0	TENM1
A0A1D5P4W1	TBC1D24
E1BWX3	MCU
R4GJZ6	GOLPH3
E1C4L9	DMAP1
F1NPJ1	TNR
A0A1D5PLA2	SORCS1
F1P310	COQ9
E1C832	SMCHD1
A0A1D5NTR1	CCDC6
E1BT75	EXOC7
A0A1D5P140	SPEN
A0A1L1RLP6	ATG4B
A0A1D5PEK0	DCUN1D4
Q5F426	PDHA2
E1BZ03	CAP2
A0A1D5NWD3	ARHGEF11
A0A1D5PPT8	TEAD4
F1NNS1	DDOST
E1BUP6	PDIA5
A0A1D5P5L1	MVB12B
F1NQP4	CBFB
E1BWU2	SERPINE2
F1P1E8	DOCK10
A0A1D5P511	WDR26
A0A1D5PAT3	CHM
F1P5T2	PHKG1
A0A1D5NUQ9	PDXDC1
A0A1D5PJI2	MGRN1
A0A1D5NY34	PTK2
E1C6R4	FKBP8
F1NPD7	PAAF1
A0A1L1RQW8	RPL32
A0A1D5NX82	NCBP2
A0A1D5PIR3	KIAA0196
A0A1D5NV81	IMPAD1
A0A1D5P5J0	CHTOP
A0A1D5PTP4	CARMIL1
E1BWG6	RCOR1
A0A1D5NW14	UNC13A
F1NMJ6	RICTOR
A0A1I7Q419	RPS12
F1NMN0	CPSF2
A0A1D5PLN6	PAIP1
A0A1D5P9H1	WDR34
F1NBW2	ATP6V1A
A0A1L1RXQ1	CDC23
F1NPV8	BYSL
A0A1D5PLG9	MSANTD2
Q5ZJQ4	SGK3
A0A1D5P3D1	PBX3
E1BUF6	AFAP1L2
F1P1Q3	RMND5A
E1BXI0	BBOX1
F1NZM5	CRYBB2
A0A0A0MQ47	SMYD2
A0A1D5PGA6	PFDN5
R4GLT1	CST3
E1BST8	PIGU
A0A1D5PVZ2	CAPN10
E1BXG0	PPIH
A0A1D5PQG9	DIAPH2
A0A1D5NXD7	APOO
E1C3M4	MOCS3
E1BWG1	F13A1
A0A1D5PXN4	PRKCD
E1BS97	PAK2
E1BSL4	KIAA1549L
A0A060PJH4	PIPKIGAMMA87
A0A1D5PHQ5	ANKRD17
Q5ZHW4	RAB5B
Q5F3U4	PDPK1
Q6JHU8	P3H1
Q5ZMG8	RHOGL
E1BYY4	ZNF385B
F1NM37	TBL3
A0A1D5PA60	MARS
A0A1D5PMA3	NELL2
A0A1D5PC01	SMARCA2
F1N8W9	DCTN5
R4GHV4	RLBP1
F1NKF1	GRIA2
A0A1D5PPY3	MYO9A
A0A1L1RRG6	CYP2J22
F1NHX4	RCOR3
A0A1D5P6R9	RRS1
F1NQI0	AGA
A0A1L1RKT0	NMT1
P28497	CAPZA2
E1BYI8	TEN1
F1P4R1	EPHX1
A0A1D5PXK1	MRPL30
E1BZM3	INTS6L
A0A1D5P537	QSOX2
A0A1D5PD38	CSAD
E1C214	USP16
F1NI43	ACSBG2
A0A1D5PHD3	ZNF318
A0A1L1RVG8	WTAP
E1BVZ7	DYNLT3
A0A1D5P182	CSPG5
P21566	CFL2
R4GH65	EEF1AKMT4
F6QPE3	EXOC7
E1BT89	RAB11FIP2
A0A1D5NTZ2	ZNF384
A0A1D5PV32	GIGYF2
F1ND93	PTCD3
A0A1L1RJW7	GSTK1
F1NAM6	ATL1
E1C4Y9	TJAP1
A0A1D5PSY9	KCNIP4
R4GFD0	PSME4
A0A1D5PCE8	MAP7D3
A0A1D5PPU3	LACTB2
A0A1D5PZS0	PRPF19
F1NRT5	ACP6
E1C7U1	GARNL3
Q800W4	TIA1
A0A1L1RIY5	DFFA
F1NYZ4	NCX1
A0A1D5NV97	FNBP1
A0A1D5PRI4	MMS19
Q08705	CTCF
E1BXL1	MTHFR
A0A1D5PWS3	CCDC88A
F1NZ19	TRMT61A
A0A1D5PFG3	C3
A0A1L1RIQ5	NDUFA4
Q5ZMF9	DERL1
E1BYQ4	NDST2
A0A1D5PH78	PAPD5
F1NS89	BRD2
P18302	DBN1
Q9I9H1	SNCA
F1NWG6	VAC14
A0A1D5PVB3	PAG1
Q5ZJA5	SRPRB
F1NUL5	RANBP10
A0A1D5PTE9	NT5C2
A0A1D5PC37	SNX33
A0A1D5PXU3	RPS6KA5
P21642	PCK2
A0A1D5P7X1	IGF2R
F1NXG0	ZNF277
F1P4F5	KIAA1549
F1NVA4	NPM1
A0A1D5PCF7	RASAL3
E1BYA0	PPP1R1C
A0A0B5H7I8	TRIM25
E1C588	ARHGEF17
E1BXC5	ZC3H13
R4GKB3	RGS6
A0A1D5PQU7	CAMKK2
F1NEA4	MYO10L
A0A1D5P2C5	ANKRD13B
A0A1D5PT01	DDR1
A0A1D5NYB5	ANKLE2
E1BQS0	ATG13
E1C3T7	SAV1
E1BSN3	L3HYPDH
Q5ZIF3	UFSP2
A0A1D5PN60	TMEM167A
A0A1D5P761	STX3
A0A1D5PP34	EXOC7
A0A1D5P8V6	UBAP2L
P55080	MFAP1
Q9PUA4	5-MCDG
Q5F3X1	PRKCA
A0A1L1RSX4	ASPG
A0A1D5P9F2	USP24
A0A1D5PMK6	AP3M1
A0A1D5PUY9	SBF2
E1C1J1	CEP170
A0A1D5P143	PLCL2
A0A1D5PTP6	EPB41L3
F1NAX3	PGP
A0A1D5PZI5	FAM49A
A0A1D5P4L2	LAMB2
A0A1D5PJY0	WDR81
Q5ZIY4	SBDS
F1P5I3	TSGA10
A0A1L1RTG4	GDPGP1
E1C849	CIT
F1NYK3	MCCC1
F1NB64	ACAA1
A0A1D5PFI6	DLGAP3
F1NP45	TANC2
Q6XBN6	DAB1
A0A1L1RZS5	RIDA
A0A1D5PIN2	ZNRF2
F1NW24	KCTD10
H9L3J2	PRPF3
F1NWC1	SLC25A16
E1C6C2	FAM103A1
F1N832	EMG1
Q05713	CRYAB
F1NVF1	TUSC3
E1BZY3	GGACT
P17923	NFIA
H9L0M7	MSTO1
P79760	CYP1A4
F1NUL3	ATP6AP2
E1C581	TBK1
A0A1D5P9Q2	CIAPIN1
F1NE50	EARS2
A0A1L1RL74	DNAJC3
P15575	SLC4A1
E1C3K7	PNISR
E1BRU0	MAD1L1
A0A1D5PIE9	RPS26
A0A1D5NVI6	BRINP3
E1BW35	KLHL25
A0A1D5PC35	LSM3
A0A1D5PLJ1	SERPINE2
A0A1D5PFV5	STRADA
A0A1D5PUN5	PLD5
A0A1D5P4Z8	PRPF3
F1NE33	FTCD
F1NP35	BCAS1
F1ND48	FBH1
A0A1D5PD03	TTC7B
E1C122	ELMO2
Q5ZME2	MDH1
Q5ZHT5	MRPL43
A0A1D5PAQ5	KIAA1324
A0A1D5PGD3	DENND5A
F1NSL3	LIN7A
E1C1H6	YIPF1
Q56I99	SMAD5
Q5ZMW4	OSTM1
A0A1D5PRQ5	TES
F1NUA8	ADAL
A0A1D5P1A7	UBXN2B
E1BT63	NOL8
A0A1D5PCA5	RPS6KA1
A0A1D6UPR6	SOAT1
A0A1D5P057	PGBD5
A0A1D5NYY8	DPP7
F1NZ70	NOTCH1
F1NAN8	MAP4K5
A0A1D5PQD8	PPP1R9B
A0A1D5PS57	CLCN7
A0A1L1RZM2	DAAM1
A0A1D5PS81	LSM14B
A0A1D5PH63	ATP13A2
A0A1D5NXP7	ABCB6
F1NR30	ROBO1
A0A1D5PTN0	NIP7
F1NX13	DRG1
A0A1D5PAZ1	RYR2
A0A1D5PD86	DECR1
F1NYN7	CNTN5
A0A1D5NXC7	AREL1
E1BYF5	AFDN
F5ANJ3	MEIS2A.1
F1NP36	TCEA1
Q5ZMM5	ZNF706
E1C6X1	PPA2
Q5F3W5	SUV39H2
Q5ZMT4	TMED5
A0A1D5PMF8	SEMA6D
F1ND14	CELF1
A0A1D5PZQ5	DENND1A
Q5F461	PRRC2C
A0A1D5PFX4	OTUD4
A0A1D5PJI0	SEPT7
F1NWT0	ACACA
A0A1D5PF87	AGL
F1NLL4	NUTF2
A0A1D5NTX4	MRPS28
F1NR19	POLA1
F1NZC6	PRPSAP2
F1NWB1	PHACTR1
F1NCG5	LRRFIP1
A0A1L1RYR6	NARS
F1NCS6	MTHFD1L
F1NFC2	NT5M
E1C8H5	ATRX
A0A1D5NX09	SMPD4
E1BSP8	SEC24D
R4GFT9	GNG12
F1NSR6	EIF2AK1
A0A1D5PFD3	CASC4
A0A1D5P5T8	PAPOLB
F1NWP3	HSPA8
A0A1D5PDM8	SETX
Q5ZLD7	VPS53
E1BZ73	SPIRE1
F1NKQ7	FADD
Q5ZJN4	USP10
A0A1L1RKZ9	VTI1A
F1NHX3	LEMD3
F1NUU6	ENPP6
E1BXE8	SLC6A11
F1NKW5	CPSF3
F1NX14	DGKZ
A0A1L1RXT6	TLN2
A0A1D5P0V2	DOCK9
F1NHV6	YY2
F1NM53	F2R
E1C7A5	UGCG
A0A1D5NVU2	KRT75
Q5ZM18	GTPBP4
F1NHQ3	SELENOI
E1BZD8	KLC1
E1BVG7	PNPLA8
A0A1D5PUA5	DNPEP
A0A1D5PJB1	ITPR1
Q04584	ZYX
A0A1D5P0A1	UGP2
F1NHW5	UQCRHL
A0A1D5PWR9	XPO7
A0A1L1RS34	POLR1C
E1C6Y2	MBTPS1
F1NUR8	ATP9A
A0A1D5PCG4	SYT4
A0A1D5P872	CELF2
A0A1D5P6V1	MMP24
A0A1D5P2P6	ARID2
F1NIV5	NTM
Q5ZIG5	GFPT1
A0A1D5PRA5	ANKRD46
A0A1D5PQ72	CDH4
A0A1D5P1U9	USP15
A0A1D5PEX8	CBX3
P26007	ITGA6
A0A1D5P786	WDR75
F1P0L9	PRKCI
Q5ZMN4	UBR7
Q2XP49	DNASE2
A0A1D5P6F0	BCAR3
A0A1D5PKF0	MVP
A0A1D5P8N2	FGD5
A0A1D5PY86	ISYNA1
A0A1D5PUZ2	QARS
Q5ZML9	SETD3
E1C795	GNG10
A0A1D5NWM7	RSL1D1
A0A1D5NYK6	ZNF618
F1NNI0	RGMB
F1P550	DPH6
A0A1D5P9L0	CSMD1
E1BVG4	MIEF1
E1C645	NDUFA7
A0A1D5PTH8	PTPRF
F1NKK6	SDHD
A0A1D5PT23	RGS7
F1NC46	SCAPER
E1BZL0	USP24
F1NK52	RHOJ
A0A1D5P3V1	TM2D2
E1BRK8	PNOC
F7BYQ2	RPS6
A0A1D5PYB1	FKBP9
F1NZF2	MYCBP2
A0A1D5P901	HAGH
A0A1L1RXI4	GPRIN1
A0A1D5PMD7	ZDHHC17
E1BWS4	PTRH2
A0A1D5PM61	MTA2
Q5ZK25	SZRD1
Q5ZIF4	SLC25A13
F1NSS6	ECHDC2
A0A1D5P234	DTNA
A0A1D5NYR1	LARP4
A0A1D5NT57	ROBO1
A0A1L1RX72	NT5C2
Q91987	NTRK2
A0A1D5NV04	ZEB1
E1BS87	EXOC1
F1NZX3	IDI2
Q5F404	BAK1
A0A1D5PLJ0	RRAGC
H9L166	BTF3
F1NHR4	ACE2
A0A1L1RWZ8	CCDC58
A0A1D5P7R1	RTRAF
A0A1D5PKT3	TOMM20
F1NNK0	SLC29A4
Q5ZHX2	DNAL4
R4GHQ0	SEPT12
F1NPR9	BICD1
E1C207	SH3PXD2A
F1NU51	NAV1
F1NRK4	LRRC1
A0A1D5P1E1	TPP1
A0A1D5P8X8	TRPM1
Q2KN97	SPECC1L
F1NSE0	PIK3C2G
E1C245	MACF1
A0A1D5PMI7	ZC3H15
A0A1L1RZU5	GRPEL1
A0A1D5PUI6	COX5B
A0A1D5NZI3	SAMD12
A0A1D5PIS4	ZMYND8
A0A1L1RIQ6	VPS29
A0A1L1RRP0	TSTD3
A0A1D5PEI8	POGZ
Q5ZMN2	MCM3
A0A1D5P7F1	ARFGEF3
A0A1D5PB73	CASK
E1BY52	P4HA1
F1NZC4	CCDC51
Q5F3Y0	LSP1P1
F1NSS7	BRIX1
F1NLH9	ITPA
E1BUS7	PALD1
A0A1D5P3G5	SH3GLB1
A0A1D5PBC3	SCIN
E1C1D1	ANXA7
Q5ZLC2	L3MBTL2
A0A1D5NWX8	MEX3A
F1P217	ZNF608
A4ZZA2	LRRN1
A0A1D5PMH3	ZNF423
F1NTD7	PTGFRN
F1NMK9	DNAH5
E1BYE0	SULT2B1L1
A0A1D5P097	ACOT7
Q5ZIU9	SLC39A9
E1BRU9	CROT
F1P470	DDTL
E1C8V6	CWC15
A0A1D5PM35	SSBP3
Q5F3Z8	FBXL18
F1P1D8	MED15
Q5ZI51	ADPRHL2
E1C2Z8	ANKRD28
A0A1D5PTW3	HSD17B7
A0A1D5NXR6	NDRG4
E1C8S8	NARFL
A0A1D5PQ58	SVIL
Q92178	CAPN2
Q9PRL8	DBI
F1NTM6	TFRC
A0A1D5PD70	GMDS
Q5ZMG5	RPS19BP1
P79781	RPS27A
A0A1L1RWM3	SH3BGRL3
E1BWV0	FAM96B
A0A1D5P9A5	CPSF6
Q5ZM59	FXYD6
E1C3A9	HDLBP
A0A1D5P363	CBLN1
A0A1D5NXZ6	MEIS1
Q2PUH1	PRKAA1
Q5ZKA3	CWC22
Q5F473	NUP50
Q91044	NTRK3
A0A1D5PYU9	BPHL
Q5ZJC9	CNOT4
P24045	GABRB4
A0A1D5PI64	ARFGAP1
F1NVU4	SLC16A7
E1C5L3	CNOT6L
Q5ZJB5	MCFD2
A0A1D5NYI5	CUL5
F1NZ26	TNFAIP8L1
Q5ZM25	OLA1
F1NLE4	GSS
F1NXY6	RBMX2
A0A1L1RQ85	LAMP5
F1NSL8	PIGS
A0A1D5PWF4	TJAP1
A0A1L1RMQ1	OPCML
E1C281	PHF6
A0A1D5PEE5	YTHDC1
A0A1D5PKY6	MED12
F1NEX4	OGFR
F1NQU7	EIF4G2
E1C2Q4	UBXN4
A0A1D5PB28	PTN
A0A1D5PAH0	MYCBP2
A0A1D5NXD1	ACOT9
F1NJ60	HOOK1
A0A1D5PZ48	C2CD2
A0A1D5PMZ4	PTP4A3
E1C3E9	WDR35
A0A1D5PNG4	KIAA0196
Q5ZMC1	RP11-529K1.3
A0A1D5PXQ6	PRCC
A0A1D5PJQ8	KHDRBS1
E1BV20	PHF5A
A0A1D5PLT1	PPM1F
A0A1D5PZF2	VPS41
A0A1D5PXS9	CSK
A0A1D5PRY0	GUK1
E1C7Z1	FER
E1BZ23	ATXN1
A0A1D5PHY9	COX20
F1NZC2	AP3M1
R4GMD9	TXNDC17
A0A1D5NYW9	CEND1
A0A1D5PD88	TRAPPC8
F1P5B8	VPS36
A0A1D5P3P1	RPGR
A0A1D5PSV8	ATP2B1
A0A1D5NWZ3	GOLGA4
A0A1D5PRE4	UBA2
Q5ZKK4	MESD
E1C0E5	TMEM9B
A0A1D5NXA0	FDXR
A0A1D5PPF3	UBAP2
A0A1D5NWI3	FBXW5
I7LRG5	HN1
A0A1D5PQD7	NPRL3
E1C1T6	DCUN1D4
Q6K1L7	EIF1AD
A0A1D5PEM7	CTDP1
F1NG00	FAM129A
Q5ZMS3	EIF2S3
A0A1D5P378	SART3
F1N9F4	DNER
A0A1D5P6S6	RALYL
F1NDM6	PCGF6
F1NLE7	AIMP1
E1BV99	BRINP2
A0A1D5NVM2	NDUFA2
R4GHH3	RUNDC3A
A0A1D5PDW5	PRDM8
Q5ZMV9	WDR24
F1NEF2	CCT8
Q5ZLP4	PPP2R2A
A0A1D5NY09	YEATS2
F1NDE0	MRPL37
F1NHL7	RPRD1A
E1BWN6	CORO2A
A0A1D5NZ66	PPP4R1
A0A1D5PQL4	CDK2AP1
F1NCA1	CCNK
A0A1D5P7Q3	MRPS35
A0A1L1RX65	IDH3A
F1NXC1	PODXL
F1NJM1	NSUN2
Q5ZJK0	RALGPS1
E1BYS6	PKN2
E1BUX5	VTI1B
A0A1D5NUF7	PSMD10
R4GHN9	LUZP1
E1C988	OSBPL1A
A0A1D5PYS0	CTCF
A0A1D5PYW8	ENY2
E1BYV2	CYBC1
Q5ZJ49	PMPCA
F1P2L0	POLE3
E1C516	PROSC
Q5F3U9	PDS5B
E1BXS9	EIF2B5
A0A1D5PLB7	WHSC1L1
Q5ZHY0	DHODH
F1NMQ3	PCNP
E1BQY2	UBE2E3
A0A1D5PKN6	AGAP3
E1BYA9	ILKAP
Q5ZHN4	RP2
F1P5I8	ACBD3
A0A1D5NWL7	AAK1
F1NME1	HIST1H111R
F1NCR4	USP25
O13154	PACSIN2
Q5ZK62	ACAP2
H9L0S2	NTMT1
E1C898	ANKS1A
A0A1D5PQ96	HIBADH
E1C2P9	KTN1
A0A1D5P6U6	ARFGEF1
A0A1D5P356	ABCB8
E1BVU7	SPECC1
E1C5Y5	SYNRG
A0A1D5PL02	DEPDC6
F1NZH0	SLITRK1
A0A1D5P8X3	PDLIM5
A0A1D5P4P8	NCAPD2
F1NCU3	KSR2
A0A1D5NUZ0	NAPA
A0A1D5PEJ2	TTC9
Q5ZIE3	SRP14
E1BS61	RAPGEF1
F1NQJ4	PBX1
Q5ZMA7	STK26
A0A1D5NT53	PCDH11X
A0A1D5PVA4	ATAD3B
E1BVM8	PPM1A
E1BVB1	RPL32
F1NN68	PLCG1
F1NR65	CHMP2B
E1C1Y0	RTCA
F1P3G3	CHN1
A0A1D5PRI6	NEDD8
Q5ZMP6	AP2M1
F1NI85	COMTD1
F1NCJ9	PUS7
E1C8I2	ANAPC7
A0A1D5PRS6	DAP3
A0A1D5P1N6	SEC16A
A0A1D5PJW3	EHBP1
A0A1D5NWM2	NFIB
F1NZY0	GNAZ
A0A1L1RSB5	SNRPF
A0A1D5NXV6	VIPAS39
A0A1D5PTS2	CTTNBP2NL
Q25QX5	BNAS1
F1NF93	NAA30
A0A1D5PDW6	INPP5D
A0A1L1RR65	MCUB
A0A1D5PIN9	CACNA2D2
Q5ZM91	PRKAR1A
Q5ZIL1	ASH2L
A0A1D5NZ09	PNPT1
E1C0Q6	ATM
E1C840	STON2
A0A1D5PYB9	FKBP15
A0A1D5PLA1	CNP
A0A1D5PQT0	VPS11
Q9DDD5	NBEA
A0A1D5PL07	AUP1
E1C750	MTSS1L
P50594	MAGOH
F1P1U3	CPT2
A0A1D5P251	MAP1S
F1NLC9	TBCK
R4GL88	CRABP2
A0A1L1RNA9	TMX2
F1P199	PPFIBP1
A0A1D5NW53	PRMT7
F1NXG2	WBP4
A0A1D5NZF5	USF3
A7VJA9	TFCP2
Q5ZHY5	STUB1
A0A1D5P8U5	MAST2
E1C6N5	DLAT
E1BTL1	CEP131
A0A1D5PBZ8	NRCAM
E1BUT7	IRF6
A0A1D5P4Y0	TPPP
A0A1D5PZ46	CREG2
A0A1D5PKL6	PRKG1
A0A1D5NZP5	RAB23
F1NJZ8	KCTD1
A0A1D5PN32	ANXA11
F1P200	VIPR1
A0A1D5PPP7	CASP6
G1K360	ATF2
A0A1L1RPU0	MRPL1
Q5ZLP8	IGF2BP3
A0A1D5P735	CIZ1
P18946	MT-CYB
A0A1D5PGH3	PDP1
R4GLE6	EIF1
A0A1D5NXE4	NAA10
A0A1L1RX26	ETF1
P51890	LUM
A0A1D5NV94	AP2A2
A0A1D5PZ01	ATXN2L
A0A1D5PD15	HOMER3
F1NJ37	MYL4
F1P1A1	FRYL
Q6IVA4	UBA5
A0A1D5PAP2	RRP1B
Q5ZK71	TOP3B
O02869	LSAMP
F1N9R8	NUCKS1
F6UK13	MRPL28
A0A1D5PKH6	NAT8B
F1NNN4	CYP4A22
A0A1D5P7B5	MRPL3
E1C8F6	ADCY7
A0A1D5PKE9	CERS2
P28685	CNTN2
A0A1D5P892	SRSF6
F1NMX8	IFT46
P07031	ACYP2
A0A1D5NWG8	STK24
F1NSS8	KIAA1191
A0A1D5PB50	LASP1
F1NEF8	NHLRC2
F1NBV7	PLA2G6
F1NYK6	CBR4
A0A140T8G6	CTDSPL2
A0A1D5P5M0	KBTBD2
Q8UVF8	IAP3
F1NKV0	DNAJB4
E1C0R9	EMC7
P42558	RAN
A0A1D5P763	TXNL1
E1BZK0	HTT
Q5ZK21	INTS14
A0A1L1RXN5	ERGIC2
F1NPS5	CHMP1A
A0A1L1RY74	PYM1
Q5ZIV5	PDCD10
A0A1D5P0F4	COL14A1
E1C2J7	INTS4
A0A1D5PEE9	GRID1
Q5ZMK3	SCCPDH
E1BQE4	RBM26
A0A1D5NZF2	EDC3
E1C1A1	ARIH2
A0A1L1RLY8	FXR1
E1BVQ3	ARFGEF2
A0A1L1RP42	FZR1
A0A1L1RP17	MIA3
A0A1D5PQS1	ITSN1
B6ZLK1	SSRP1
Q8AV28	PCM1
A0A1D5PHC2	NASP
A0A1D5PQD0	IFT122
A0A1D5PAK6	POMT2
Q06A37	CHD7
E1BX57	UBL7
A0A1D5NXM9	CASK
A0A1D5PN05	COX6C
E1BVC0	PEX16
A0A1D5NXK7	PFDN5
A0A1D5PD50	ZMYND8
F1NJH4	BRAP
A0A1D5PNN0	GPALPP1
A0A1D5P3L6	PRPF39
Q5ZKG5	ACP1
A0A1D5PM63	YAP1
R4GG35	NOVA1
A0A1L1RX17	DNPEP
A0A1D5PFL9	NUP93
F6SE82	SIKE1
A0A1D5P893	PCBP2
A0A1D5P4B4	EPB41L4B
Q5ZJ46	GABPA
F1NGW4	WDR5B
A0A1D5PRM3	MRPL9
A0A1D5P2X5	PTPRR
F1NGY9	KIAA0895L
A0A1D5PIT5	MLC1
E1BSC6	OSBPL5
Q5ZMH0	REXO5
R4GFJ0	CPE
A0A1D5PXR4	TXLNB
A0A1D5PJU8	SPIRE1
A0A1D5PAE0	ENG
A0A1D5P7V7	NFS1
A0A1D5PQY1	TMEM189
F1NME3	LPCAT1
E1BQI2	RAP2A
A0A1D5P7A3	FAM160A2
A0A1D5PQ47	TRDMT1
F1NAH1	SRM
A0A1D5P9E1	COMMD9
E1BYI6	RPUSD4
F1P1Z5	SOX8
F1NJY8	KDM3A
A0A1D5PMW3	APIP
A0A1D5P2W9	ALKBH8
E1BTW5	JAG1
E1BQ86	SUN1
F1NK54	TAX1BP3
F1NV65	DMXL1
E1C4Z7	DTNA
E1C502	ATG3
A0A1D5NT61	GLUD2
A0A1D5P242	CLSTN3
R4GH52	P3H4
A0A1D5P768	NAA25
F1NPD5	CLGN
F1P4W4	VEZT
Q5ZJ19	ATP6V0C
F1NWZ1	AGAP1
E1C7Y6	TRAPPC10
F1NN63	PGM1
F1P4G0	METAP2
A0A1D5PN24	CAMK1
A0A1L1RMP9	ARL1
P84173	PHB
A0A1D5NWU0	MBP
R4GJT2	LRRC71
F1P0N0	SKIL
E1C8W3	ENDOD1
F1NIN3	PISD
A0A1D5P6E8	ACSF3
F6T4S2	DVL1
E1C3D8	PLCD1
F1NKD9	TMEM189
F1N9U6	GLIPR1L
A0A1D5P1P9	NHP2
A0A1D5P758	ANK2
R4GGQ8	TTYH1
A0A1D5NU19	WDR11
E1BXX6	DIS3
Q5ZK59	RNASEH2B
A0A1L1RRM0	VTA1
A0A1D5PRU7	TTC37
F1NSZ7	MSI1
A0A1D5NX03	SLC4A4
F1NN93	IQSEC3
Q5ZIP3	DOHH
F1NPA4	INTS7
Q5F3H4	PSMG1
A0A1L1RK74	REXO2
A0A1D5PY21	FUNDC2
A0A1D5PNU7	NPTN
Q5ZHV7	SPRYD7
A0A1D5PKQ7	TRMT5
A0A1D5NZZ8	NOL7
R4GFT6	SUN2
F1NCD7	PIN4
A0A1D5P5B2	IVD
F1NML1	CACHD1
A0A1D5NY80	WDFY3
Q5ZKI4	CCDC93
A0A1D5NUK4	CDK5RAP3
F1NS71	MTCH1
F1NI04	GNS
E1C0V2	HID1
A0A1D5PVA3	RPF2
Q5ZLX0	PGRMC2
P18945	MT-CO3
F1P130	ALDH1L2
A0A1D5PKA8	XPO6
Q5ZJ03	GNG2
Q5F3L1	RPS6KA5
A0A1D5PKS1	GRIA3
E1C233	N6AMT1
A0A1L1RWX6	ACOT13
Q5F371	SBNO1
E1BYZ3	MICALL2
Q5ZHT7	SRP9
Q5F3B9	SUCLA2
A0A1D5PNB4	ITGB1
A0A1D5P655	CYFIP1
A0A1D5P2V5	ATP13A1
E1C837	STRN
F1NYW3	SLC25A25
A0A1D5P338	GSR
A0A1D5P1F4	RNF2
E1C4X6	MDN1
D5M8S2	DJ-1
A0A1D5PNH0	MECR
E1BX23	GLT8D1
A0A1D5PM74	CDC42BPB
F1NPW9	PPP4R3A
A0A1D5NYA8	DNAJA4
A0A1D5NUQ6	MAIP1
P14092	MT-ATP6
A0A1D5PY51	NECTIN1
E1BSM9	KDELC1
E1C9F5	PITRM1
E1BYA3	PTDSS1
A0A1D5PND2	ZIC1
F1NWX1	ALG2
A0A1D5NU21	CNNM4
F1NYZ7	CLIC4
A0A1D5NWL5	DOPEY2
F1NC47	BNIP1
E1BWG7	PTER
A0A1L1RVD5	CRYZL1
E1BQM7	PDCL
A0A1D5PTJ0	EGLN1
A0A1D5PVE1	TRIM54
Q5ZLA5	EIF3E
A0A1D5P4R2	P4HA1
F1NWW5	FAT1
E1C285	ZGPAT
A0A1D5PLS6	KAT2B
F1NDZ9	CHERP
A0A1D5P7W0	NXF1
E1BQV7	SLK
Q5ZK92	SPAST
A0A1D5PSG5	ACAP3
Q5ZJM3	NGLY1
A0A1I7Q412	ENTPD5
Q5ZKV4	NUBP2
Q5ZIR5	HMGN3
A0A1D5PTI9	UBE3A
A0A1D5P4E3	PHACTR3
A0A1D6UPQ4	CLDN5
A0A1D5P2F9	SLC12A4
A0A1D5NZQ0	BRD4
F1NQ96	TP53RK
A0A1D5P9D4	IPO4
F1NIA0	MDGA2
Q5ZIW8	RRAS
A0A1D5P2Z0	MTMR1
F1NT14	MGST1
E1BSI6	MRPS25
F1NMB5	NCOA3
A0A1D5PVS5	NT5C3A
A0A1D5P9P5	PHF12
A0A1D5NT31	KIAA0430
P41263	RBP4
A0A1D5P6U3	ATP8A2
F1P376	WLS
A0A1D5P8H8	CREBBP
A0A1D5NUM5	AP3M2
P13731	SERPINH1
A0A1D5P2A5	CAND2
A0A1D5NU66	PDGFRB
A0A1D5PW21	EDC4
A0A1D5PGW5	RFTN2
A0A1D5P7M3	CUL4B
E1BYJ2	MSH6
A0A1D5PUG4	KDM3B
A0A1D5P1Y3	TIMM23B
A0A1D5PKI8	GPC4
Q5F4B3	TMLHE
A0A1L1RLA6	PPP1R7
A0A1L1RK55	UNC119B
A0A1D5NXL4	CAMKMT
A0A1D5PK28	STXBP1
F1P331	AKR7A2
A0A1D5PE41	NDUFS8
A0A1D5PIR7	IGSF21
F1NK88	ROCK2
F1NHD3	RPL7L1
Q5ZK54	CBWD2
Q9PW72	PDLIM4
F1NUI6	PARL
F1NSZ5	LAMA4
A0A1D5NVV8	FBXO41
E1BU27	AKR1D1
E1C936	NOP14
A0A1D5P3S3	TNKS
F1P0P4	SRP68
A0A1D5PF99	HSPG2
A0A1D5PHR1	ABCD2
A0A1D5PLE4	AKAP12
A0A1D5PD11	PCBP2
P18939	MT-ND4
A0A1D5P926	GIT1
A0A1D5NZL7	PLCB1
P33879	ATP1B3
E1C118	ANKDD1A
A0A1D5PN22	SULF1
A0A1D5NY95	SLC9A7
A0A1D5PTM0	UBE2J1
A0A1D5PQA3	NISCH
Q5ZM86	CCDC50
E1BZS2	NAP1L1
Q8AXQ0	TRAM
A0A1D5PYG2	FBXL20
Q5ZLV2	PPIL3
E1BRM8	EFR3B
R4GHH2	WASHC4
F1NE72	KARS
A0A1D5PAF7	DAGLA
A0A1L1RNN2	SLAIN1
P84169	PSMD13
F1NN84	VPS37B
Q5ZMP2	STX7
Q5ZJA7	OGDH
Q5ZMV5	ARPC5
A0A1D5PUL4	USP6
A0A1D5PF01	NUR2L
P62303	SNRPE
F1NJ40	DDX42
A0A1D5NYA0	NIPSNAP1
A0A1D5PV41	EIF3G
F1NHT8	MRPL17
A0A1D5P6C6	SNTB1
A0M8U5	CORTBP2
E1C3R6	CCDC181
A0A1D5PDA2	CUL2
A0A1D5P3R3	PPP6R2
F1P574	GMPPB
Q5F3T2	SEPTIN9
A0A1D5PE33	RAB1B
A0A1D5NWN3	DLGAP1L
A0A1D5NXQ4	CSNK1D
Q5ZI34	PRXL2A
F1NM24	POLG2
A0A1L1S0Q5	SMARCAL1
A0A1D5P0R2	EXOC8
A0A1D5PPM5	CA8
E1C413	ACER3
Q5ZLF8	MAP1LC3B
A0A1D5NZF3	RPL36A
A0A1D5NWT1	BLVRA
F1NS44	UHRF2
A0A1D5P8M7	LMF2
A0A1D5PS52	SCUBE2
E1C3R1	COPS7B
A0A1D5PUK7	PIK3R1
A0A1D5PY92	RPS3A
A0A1D5PLZ6	GRM7
F1NTM0	FAM169A
E1BSY6	POLR2L
A0A1D5P553	ALDH3B2
E1C7B5	SLC1A3
A0A1D5P668	TRNT1
A0A1D5P7S4	ZNF521
E1C279	NSDHL
A0A1D5NZK1	MZT2B
A0A1D5PTA4	GRAMD4
F1P073	CLCC1
Q5ZL77	RIC8A
A0A1D5PP61	CCDC90B
A0A1D5PUF3	PAQR9
A0A1D5P158	EXOC1
F1NUT3	GPR158
A0A1D5NV84	SBF1
A0A1L1RZY6	ITGA6
E1C3M8	KCNG1
A0A1D5P991	RAI14
A0A1D5PQJ1	CLK4
A0A1D5NUQ7	IGFBP7
F1P0I2	KDELC2
A0A1D5PZY9	MOB3A
A0A1D5PB58	KCTD15
Q9YH06	HMGB1
A0A1D5P4F5	UNC5D
F1NRP6	FAM171A1
A0A1D5PQG2	PRUNE1
F1NP59	SLC39A10
F1NL83	COX7B
Q5ZIE0	EIF5
A0A1D5PK79	NBAS
E1BRV6	SLC1A4
F1P0V5	ABCF3
A0A1D5PP57	ATP6V1B2
A0A1L1RPZ3	HDDC2
F1P1C6	SH2D3C
E1BY25	WDR47
F1NNK9	DPYSL4
E1C3P5	TMTC3
A0A1D5NXU8	SLIT2
F1P3G5	MEAF6
A0A1D5PZ81	TEX9
F1NWI7	SCG5
E1BTT8	LDHA
Q5F3S6	FXR1
A0A1D5PLZ2	SERPIND1
P67881	CYC
Q5ZJV0	COPS4
F1NSM1	NUDT9
A0A1D5PXQ2	SQSTM1
Q5ZKP7	SLC25A36
A0A1D5PWG6	NF1
F1NHU1	GRIP1
A0A1D5NU98	NXPH1
A0A1D5PBD3	NEO1
F1NZC1	ABRACL
E1C129	NUBP1
R4GG02	FN3KRP
A0A1D5PBZ0	TMBIM6
Q5ZKS0	MARCKSL1
A0A1D5PC23	TALDO1
O93574	RELN
F1NX61	JMJD4
A0A1D5P8K1	FUT8
A0A1D5NZG7	CAMK2D
A0A1D5NXJ7	CADM1
A1IIE6	GTF2A1
A0A1D5PTL7	ANXA4
A0A1D5NZ97	GPATCH11
A0A1L1RSG1	COX6A1
F1ND15	DNAJC8
F1P5P9	RIMS1
F1NMN3	LACTB
F1NFC3	GPATCH1
E1C442	KLF2
A0A1D5PGR5	GDF5
A0A1D5PBJ0	BAZ1B
Q9PU36	PCLO
A0A1D5PR34	ORMDL1
E1C4L3	SPR
E1BQF6	SNX4
E1BRR6	SCARB2
A0A1L1RX51	LGMN
A0A1D5P2H8	PCYOX1L
A0A1D5PVZ0	FRMD4B
F1NQG5	RPL15
A0A1D5PSR0	STRN3
A0A1D5P6L7	UBE4A
E1C4G8	RWDD4
F1P1R2	RBM19
E1C4H1	TRAPPC11
A0A1D5P3Y4	MRPL24
Q6JHX4	MRAS
F1NC58	PDXP
F1P0A1	XPNPEP1
Q8UVD9	KHSRP
O93601	APOAIV
Q5ZJF1	COPS3
E1BTZ4	TMEM214
R4GIU0	ENDOG
A0A1D5PKI1	RNASEH2B
F1N876	SEPHS2L
F1NWE5	GALE
E1C2U4	MCM4
F1NAH8	NAV3
P0C1H4	H2B-V
Q5ZJ00	MPP1
F1N9Z7	OXCT1
A0A1D5PNT8	SORT1
A0A1D5NZU4	CDC2L1
F1NN16	RPS7
A0A1L1RL66	PALM
A0A1D5PC09	EPDR1
E1BSF5	BCAT1
A0A1D5NUM7	ARHGEF7
P15771	NCL
A0A1D5PDP9	HHIP
E1C6N0	PSMD14
E1C6D1	MAP2
Q5ZK88	PSPC1
E1BYG9	CCDC50
A0A1D5PUM1	MYBBP1A
E1BYW9	PSMB3
A0A1D5PFT3	KHDRBS3
R4GK35	CELF3
A0A1D5P0C3	USP46
F1NRI4	DYNLL2
E1BQR7	ERC1
E1BZJ9	SCLY
E1BY86	FRG1BP
A0A1D5NXP2	SCG3
A0A1D5P4P4	SHC2
A0A1D5PMR0	R3HDM1
P10039	TNC
F1NIM4	FKBP4
A0A1D5P3B1	RPL11
A0A1D5PUD5	NUP88
F1NY76	PARG
E1C6W3	OXSR1
A0A1D5PX86	INTS3
A0A1D5PM81	CAND1
F1NSX8	HCCS
P00337	LDHB
F1NAX6	GABRA3
A0A1D5PN41	GSTZ1
A0A1D5PUM3	PPP1R14C
Q5F3A6	YOD1
Q5ZJX9	PSMA5
Q5ZKQ7	GID8
F1NZ68	NIPSNAP2
A0A1D5PN84	TIMM10B
E1C1B8	CNOT1
F1NK93	ANAPC5
Q5ZHM8	SDCBP
R4GM79	TOP1
E1BS06	RPL23A
A0A1D5P0C5	UBTF
F1P3Q2	SORCS3
E1C3F8	MPP5
F1NSP7	PSMC1
E1C7F8	RAE1
P0CB50	PRDX1
E1C218	DOCK7
A0A1D5PQV0	ACO1
E1C397	MB21D2
F1NCQ1	PI4K2A
A0A1L1RR38	VDAC3
A0A1D5NZ06	RPS27
A0A1D5PZX0	MEA1
Q5ZME8	SMU1
A0A1L1RVM8	VDAC2
P05081	AK1
F1NV15	SFXN3
E1BVT0	RALB
F1NF09	PLA2G7
A0A1L1RUT3	MELK
A0A1D5PG33	ADCY1
A0A1D5PJ88	TNC
F1NNJ3	SNW1
F1NDD6	LRPAP1
A0A1D5P810	ATP5O
A0A1D5NWL9	HSD17B4
Q5ZLP5	SARNP
E1BWU6	PLXNB3
O57476	CDC37
A0A1D5P0K0	LRFN3
Q5ZK19	DCTN3
E1BTV4	SESTD1
F1NGJ3	GBF1
A0A1D5P2N4	GTPBP1
F1NV68	KPNA3
A0A1L1RY58	MTFR1L
F1NNH9	TOMM70
A0A1D5NUV0	SCG2
A0A1D5NW09	AGAP3
E1C501	FAM13A
Q5ZMC0	EDF1
F1NT57	AKR1B1
F1NGB1	NUCB2
A0A1D5P8F9	CNPY2
E1C2N3	BICD2
A0A1D5PFY6	LARP1
F1NC51	UQCR10
R4GJL4	PDZD8
F1P006	TOLLIP
A0A1D5P6Y6	FARS2
F1N885	UHRF1BP1
Q5ZMH1	SEPTIN2
E1C6C9	NDUFB10
A0A1D5PAU7	ACY1
P17785	ANXA2
A0A1D5P835	NECAP1
E1BV44	CSE1L
E1BXI3	PDCD5
A0A1L1RPU6	TMEM53
F1NEG3	ZCCHC8
A0A1D5P6N1	WDR43
A0A1D5NUY6	NDUFC2
F1NSU6	ZADH2
Q5ZKY5	TUBGCP2
Q98TH5	CRPS11
A0A1D5NU78	NAGLU
Q0WYX8	MDGA1
F1P3U1	IMMT
Q05423	FABP7
F1NI93	MKRN2
A0A1D5PIZ8	IQGAP3
A0A1D5PYQ3	GSPT2
A0A1D5PQ11	TIA1
R4GH41	ASAH1
A0A1D5PHB6	DHX36
Q5ZLG1	RAB18
E1C479	PLEKHA8
A0A1D5PVH7	IGF1R
A0A1L1RRE8	HINT3
F1P1G7	HTATSF1
R4GI67	MMGT1
E1BZG1	NEK1
A0A1D5PK62	COPZ1
A0A1D5P6Y8	SLIRP
A0A1D5PE31	EXOC5
O42131	TOP2B
E1BYP8	GPCPD1
F1NYK2	QSOX1
A0A1D5PX02	BAG5
A0A1D5PFR7	MAP1LC3A
F1NU16	SF3A1
A0A1D5P1W7	KPNB1
A0A1D5PC97	SRA1
A0A1D5PQL9	FAM134A
E1C7M9	FBXL16
A0A1D5PWP7	PDIA4
A0A1D5PPF7	TSNAX
F1P0M2	PCCA
A0A1D5NZU0	SEH1L
F1NMD8	SGPL1
F1P4X9	INTS1
O12940	TOM1
F1NLZ2	CHGA
Q5ZJ38	RANBP1
A0A1D5NUI1	RPL3
F1NMU0	COX15
F1NTY3	LRRC4C
P31335	ATIC
E1BVC8	SCAMP1
A0A1L1RMC0	PSMA1
E1BZI1	CLCN6
F1NT28	PPA1
F1NYL0	MRE11
A0A1D5PFS2	RRAGA
A0A1D5NTR6	RPL34
A0A1D5PBD2	ATPIF1
A0A1D5P908	CNPY3
A0A1D5P9H2	MYEF2
Q5ZK63	SUB1
A0A1D5PNL3	UBE2N
F1NYZ1	MRPS5
Q5ZL83	SUCLG1
A0A1D5NTK5	GAP43
P00508	GOT2
E1C4P4	PACSIN1
A0A1D5PHE8	LEO1
P02314	HMGN2
A0A1D5PPB9	TRIP12
F1NT45	NIFK
A0A1D5PKA7	DACH1
A0A1D5NTR5	TENM2
Q5ZHZ2	RUNDC3B
E1C1F2	TRIP11
A0A1D5PCW9	RNASEL
A0A1D5P6T7	CDH11
A0A1D5PCH8	USP6NL
A0A1D5P026	TBC1D22B
E1BTK8	EIF4ENIF1
A0A1D5PF91	NARS2
A0A1D5NXH9	LGI2
F1NFL4	ARSE
A0A1D5NWF6	BTBD11
P07583	CG-1B
E1C530	CEP78
F1NBW9	RPAP2
F1P3D2	NOC4L
F1NHJ4	WDR6
F1NJS9	LRP2
E1C2M2	DUSP8
A0A1D5NTR9	FAM20C
A0A1D5NY49	CACNA1C
A0A1L1RJI4	DHRS11
F1NAC8	SNRPA1
E1BST5	CACNA2D1
A0A1D5PL23	HMG20A
P31395	STMN1
F1NCI5	RBMXL3
A0A1D5PGL5	DOCK7
O93466	CRAC1B
A0A1D5PXS5	TRAPPC12
Q5F471	PPP6R3
A0A1D5NWZ6	GDAP1
A0A1L1RS37	HADH
F1NMI2	DNAJC6
E1BUS4	FAM192A
P00504	GOT1
F1NW95	NDUFA12
F1NF63	ELP4
F1NQH8	DLST
A0A1D5P521	RPTC15L
A0A1L1RS19	CTSB
Q5ZLI2	PSMA3
Q5ZL72	HSPD1
E1BSI5	THOC2
A0A1D5P7B7	PDE1B
A0A1D5P4V8	PLEKHO1
E1BWW2	TSG101
Q90WU3	DDX1
A0A1D5PBY2	ZNF207
Q5ZJL3	PSMF1
P08250	APOA1
Q5ZJZ6	NCBP1
A0A1D5NZ05	TFRC
O13035	PSAP
F1NIJ6	GPI
Q5ZL33	STRAP
Q5ZIM6	AATF
F1NU71	TIMM44
A0A1D5PU82	CAMSAP2
E1C411	APPL1
F1NDT9	ACP2
R4GJA8	SPTSSA
F1P479	ARID1B
E1BVM2	RAPGEF2
A0A1D5PTH2	CYP20A1
P18943	MT-CO1
A0A1D5P624	UBQLN4
F1NPL8	GSK3A
Q5ZL50	PFN2
O93480	CBX1
R4GJU7	MXRA7
Q5ZIG3	SLC25A46
E1BWR0	BCLAF1
Q5ZK33	LETM1
A0A1D5PMB4	ARHGEF10
E1BVT8	PNLDC1
F1NUB8	NRBP1
A0A1D5P778	YTHDF2
Q49B65	EFHD1
F1NRM5	ACTR2
F1NW43	PKLR
A0A1D5Q004	CRAT
A0A1D5PB11	TJP1
E1BSN7	PYGB
A0A1D5NWP1	SMPD3
A0A1D5NVY0	USMG5
F1NDR7	VPS50
A0A1D5PZL3	VPS16
F1NT81	NOL11
F1NGB8	EXTL3
F1NG56	ARHGAP5
F1P0G7	LXN
A0A1D5P954	HNRNPR
F1P5A5	MRPS31
A0A1D5NW91	TENM3
Q8AWB4	POFUT1
E1BZ00	NUB1
A0A1D5P0T2	RHOT1
E1C7J0	HMOX2
Q8QGH2	SUMO1
F1NYA2	EIF4H
A0A1D5P0F7	NCLN
E1BVF8	ATP6V0D1
A0A1D5PUV1	ARHGEF12
F1NC78	MPHOSPH10
F1NMI9	TMEM38A
F1NFU9	ACBD7
A0A1D5P2Q5	FBXO11
A0A1D5PUD1	MROH1
E1C5U6	VILL
A0A1D5PTF4	LIMA1
A0A1D5PTW0	MTIF2
E1C5T7	CYTH3
A0A1D5P8V8	VPS4B
A0A1D5PN56	TOR1AIP1
Q5F4B6	POLDIP3
E1BX02	PSMD2
E1C658	ATP5H
F1N9I5	ELAVL1
F1NGP4	DUS3L
Q91955	MTPN
F1N9S0	CERS1
Q5ZJY1	PGLS
E1BVT3	MDH2
F1NPG2	IDH1
A0A1L1RSV3	BECN1
A0A1L1RYC4	BLOC1S5
P60878	SNAP25
F1NC26	HSPA4L
Q5ZIZ0	PGD
A0A1D5PQX3	STX16
Q5NDE8	POMGNT2
[truncated: 7,440 more rows]
