# Supplementary material for: Caspase-3 Cleaves Extracellular Vesicle Proteins During Auditory Brainstem Development
Source: Front Cell Neurosci. 2020 Nov 12;14:573345. doi: 10.3389/fncel.2020.573345 (PMC7689216; doi:10.3389/fncel.2020.573345)
Supplement: Supplementary file 3 [file Table_3.XLSX]

## Sheet: P3 H or P2 R vs. ABC3
Category	Term	Count	%	PValue	Genes	List Total	Pop Hits	Pop Total	Fold Enrichment	Bonferroni	Benjamini	FDR
GOTERM_MF_DIRECT	GO:0005200~structural constituent of cytoskeleton	7	12.7273	0.000258648	F1NJ08, Q90WD0, P09244, A0A1D5PJY1, A0A1D5NW27, A0A1D5P1K9, F1NRM5	43	7	213	4.95349	0.0235177	0.0235177	0.282206
INTERPRO	IPR018159:Spectrin/alpha-actinin	4	7.27273	0.0212602	Q90734, A0A1D5PJY1, A0A1D5NZW8, F1NHT3	45	4	236	5.24444	0.979546	0.979546	23.2749
INTERPRO	IPR002017:Spectrin repeat	4	7.27273	0.0212602	Q90734, A0A1D5PJY1, A0A1D5NZW8, F1NHT3	45	4	236	5.24444	0.979546	0.979546	23.2749
GOTERM_CC_DIRECT	GO:0005737~cytoplasm	17	30.9091	0.0281724	Q90WD0, Q5ZM58, F1NWP3, A0A1D5PZG6, P09244, A0A1D5NW27, F1NRM5, Q90734, Q71SG2, A0A1L1RY47, E1BSX2, F1NWH9, A0A1D5PMU2, A0A1D5NW46, Q90705, E1C3A9, A0A1D5P1K9	43	57	227	1.57446	0.950241	0.950241	27.392
UP_KEYWORDS	Calcium	5	9.09091	0.0284047	Q90953, Q90734, P62758, P26007, F1NHT3	47	7	236	3.58663	0.940629	0.940629	27.2848
SMART	SM00150:SPEC	4	7.27273	0.0450921	Q90734, A0A1D5PJY1, A0A1D5NZW8, F1NHT3	28	4	110	3.92857	0.842072	0.842072	34.4358
UP_KEYWORDS	Actin-binding	6	10.9091	0.0609625	Q90WD0, Q90734, E1BSX2, A0A1D5PJY1, F1NRM5, F1NHT3	47	12	236	2.51064	0.997897	0.954137	50.117
GOTERM_CC_DIRECT	GO:0005925~focal adhesion	10	18.1818	0.0730269	F1NN16, F1NJ08, Q90WD0, E1BSX2, F1NWP3, A0A1D5NVI1, P09102, P26007, E1BRL4, F1NRM5	43	30	227	1.75969	0.999652	0.981335	57.2328

## Sheet: ABC3 vs. Brainstem
Category	Cluster	Term	Count	%	PValue	Genes	List Total	Pop Hits	Pop Total	Fold Enrichment	Bonferroni	Benjamini	FDR
GOTERM_CC_DIRECT		GO:0070062~extracellular exosome	110	41.3534	9.19611e-21	A0A1L1RT94, Q5ZIQ3, Q5ZM58, P27731, A0A1D5P3K7, F1P1E8, P14781, P84169, P62758, A0A1D5PF08, F1NRM5, F1NB02, A0A1D5NYM1, P21566, A0A1L1RLC2, R4GM10, F1NK96, Q8JG64, Q90835, A0A1D5PFU9, A0A1D5PNM0, F1P269, P63247, Q91955, Q5ZME2, Q5F3C9, F1NZ78, Q5ZME1, F1NLV4, F1N9Q2, R4GL78, F1NBV0, E1C4M6, Q5ZJV5, Q805F9, A0A1D5PA09, F1NB66, P09102, Q9I9D1, E1C043, F1NN16, F1NLL4, P00337, E1BTG1, P79781, P23614,…	227	839	3946	2.27909	2.48295e-18	2.48295e-18	1.20912e-17
GOTERM_CC_DIRECT		GO:0043209~myelin sheath	33	12.406	2.21899e-19	F1NLV4, Q5ZM58, P28685, Q5F411, F1NIJ7, E1C7Y3, P14781, A0A1D5PU77, A0A1D5PF08, F1NCZ2, A0A1L1RQ30, Q9I9D1, Q5ZLR5, F1N9H4, F1P1A5, E1C043, Q5F424, Q8JG64, Q5ZMW1, Q90835, A0A1D5PFU9, F1NWP3, A0A1L1RVM8, P00337, P0CB50, P79781, F1NW43, Q5ZMG9, O93277, Q71SG2, F1NW23, Q5ZME2, F1N8Q1, F1NZ30, A0A1D5PFJ6	227	84	3946	6.82914	5.99127e-17	2.99563e-17	2.91756e-16
UP_KEYWORDS		Cytoplasm	63	23.6842	4.04525e-15	F1NS23, Q5ZIQ3, Q5F411, A0A1D5P3K7, A0A1D5NW27, F1NRM5, F1NU17, Q9YH06, Q90734, O57535, A0A1D5PMU2, P31395, P21566, A0A1I7Q3Z7, Q08393, A0A1L1RLC2, Q5ZLP8, Q5F424, Q90835, A0A1D5PFU9, P0CB50, Q5ZJX9, F1P269, F1NHT3, P63247, Q71SG2, A0A1L1RY47, Q91955, Q5ZME2, F1NZ30, P87362, Q8AXV0, F1NZ78, Q90WD0, P09244, R4GL78, F1NBV0, P53478, P40220, A0A1D5PPI5, F1NWH9, F1P5J5, Q805F9, F1NB66, E1C3A9, E1C4Q2,…	236	410	4386	2.8557	7.67386e-13	7.67386e-13	4.9738e-12
GOTERM_CC_DIRECT		GO:0005925~focal adhesion	30	11.2782	7.53052e-09	A0A1L1RT94, Q90WD0, Q5ZIQ3, A0A1D5NVI1, P53478, F1NRM5, P26007, F1NCZ2, F1NB02, E1BSX2, F1NB66, P09102, F1NN16, Q5ZI60, Q5ZKC9, Q8JG64, R4GGJ0, F1NWP3, Q8UWG7, A0A1D5PLE4, A0A1L1RQY9, F1NC27, Q5ZJ56, E1BTG1, F1NJ08, F1NPA9, A0A1D5NXM9, A0A1D5NYG3, A0A1D5PFJ6, O93467, E1BRL4	227	156	3946	3.34293	2.03324e-06	6.77747e-07	9.90124e-06
UP_KEYWORDS		Phosphoprotein	27	10.1504	5.86023e-08	Q5ZIQ3, F7BYQ2, F1NBV0, P26007, P24798, O57535, P31395, A0A1L1RTW6, P21566, A0A1D5P6Q5, F1NB66, A0A1D5NZU2, Q5ZKC9, Q90835, A0A1L1RQY9, P43347, F1NHT3, F1NW43, P23614, F1NJ08, E1BS62, P01012, Q71SG2, P63247, Q90705, A0A1D5PUL6, F1NZ30	236	150	4386	3.34525	1.12516e-05	5.6258e-06	7.29607e-05
UP_KEYWORDS	Chaperone	Chaperone	12	4.51128	2.74875e-06	Q5F424, Q5F411, F1NWP3, Q5ZKK4, A0A1D5PF08, Q9I8D6, Q5ZMG9, F1NWH9, A0A1D5PUL6, A0A1D5PFJ6, A0A1L1RLC2, P09102, O42283	236	38	4386	5.86887	0.000527621	0.000175905	0.00342218
GOTERM_BP_DIRECT		GO:0006457~protein folding	15	5.6391	3.73564e-06	Q8JG64, Q5F411, A0A1D5PF08, Q5ZKK4, Q9I8D6, Q5ZMG9, F1NWH9, F1NIM4, F1P5J5, A0A1D5PUL6, A0A1L1RLC2, P09102, Q5ZIZ7, F1NK96, O42283	215	58	3652	4.39294	0.00287977	0.00287977	0.00570723
GOTERM_CC_DIRECT	Chaperone	GO:0005874~microtubule	14	5.26316	6.85912e-06	E1C4Q2, E1C1Q2, Q5F424, Q5F411, P09244, A0A1D5NW27, A0A1D5PGM1, Q9I8D6, Q5ZMG9, F1NKL4, Q71SG2, P31395, A0A1I7Q3Z7, A0A1L1RLC2	227	54	3946	4.50677	0.00185026	0.000462885	0.0090181
SMART	SM00360:RRM	SM00360:RRM	16	6.01504	7.45241e-06	A0A1D5PJG4, F1P555, E1BZE6, A0A1D5P954, E1C2L5, H9L019, F1NZD3, F1NBY1, F1NLH0, A0A1D5P359, A0A1L1RY47, A0A1D5P9A5, A0A1D5PW68, Q5ZLP8, Q5ZME1, Q8UWC5	110	84	2226	3.85455	0.000752413	0.000752413	0.00828688
UP_KEYWORDS		Actin-binding	12	4.51128	8.07543e-06	O93277, F1NEA4, Q90WD0, Q90734, P18302, E1BSX2, A0A1D5PJY1, P21566, A0A1D5NYG3, P28497, F1NRM5, F1NHT3	236	42	4386	5.30993	0.00154929	0.000387547	0.0100536
INTERPRO	Chaperone	IPR002194:Chaperonin TCP-1, conserved site	6	2.25564	9.01532e-06	Q5ZMG9, Q5F424, Q5F411, F1NWH9, A0A1L1RLC2, Q9I8D6	236	7	4296	15.6029	0.00605793	0.00605793	0.0135259
INTERPRO	Chaperone	IPR027410:TCP-1-like chaperonin intermediate domain	6	2.25564	9.01532e-06	Q5ZMG9, Q5F424, Q5F411, F1NWH9, A0A1L1RLC2, Q9I8D6	236	7	4296	15.6029	0.00605793	0.00605793	0.0135259
INTERPRO	Chaperone	IPR017998:Chaperone tailless complex polypeptide 1 (TCP-1)	6	2.25564	9.01532e-06	Q5ZMG9, Q5F424, Q5F411, F1NWH9, A0A1L1RLC2, Q9I8D6	236	7	4296	15.6029	0.00605793	0.00605793	0.0135259
GOTERM_CC_DIRECT	Chaperone	GO:0005832~chaperonin-containing T-complex	6	2.25564	1.12769e-05	Q5ZMG9, Q5F424, Q5F411, F1NWH9, A0A1L1RLC2, Q9I8D6	227	7	3946	14.8999	0.00304014	0.000608768	0.014826
GOTERM_BP_DIRECT	Chaperone	GO:1904851~positive regulation of establishment of protein localization to telomere	6	2.25564	1.25866e-05	Q5ZMG9, Q5F424, Q5F411, A0A1L1RLC2, Q5ZJH9, Q9I8D6	215	7	3652	14.5595	0.00966986	0.00484668	0.0192283
KEGG_PATHWAY	gga01230:Biosynthesis of amino acids	gga01230:Biosynthesis of amino acids	12	4.51128	1.66022e-05	F1P1A5, F1NU17, E1BYG4, A0A1D5PC23, Q5ZMW1, F1NPG2, F1NIP5, E1C7Y3, P00940, R4GM10, F1NZ78, F1NW43	153	32	1914	4.69118	0.0017583	0.0017583	0.0186278
KEGG_PATHWAY	gga01230:Biosynthesis of amino acids	gga01130:Biosynthesis of antibiotics	24	9.02256	1.86576e-05	F1P1A5, A0A1D5P930, E1BYG4, Q5ZMW1, A0A1D5PC23, E1C8P2, Q5ZLD1, F1NIP5, P00337, A0A1D5PI87, A0A1D5PAQ3, A0A1D5P8U8, E1C7Y3, P00940, F1P269, F1NW43, E1C0Q5, F1NU17, O57535, F1NPG2, Q5ZME2, F1P3A9, R4GM10, F1NZ78	153	116	1914	2.58824	0.00197577	0.000988375	0.0209338
GOTERM_MF_DIRECT		GO:0044822~poly(A) RNA binding	50	18.797	2.24563e-05	A0A1L1RT94, Q5ZIQ3, A0A1D5P954, A0A1D5NX78, H9L019, A0A1D5PF08, F1NJ69, Q9YH06, F1NB02, E1BS06, A0A1I7Q3Z7, Q8JG64, A0A1D5PZG6, Q90835, A0A1D5PFU9, F1P555, E1BZE6, P0CB50, Q5ZJ56, E1BZT5, Q5ZJQ6, P63247, A0A1D5PJY1, Q5ZJH9, F1NZ78, A0A1D5PJG4, Q5ZKD5, F1NCZ2, E1BZS2, A0A1D5NW46, Q8JFP1, A0A1L1RQ30, A0A1D5P6Q5, F1NB66, P09102, F1NN16, Q5ZKC9, R4GGJ0, F1NWP3, Q8UWG7, E1BTG1, P79781, F1NW43, Q9I8D6,…	213	446	3421	1.80056	0.00658049	0.00658049	0.0299119
INTERPRO	Chaperone	IPR027413:GroEL-like equatorial domain	6	2.25564	2.29695e-05	Q5ZMG9, Q5F424, Q5F411, F1NWH9, A0A1L1RLC2, Q9I8D6	236	8	4296	13.6525	0.0153624	0.00771092	0.0344583
GOTERM_CC_DIRECT		GO:0005829~cytosol	43	16.1654	4.24894e-05	E1C1Q2, Q5ZLD1, E1BU27, P84169, P40220, A0A1D5PRG9, F1NRM5, F1NJ69, F1NU17, F1NPG2, A0A1D5NYM1, P31395, F1NAA5, F1P5J5, R4GM10, F7BYG6, Q5ZIZ7, Q90835, F1NWP3, A0A1D5PFU9, F1NVF0, P67881, P00337, P00940, F1P269, A0A1D5PZE1, F1NW43, F1NJ08, E1BS62, A0A1D5NXM9, F1NC58, P01012, P63247, Q71SG2, Q91955, A0A1D5PUL6, Q5ZME2, F1N8Q1, A0A1D5PCK3, A0A1D5PFJ6, F1NZ30, O93467, F1NZ78, P28497	227	397	3946	1.88282	0.0114068	0.00191024	0.0558513
INTERPRO	Chaperone	IPR002423:Chaperonin Cpn60/TCP-1	6	2.25564	4.93809e-05	Q5ZMG9, Q5F424, Q5F411, F1NWH9, A0A1L1RLC2, Q9I8D6	236	9	4296	12.1356	0.0327357	0.0110332	0.0740664
INTERPRO	Chaperone	IPR027409:GroEL-like apical domain	6	2.25564	4.93809e-05	Q5ZMG9, Q5F424, Q5F411, F1NWH9, A0A1L1RLC2, Q9I8D6	236	9	4296	12.1356	0.0327357	0.0110332	0.0740664
INTERPRO	SM00360:RRM	IPR000504:RNA recognition motif domain	16	6.01504	8.62652e-05	A0A1D5PJG4, F1P555, E1BZE6, A0A1D5P954, E1C2L5, H9L019, F1NZD3, F1NBY1, F1NLH0, A0A1D5P359, A0A1L1RY47, A0A1D5P9A5, A0A1D5PW68, Q5ZLP8, Q5ZME1, Q8UWC5	236	90	4296	3.23616	0.0564871	0.0144312	0.129356
INTERPRO	SM00360:RRM	IPR012677:Nucleotide-binding, alpha-beta plait	17	6.39098	0.000119949	A0A1D5PJG4, F1P555, E1BZE6, A0A1D5P954, E1C2L5, H9L019, F1NZD3, F1NBY1, F1NLH0, A0A1D5P359, A0A1L1RY47, E1BS06, A0A1D5P9A5, A0A1D5PW68, Q5ZLP8, Q5ZME1, Q8UWC5	236	103	4296	3.00444	0.0776687	0.0160401	0.179823
GOTERM_BP_DIRECT	Chaperone	GO:1904874~positive regulation of telomerase RNA localization to Cajal body	6	2.25564	0.000130489	Q5ZMG9, Q5F424, Q5F411, A0A1L1RLC2, Q5ZJH9, Q9I8D6	215	10	3652	10.1916	0.0958354	0.0330237	0.199177
GOTERM_CC_DIRECT	Chaperone	GO:0002199~zona pellucida receptor complex	5	1.8797	0.000143536	Q5ZMG9, Q5F424, Q5F411, A0A1L1RLC2, Q9I8D6	227	6	3946	14.486	0.0380161	0.0055215	0.188559
GOTERM_BP_DIRECT	Chaperone	GO:1904871~positive regulation of protein localization to Cajal body	5	1.8797	0.00015674	Q5ZMG9, Q5F424, Q5F411, A0A1L1RLC2, Q9I8D6	215	6	3652	14.155	0.113977	0.0298001	0.239202
GOTERM_BP_DIRECT	Chaperone	GO:1901998~toxin transport	7	2.63158	0.000270718	Q5ZMG9, Q5F424, Q5F411, F1NWH9, A0A1L1RLC2, E1C016, Q9I8D6	215	17	3652	6.99425	0.188623	0.0409427	0.412809
GOTERM_BP_DIRECT	Chaperone	GO:0032212~positive regulation of telomere maintenance via telomerase	6	2.25564	0.000372126	Q5ZMG9, Q5F424, Q5F411, A0A1L1RLC2, Q5ZJH9, Q9I8D6	215	12	3652	8.49302	0.24974	0.0467606	0.567033
UP_KEYWORDS	Ribonucleoprotein	Ribonucleoprotein	13	4.88722	0.000477635	F1NPA9, Q5ZIQ3, R4GGJ0, F1NB02, Q8UWG7, E1BS06, A0A1L1RQY9, F7BYQ2, Q5ZJ56, E1BTG1, F1NB66, Q5ZJH9, P79781	236	74	4386	3.26489	0.0876466	0.0181783	0.593039
UP_KEYWORDS		RNA-binding	14	5.26316	0.000707655	Q5ZIQ3, Q5ZJ56, F1NBY1, F1NZD3, F1NLH0, A0A1L1RNC5, A0A1D5P359, A0A1L1RY47, Q8JFP1, F1P5J5, A0A1D5PW68, E1C3A9, Q5ZJH9, Q5ZLP8	236	88	4386	2.95666	0.127086	0.0223983	0.877481
UP_KEYWORDS	Ribonucleoprotein	Ribosomal protein	11	4.13534	0.00129408	F1NPA9, R4GGJ0, F1NB02, Q8UWG7, E1BS06, A0A1L1RQY9, F7BYQ2, Q5ZJ56, E1BTG1, F1NB66, P79781	236	61	4386	3.35135	0.220127	0.0348944	1.59927
KEGG_PATHWAY	gga01230:Biosynthesis of amino acids	gga01200:Carbon metabolism	14	5.26316	0.00129734	F1P1A5, Q5ZMW1, A0A1D5PC23, Q5ZLD1, F1NIP5, E1C7Y3, P00940, F1NW43, F1NU17, E1C0Q5, F1NPG2, Q5ZME2, R4GM10, F1NZ78	153	65	1914	2.69442	0.128559	0.0448329	1.44613
UP_KEYWORDS	gga01230:Biosynthesis of amino acids	Glycolysis	5	1.8797	0.00130578	F1NU17, P00940, R4GM10, F1NZ78, F1NW43	236	10	4386	9.29237	0.221879	0.0308726	1.61362
UP_KEYWORDS		Acetylation	10	3.7594	0.00293621	Q90WD0, P01012, Q5ZKC9, P18302, P63247, A0A1L1RY47, P67881, Q5ZJ56, F1N8Q1, A0A1D5P6Q5	236	57	4386	3.26048	0.431401	0.0608041	3.59479
UP_KEYWORDS		Cytoskeleton	12	4.51128	0.00358021	E1C4Q2, O93277, Q90WD0, P31395, P09244, P21566, A0A1I7Q3Z7, P53478, A0A1D5NW27, F1NRM5, P23614, F1NHT3	236	81	4386	2.7533	0.497738	0.0665457	4.36718
GOTERM_CC_DIRECT		GO:0005615~extracellular space	21	7.89474	0.00237006	A0A1D5PFA7, Q5ZKC9, P27731, Q90835, P33094, P0CB50, P00940, F1NBV0, F1NZD3, P79781, P43347, P01012, O57535, Q9YH06, Q5ZME2, Q805F9, P21566, F1N8Q1, F1NZ30, Q5F3C9, F1NZ78	227	177	3946	2.06242	0.473064	0.0769616	3.07172
KEGG_PATHWAY	Ribonucleoprotein	gga03010:Ribosome	17	6.39098	0.00313415	F1NN16, A0A1L1RT94, R4GGJ0, Q8UWG7, A0A1D5NVI1, A0A1L1RQY9, A0A1D5P3B1, F7BYQ2, Q5ZJ56, E1BTG1, E1C4N0, Q5ZM66, P79781, F1NPA9, F1NB02, E1BS06, A0A1D5PIE9, F1NB66	153	97	1914	2.19244	0.283045	0.0798195	3.46105
GOTERM_CC_DIRECT		GO:0016020~membrane	35	13.1579	0.00291262	A0A1L1RT94, Q90WD0, Q5ZIQ3, A0A1D5PJG4, A0A1D5NVI1, F1P1E8, F1NBV0, F1ND19, P84169, A0A1D5NX78, F1NRM5, E1BZS2, F1NB02, A0A1D5NYM1, P31395, A0A1L1RTW6, F1P5J5, F1NB66, F1NN16, R4GGJ0, A0A1D5PFU9, F1NWP3, Q8UWG7, Q5ZJ56, E1BTG1, F1NZD3, P79781, E1BZT5, F1NKL4, Q5ZJQ6, Q71SG2, A0A1D5P9A5, A0A1D5PFJ6, F1NZ78, P28497, Q5ZME1	227	368	3946	1.6533	0.545044	0.0837867	3.76253
UP_KEYWORDS	Redox-active center	Redox-active center	5	1.8797	0.00525066	Q8JG64, P0CB50, F1NBV0, P09102, F1NK96	236	14	4386	6.63741	0.636066	0.087794	6.34419
GOTERM_MF_DIRECT	Ribonucleoprotein	GO:0003735~structural constituent of ribosome	17	6.39098	0.000667963	F1NN16, A0A1L1RT94, R4GGJ0, Q8UWG7, A0A1D5NVI1, A0A1L1RQY9, F7BYQ2, Q5ZJ56, E1BTG1, E1C4N0, Q5ZM66, P79781, Q5F346, F1NPA9, F1NB02, E1BS06, A0A1D5PIE9, F1NB66	213	106	3421	2.57583	0.178355	0.0935536	0.886198
UP_KEYWORDS	Nucleotide-binding	Nucleotide-binding	31	11.6541	0.00628655	F1NS23, F1NEA4, Q5ZM58, Q90WD0, Q5F411, P09244, A0A1D5PU77, A0A1D5NW27, P53478, F1NRM5, A0A1D5PJI0, P24798, F1NU17, O57535, F1NWH9, Q8JFP1, F1P5J5, A0A1L1RLC2, F1N9H4, Q5F424, A0A1D5NZU2, Q90835, F1NWP3, Q8UWG6, F1P269, F1NW43, Q9I8D6, Q5ZMG9, Q90705, A0A1D5PUL6, F1NZ30, A0A1D5PFJ6	236	351	4386	1.64139	0.70205	0.0959787	7.55123
GOTERM_CC_DIRECT	Ribonucleoprotein	GO:0022627~cytosolic small ribosomal subunit	7	2.63158	0.00428844	F1NN16, F1NPA9, R4GGJ0, F1NB02, F7BYQ2, E1C4N0, P79781	227	28	3946	4.34581	0.68663	0.109558	5.49395
UP_KEYWORDS		Lipid metabolism	8	3.00752	0.00810853	A0A1D5PMU2, R4GFB3, A0A1D5P6Q5, E1BYA3, R4GL78, F1NBV0, F1P269, F1P3A9, A0A1D5PZE1	236	44	4386	3.37904	0.790532	0.113297	9.63959
GOTERM_MF_DIRECT		GO:0005200~structural constituent of cytoskeleton	7	2.63158	0.00170058	F1NJ08, Q90WD0, A0A1D5PAX1, P09244, A0A1D5PJY1, A0A1D5NW27, A0A1D5P1K9, F1NRM5	213	22	3421	5.11033	0.39371	0.117591	2.24191
GOTERM_MF_DIRECT	SM00360:RRM	GO:0000166~nucleotide binding	17	6.39098	0.00236373	A0A1D5PJG4, F1P555, E1BZE6, A0A1D5P954, E1C2L5, H9L019, F1NZD3, F1NBY1, F1NLH0, A0A1D5P359, A0A1L1RY47, E1BS06, A0A1D5P9A5, A0A1D5PW68, Q5ZLP8, Q5ZME1, Q8UWC5	213	119	3421	2.29443	0.501304	0.129904	3.10348
GOTERM_MF_DIRECT	GO:0098641~cadherin binding involved in cell-cell adhesion	GO:0098641~cadherin binding involved in cell-cell adhesion	6	2.25564	0.002918	Q5ZIQ3, Q5ZKC9, P63247, P0CB50, A0A1I7Q3Z7, Q8AXV0	213	17	3421	5.6686	0.576476	0.133411	3.81819
GOTERM_MF_DIRECT		GO:0051082~unfolded protein binding	6	2.25564	0.00156834	F1NWH9, A0A1D5PUL6, F1NTV6, A0A1L1RLC2, A0A1D5PZE1, O42283	213	15	3421	6.42441	0.369633	0.142572	2.06924
GOTERM_CC_DIRECT	Chaperone	GO:0044297~cell body	5	1.8797	0.00664928	Q5ZMG9, Q5F424, Q5F411, A0A1L1RLC2, Q9I8D6	227	14	3946	6.20831	0.834916	0.15105	8.39806
INTERPRO	IPR020902:Actin/actin-like conserved site	IPR020902:Actin/actin-like conserved site	4	1.50376	0.00148888	Q90WD0, Q5ZM58, P53478, F1NRM5	236	5	4296	14.5627	0.633682	0.154118	2.21081
UP_KEYWORDS		Endoplasmic reticulum	11	4.13534	0.0124349	F1NNS1, Q8JG64, A0A1D5PPG9, A0A1L1RTW6, E1C8Z0, E1BYA3, P09102, F1NV93, F1P3A9, A0A1D5PF08, Q5ZKK4	236	83	4386	2.46304	0.909506	0.157688	14.4258
UP_KEYWORDS	GO:0020037~heme binding	Heme	5	1.8797	0.0135578	A0A1D5PPV0, P02001, P18946, P67881, A0A1D5P8U8	236	18	4386	5.16243	0.927262	0.160313	15.6294
UP_KEYWORDS	GO:0020037~heme binding	Iron	8	3.00752	0.0144909	A0A1D5PPV0, P02001, Q5ZMW1, P18946, P67881, A0A1D5P8U8, F1P3A9, Q5ZLR5	236	49	4386	3.03424	0.939349	0.16068	16.6177
GOTERM_BP_DIRECT	Chaperone	GO:0007339~binding of sperm to zona pellucida	5	1.8797	0.00181945	Q5ZMG9, Q5F424, Q5F411, A0A1L1RLC2, Q9I8D6	215	10	3652	8.49302	0.754852	0.161161	2.74396
GOTERM_BP_DIRECT	gga01230:Biosynthesis of amino acids	GO:0006096~glycolytic process	5	1.8797	0.00181945	F1NU17, P00940, R4GM10, F1NZ78, F1NW43	215	10	3652	8.49302	0.754852	0.161161	2.74396
GOTERM_CC_DIRECT	Ribonucleoprotein	GO:0022625~cytosolic large ribosomal subunit	8	3.00752	0.00778253	A0A1L1RT94, Q8UWG7, E1BS06, A0A1D5NVI1, A0A1L1RQY9, Q5ZJ56, E1BTG1, F1NB66	227	41	3946	3.39186	0.878702	0.161207	9.76259
GOTERM_CC_DIRECT	GO:0098641~cadherin binding involved in cell-cell adhesion	GO:0005913~cell-cell adherens junction	6	2.25564	0.00848191	Q5ZIQ3, Q5ZKC9, P63247, P0CB50, A0A1I7Q3Z7, Q8AXV0	227	23	3946	4.53476	0.899729	0.162148	10.5953
UP_KEYWORDS		Antioxidant	3	1.12782	0.0159637	P0CB50, F1N8Q1, F1NBV0	236	4	4386	13.9386	0.954487	0.16619	18.1559
GOTERM_BP_DIRECT	Ribonucleoprotein	GO:0002181~cytoplasmic translation	6	2.25564	0.00169112	A0A1L1RT94, Q8UWG7, A0A1D5NVI1, A0A1L1RQY9, Q5ZJ56, F1NB66	215	16	3652	6.36977	0.729275	0.170278	2.55276
UP_KEYWORDS	Nucleotide-binding	ATP-binding	24	9.02256	0.01895	F1NEA4, Q5ZM58, Q90WD0, Q5F411, A0A1D5PU77, P53478, F1NRM5, P24798, F1NU17, O57535, F1NWH9, Q8JFP1, F1P5J5, A0A1L1RLC2, Q5F424, A0A1D5NZU2, F1NWP3, Q8UWG6, F1P269, Q9I8D6, F1NW43, Q5ZMG9, A0A1D5PUL6, F1NZ30, A0A1D5PFJ6	236	273	4386	1.63382	0.974608	0.184597	21.195
UP_KEYWORDS		Calmodulin-binding	4	1.50376	0.0233091	E1BS62, A0A1D5NZU2, E1BSX2, F1NHT3	236	12	4386	6.19492	0.989201	0.202614	25.4454
UP_KEYWORDS		Isomerase	6	2.25564	0.022928	Q8JG64, P00940, P09102, F1NV93, Q5ZJH9, A0A1D5PZE1	236	31	4386	3.59705	0.988361	0.208947	25.0823
KEGG_PATHWAY		gga01100:Metabolic pathways	55	20.6767	0.0110127	F1NS23, A0A1D5PC23, A0A1D5PAQ3, P18944, E1C0Q5, F1NNS1, F1NU17, O57535, E1BSX2, P18946, A0A1D5PMU2, R4GFB3, A0A1D5PL39, R4GM10, F1P1A5, F1NY37, E1C8P2, F1NIP5, A0A1D5PNM0, A0A1D5P8U8, P00940, E1BYA3, F1P269, Q9YH14, A0A1D5PHF2, Q5ZME2, F1NZ30, F1NZ78, R4GG24, A0A1D5P930, A0A1D5PKK4, Q5ZLD1, E1C7Y3, F1NBV0, F1ND19, R4GL78, A0A1D5PU77, E1BU27, F1P2G8, F1NPG2, Q5ZJV5, A0A1L1RQ30, A0A1D5PA09, A0A1D5P…	153	519	1914	1.3257	0.690817	0.209243	11.6849
SMART	IPR002017:Spectrin repeat	SM00150:SPEC	4	1.50376	0.00772942	Q90734, A0A1D5PJY1, A0A1D5NZW8, F1NHT3	110	9	2226	8.99394	0.543289	0.2299	8.26683
SMART	IPR020902:Actin/actin-like conserved site	SM00268:ACTIN	4	1.50376	0.00534192	Q90WD0, Q5ZM58, P53478, F1NRM5	110	8	2226	10.1182	0.417822	0.236994	5.7823
UP_KEYWORDS	Elongation factor	Elongation factor	3	1.12782	0.0371616	Q90835, Q90705, F1N9H4	236	6	4386	9.29237	0.999305	0.271035	37.5924
UP_KEYWORDS		Lyase	6	2.25564	0.0368689	E1BYG4, Q5ZMW1, F1N9Q2, A0A1D5P6Q5, R4GM10, F1NZ78	236	35	4386	3.18596	0.999263	0.279526	37.3558
GOTERM_MF_DIRECT	GO:0020037~heme binding	GO:0020037~heme binding	7	2.63158	0.00892653	A0A1D5PPV0, P02001, E1BYG4, P18946, P67881, A0A1L1RTW6, A0A1D5P8U8	213	30	3421	3.74757	0.928366	0.280733	11.2593
GOTERM_MF_DIRECT		GO:0051015~actin filament binding	6	2.25564	0.00783054	O93277, Q5ZI60, Q90WD0, Q90734, P21566, F1NRM5	213	21	3421	4.58887	0.900862	0.281204	9.94304
UP_KEYWORDS		Oxidoreductase	12	4.51128	0.0426644	P18944, F1NPG2, P00337, P0CB50, A0A1D5P8U8, E1C7Y3, Q5ZME2, F1N8Q1, A0A1D5P6Q5, F1NBV0, F1P3A9, Q5ZLR5	236	115	4386	1.93928	0.999769	0.28456	41.8906
UP_KEYWORDS		Cell projection	6	2.25564	0.0410163	E1BS62, Q90WD0, P18302, P63247, Q8AXV0, F1NRM5	236	36	4386	3.09746	0.999678	0.284698	40.6328
UP_KEYWORDS		Lipid biosynthesis	5	1.8797	0.0366405	A0A1D5P6Q5, E1BYA3, F1P269, F1P3A9, A0A1D5PZE1	236	24	4386	3.87182	0.999228	0.289147	37.1706
UP_KEYWORDS	gga04260:Cardiac muscle contraction	Respiratory chain	4	1.50376	0.0506946	P18944, P18946, P67881, Q5ZLR5	236	16	4386	4.64619	0.999954	0.318993	47.676
UP_KEYWORDS		Proteasome	4	1.50376	0.0592009	A0A1D5PJW4, Q6JLB2, Q5ZJX9, P84169	236	17	4386	4.37288	0.999992	0.352062	53.223
KEGG_PATHWAY		gga00190:Oxidative phosphorylation	13	4.88722	0.0277646	E1C043, P18944, P18946, Q9YH14, Q5ZJV5, A0A1D5PNM0, A0A1L1RQ30, A0A1D5PHF2, A0A1D5PA09, A0A1D5P7X9, A0A1D5PU77, A0A1D5PL39, Q5ZLR5	153	83	1914	1.95937	0.949444	0.391918	27.0907
GOTERM_CC_DIRECT		GO:0071013~catalytic step 2 spliceosome	8	3.00752	0.0272072	E1BZT5, Q5ZIQ3, A0A1D5PJG4, E1BZE6, A0A1D5P954, A0A1D5NX78, F1NZD3, Q5ZME1	227	52	3946	2.67435	0.999417	0.41256	30.4192
GOTERM_BP_DIRECT	GO:0098641~cadherin binding involved in cell-cell adhesion	GO:0098609~cell-cell adhesion	6	2.25564	0.00619464	Q5ZIQ3, Q5ZKC9, P63247, P0CB50, A0A1I7Q3Z7, Q8AXV0	215	21	3652	4.85316	0.991747	0.413167	9.05699
UP_KEYWORDS		Magnesium	8	3.00752	0.0839031	F1NS23, O57535, F1NPG2, Q8UWG6, F1P269, F1NZ78, F1NW43, P24798	236	71	4386	2.09406	1	0.429277	66.4135
UP_KEYWORDS		Microtubule	5	1.8797	0.0813129	E1C4Q2, P31395, P09244, A0A1I7Q3Z7, A0A1D5NW27	236	31	4386	2.99754	1	0.429646	65.2119
KEGG_PATHWAY	gga04260:Cardiac muscle contraction	gga04260:Cardiac muscle contraction	7	2.63158	0.0365194	E1C043, P18944, P18946, Q5ZJV5, A0A1D5P7X9, Q5ZLR5, P24798	153	32	1914	2.73652	0.98062	0.430706	34.1279
UP_KEYWORDS	Elongation factor	Protein biosynthesis	6	2.25564	0.0906234	Q90835, Q90705, Q8JFP1, F1P5J5, A0A1D5PW68, F1N9H4	236	45	4386	2.47797	1	0.434461	69.3554
UP_KEYWORDS	gga04260:Cardiac muscle contraction	Electron transport	4	1.50376	0.0883447	P18944, P18946, P67881, Q5ZLR5	236	20	4386	3.71695	1	0.436091	68.3855
UP_KEYWORDS		Stress response	3	1.12782	0.0802379	F1NWP3, A0A1D5PUL6, A0A1D5PFJ6, O42283	236	9	4386	6.19492	1	0.436469	64.7016
KEGG_PATHWAY		gga00620:Pyruvate metabolism	6	2.25564	0.0497638	E1C0Q5, Q5ZLD1, F1N9Q2, P00337, Q5ZME2, F1NW43	153	26	1914	2.88688	0.995532	0.491527	43.6041
GOTERM_CC_DIRECT		GO:0042470~melanosome	4	1.50376	0.0422135	Q8JG64, A0A1D5PE33, A0A1D5PUL6, F1NV93	227	14	3946	4.96665	0.999991	0.495916	43.2824
GOTERM_BP_DIRECT	Chaperone	GO:0051973~positive regulation of telomerase activity	4	1.50376	0.00892001	Q5ZMG9, Q5F424, Q5ZJH9, Q9I8D6	215	8	3652	8.49302	0.999009	0.499283	12.7936
SMART	SM00322:KH	SM00322:KH	4	1.50376	0.0337909	Q5ZIQ3, A0A1D5PXG0, E1C3A9, Q5ZLP8	110	15	2226	5.39636	0.968941	0.500614	31.7679
GOTERM_BP_DIRECT		GO:0006123~mitochondrial electron transport, cytochrome c to oxygen	3	1.12782	0.00985874	E1C043, P67881, Q5ZJV5	215	3	3652	16.986	0.999523	0.501094	14.0471
GOTERM_BP_DIRECT	Chaperone	GO:0090666~scaRNA localization to Cajal body	3	1.12782	0.00985874	Q5ZMG9, Q5F424, Q9I8D6	215	3	3652	16.986	0.999523	0.501094	14.0471
GOTERM_CC_DIRECT		GO:0030424~axon	7	2.63158	0.0453448	E1BS62, Q71SG2, Q91955, A0A1D5PUL6, P40220, Q03696, F1NY27	227	46	3946	2.64528	0.999996	0.501462	45.6725
INTERPRO	IPR020902:Actin/actin-like conserved site	IPR004000:Actin-related protein	4	1.50376	0.00737192	Q90WD0, Q5ZM58, P53478, F1NRM5	236	8	4296	9.10169	0.993174	0.509554	10.5079
INTERPRO	IPR002017:Spectrin repeat	IPR002017:Spectrin repeat	4	1.50376	0.00737192	Q90734, A0A1D5PJY1, A0A1D5NZW8, F1NHT3	236	8	4296	9.10169	0.993174	0.509554	10.5079
GOTERM_CC_DIRECT		GO:0005623~cell	8	3.00752	0.0389286	F1NJ08, F1NU17, Q9YH06, F1NIM4, A0A1D5PUL6, F1N8Q1, A0A1D5P6Q5, P40220	227	56	3946	2.48332	0.999978	0.51067	40.6708
KEGG_PATHWAY	gga01230:Biosynthesis of amino acids	gga00010:Glycolysis / Gluconeogenesis	6	2.25564	0.0654718	F1NU17, P00337, P00940, R4GM10, F1NZ78, F1NW43	153	28	1914	2.68067	0.999237	0.512157	53.2247
GOTERM_CC_DIRECT		GO:0005751~mitochondrial respiratory chain complex IV	3	1.12782	0.0420352	E1C043, P18944, Q5ZJV5	227	6	3946	8.69163	0.999991	0.515522	43.1434
KEGG_PATHWAY		gga03040:Spliceosome	13	4.88722	0.0597357	E1BZT5, Q5ZIQ3, A0A1L1RY47, F1NWP3, F1NCE3, A0A1D5PXG0, E1BZE6, F1NSP8, E1C2L5, E1BSI5, A0A1D5PFJ6, A0A1D5NX78, H9L019, F1NZD3	153	93	1914	1.74868	0.99854	0.51589	49.9001
KEGG_PATHWAY		gga00020:Citrate cycle (TCA cycle)	5	1.8797	0.079111	Q5ZMW1, Q5ZLD1, F1NPG2, Q5ZME2, F1P269	153	21	1914	2.97852	0.999839	0.548052	60.3385
SMART		SM00102:ADF	3	1.12782	0.0313174	C7G537, P18302, P21566	110	6	2226	10.1182	0.95979	0.552201	29.8001
GOTERM_CC_DIRECT		GO:0005739~mitochondrion	29	10.9023	0.0567708	Q5ZLD1, F1ND19, F1P2G8, P18944, E1C0Q5, O57535, F1NPG2, P18946, A0A1L1RLC2, A0A1D5P6Q5, R4GM10, F1NY37, Q5ZKC9, Q5ZMW1, A0A1D5PFU9, P67881, P00337, P0CB50, F1NW43, Q5ZMQ0, Q71SG2, P63247, F1NW23, Q5ZME2, F1N8Q1, E1BQD1, F1NZ30, A0A1D5PL06, O42283	227	361	3946	1.39644	1	0.564189	53.6271
KEGG_PATHWAY		gga00030:Pentose phosphate pathway	4	1.50376	0.0935019	F1P1A5, A0A1D5PC23, F1NIP5, R4GM10	153	14	1914	3.57423	0.99997	0.579847	66.7637
INTERPRO	IPR002017:Spectrin repeat	IPR018159:Spectrin/alpha-actinin	4	1.50376	0.0106157	Q90734, A0A1D5PJY1, A0A1D5NZW8, F1NHT3	236	9	4296	8.0904	0.999248	0.593087	14.7969
GOTERM_MF_DIRECT		GO:0003924~GTPase activity	9	3.38346	0.0356429	F1NLV4, Q90835, A0A1D5PE33, Q90705, P09244, F1NC27, O93467, A0A1D5NW27, F1N9H4	213	62	3421	2.33144	0.999977	0.655972	38.3377
SMART	IPR001715:Calponin homology domain	SM00033:CH	4	1.50376	0.0624917	Q90734, E1BSX2, A0A1D5PJY1, A0A1D5NYG3	110	19	2226	4.26029	0.998523	0.66252	51.2068
GOTERM_MF_DIRECT		GO:0033142~progesterone receptor binding	3	1.12782	0.0337483	Q9YH14, A0A1D5PUL6, A0A1D5PZE1	213	5	3421	9.63662	0.999959	0.674202	36.7042
GOTERM_CC_DIRECT		GO:0031982~vesicle	4	1.50376	0.0800879	A0A1D5NXM9, Q5ZI60, P01012, A0A1D5PGM1	227	18	3946	3.86295	1	0.675977	66.6319
GOTERM_BP_DIRECT		GO:0030836~positive regulation of actin filament depolymerization	3	1.12782	0.0189577	O93277, F1NC58, P21566	215	4	3652	12.7395	1	0.679092	25.3545
GOTERM_BP_DIRECT		GO:0015991~ATP hydrolysis coupled proton transport	4	1.50376	0.0175175	A0A1D5PA09, A0A1D5PU77, A0A1D5PL39, P24798	215	10	3652	6.79442	0.999999	0.679203	23.6626
GOTERM_MF_DIRECT		GO:0005516~calmodulin binding	4	1.50376	0.0422796	E1BS62, E1C4Q2, A0A1D5NZU2, F1NHT3	213	13	3421	4.94186	0.999997	0.684817	43.7574
GOTERM_CC_DIRECT		GO:0005868~cytoplasmic dynein complex	3	1.12782	0.0901091	F1NKL4, A0A1D5PBA6, A0A1D5PGM1	227	9	3946	5.79442	1	0.703025	71.1075
GOTERM_MF_DIRECT		GO:0046961~proton-transporting ATPase activity, rotational mechanism	3	1.12782	0.0485817	A0A1L1RQ30, A0A1D5PU77, A0A1D5PL39	213	6	3421	8.03052	1	0.70481	48.4928
GOTERM_MF_DIRECT	Nucleotide-binding	GO:0005524~ATP binding	35	13.1579	0.0552549	F1NEA4, Q5ZM58, Q90WD0, Q5F411, F1NIJ7, A0A1D5PU77, P53478, F1NRM5, P24798, F1NU17, O57535, F1NWH9, A0A1D5NYM1, Q8JFP1, F1P5J5, A0A1L1RLC2, Q5ZIZ7, Q5F424, A0A1D5NZU2, E1C8P2, F1NWP3, Q8UWG6, A0A1D5NZW8, F1P269, F1NW43, Q9I8D6, F1NKL4, Q5ZMG9, A0A1D5NXM9, Q5ZJQ6, F1NIM4, E1C581, A0A1D5PUL6, F1NZ30, A0A1D5PFJ6, O42283	213	419	3421	1.34161	1	0.723477	53.103
GOTERM_MF_DIRECT		GO:0005515~protein binding	7	2.63158	0.0860721	P27731, P31395, P0CB50, A0A1D5PUL6, F1N8Q1, P14781, A0A1D5PZE1	213	50	3421	2.24854	1	0.828654	69.8509
GOTERM_MF_DIRECT		GO:0003779~actin binding	5	1.8797	0.0821127	C7G537, P18302, P62758, P28497, F1NHT3	213	27	3421	2.97427	1	0.834584	68.0636
INTERPRO	Redox-active center	IPR013766:Thioredoxin domain	5	1.8797	0.0293083	Q8JG64, P0CB50, F1NBV0, P09102, F1NK96	236	22	4296	4.13713	1	0.865327	36.0021
INTERPRO	Redox-active center	IPR005788:Disulphide isomerase	3	1.12782	0.0266977	Q8JG64, P09102, F1NK96	236	5	4296	10.922	1	0.868208	33.3704
GOTERM_BP_DIRECT	Chaperone	GO:0050821~protein stabilization	7	2.63158	0.041223	Q5ZMG9, Q5F424, Q5F411, A0A1D5PUL6, A0A1L1RLC2, F1NV93, Q9I8D6	215	44	3652	2.70233	1	0.868818	47.4372
GOTERM_BP_DIRECT		GO:0006414~translational elongation	3	1.12782	0.0438379	Q90835, A0A1L1RQY9, Q90705	215	6	3652	8.49302	1	0.869412	49.5853
GOTERM_BP_DIRECT		GO:0055114~oxidation-reduction process	8	3.00752	0.0468432	P00337, P0CB50, F1N8Q1, A0A1D5P6Q5, F1NBV0, E1BU27, F1P3A9, Q5ZLR5	215	57	3652	2.38401	1	0.872244	51.9527
GOTERM_BP_DIRECT	gga01230:Biosynthesis of amino acids	GO:0006094~gluconeogenesis	4	1.50376	0.0366667	F1NU17, P00940, R4GM10, F1NZ78	215	13	3652	5.22648	1	0.872534	43.4887
GOTERM_BP_DIRECT		GO:0009615~response to virus	4	1.50376	0.0366667	Q5F411, P27731, P31395, F1NZ78	215	13	3652	5.22648	1	0.872534	43.4887
GOTERM_BP_DIRECT	Ribonucleoprotein	GO:0006412~translation	11	4.13534	0.0410351	F1NN16, F1NPA9, R4GGJ0, F1NB02, E1BS06, A0A1D5PIE9, Q90705, F7BYQ2, E1BTG1, Q5ZM66, P79781, Q5F346	215	92	3652	2.03094	1	0.88427	47.2796
INTERPRO	IPR001715:Calponin homology domain	IPR001715:Calponin homology domain	5	1.8797	0.0391076	Q90734, E1BSX2, A0A1D5PJY1, A0A1I7Q3Z7, A0A1D5NYG3	236	24	4296	3.79237	1	0.893611	45.0398
INTERPRO	SM00322:KH	IPR004087:K Homology domain	4	1.50376	0.0451267	Q5ZIQ3, A0A1D5PXG0, E1C3A9, Q5ZLP8	236	15	4296	4.85424	1	0.908743	49.9848
INTERPRO		IPR002108:Actin-binding, cofilin/tropomyosin type	3	1.12782	0.0386176	C7G537, P18302, P21566	236	6	4296	9.10169	1	0.910463	44.6178
INTERPRO		IPR013785:Aldolase-type TIM barrel	4	1.50376	0.0533647	A0A1D5PC23, A0A1D5P6Q5, P00940, R4GM10	236	16	4296	4.55085	1	0.914924	56.0822
INTERPRO	IPR001715:Calponin homology domain	IPR001589:Actinin-type, actin-binding, conserved site	3	1.12782	0.0521447	Q90734, A0A1D5PJY1, A0A1D5NYG3	236	7	4296	7.80145	1	0.924091	55.2253
GOTERM_BP_DIRECT		GO:0006099~tricarboxylic acid cycle	4	1.50376	0.0631332	Q5ZMW1, Q5ZLD1, F1NPG2, Q5ZME2	215	16	3652	4.24651	1	0.929332	63.0777
INTERPRO	Redox-active center	IPR012336:Thioredoxin-like fold	7	2.63158	0.0833336	Q8JG64, P0CB50, Q08393, F1NBV0, Q5F3C9, P09102, F1NK96	236	56	4296	2.27542	1	0.968247	72.8974
INTERPRO	Elongation factor	IPR009000:Translation elongation/initiation factor/Ribosomal, beta-barrel	4	1.50376	0.0819695	Q90835, Q90705, F1P5J5, F1N9H4	236	19	4296	3.83229	1	0.972751	72.2859
INTERPRO	SM00322:KH	IPR004088:K Homology domain, type 1	4	1.50376	0.0819695	Q5ZIQ3, A0A1D5PXG0, E1C3A9, Q5ZLP8	236	19	4296	3.83229	1	0.972751	72.2859
GOTERM_BP_DIRECT	gga04260:Cardiac muscle contraction	GO:1902600~hydrogen ion transmembrane transport	3	1.12782	0.0937344	P18944, P18946, Q5ZLR5	215	9	3652	5.66202	1	0.97761	77.7699
UP_SEQ_FEATURE		domain:Ig-like C2-type 4	4	1.50376	0.0823192	P28685, A0A1D5PQ40, P14781, Q03696, F1NLB3	94	11	958	3.706	1	0.999511	69.1918
UP_SEQ_FEATURE		domain:Ig-like C2-type 5	4	1.50376	0.0642658	P28685, A0A1D5PQ40, P14781, Q03696, F1NLB3	94	10	958	4.0766	1	0.999614	59.7629
UP_SEQ_FEATURE	SM00322:KH	domain:KH 3	3	1.12782	0.0491389	Q5ZIQ3, E1C3A9, Q5ZLP8	94	4	958	7.64362	1	0.999869	49.8719
UP_SEQ_FEATURE	SM00322:KH	domain:KH 2	3	1.12782	0.0491389	Q5ZIQ3, E1C3A9, Q5ZLP8	94	4	958	7.64362	1	0.999869	49.8719
UP_SEQ_FEATURE	SM00322:KH	domain:KH 1	3	1.12782	0.0491389	Q5ZIQ3, E1C3A9, Q5ZLP8	94	4	958	7.64362	1	0.999869	49.8719
UP_SEQ_FEATURE		short sequence motif:Prevents secretion from ER	4	1.50376	0.0345962	Q8JG64, P09102, F1NV93, Q5ZKK4	94	8	958	5.09574	0.999996	0.999996	38.2798

## Sheet: ABC3 vs. Brainstem Clusters
Annotation Cluster 1	Enrichment Score: 3.9348178169871963
Category	Term	Cluster Head	Count	%	PValue	Genes	List Total	Pop Hits	Pop Total	Fold Enrichment	Bonferroni	Benjamini	FDR
SMART	SM00360:RRM	SM00360:RRM	16	6.01504	7.45241e-06	A0A1D5PJG4, F1P555, E1BZE6, A0A1D5P954, E1C2L5, H9L019, F1NZD3, F1NBY1, F1NLH0, A0A1D5P359, A0A1L1RY47, A0A1D5P9A5, A0A1D5PW68, Q5ZLP8, Q5ZME1, Q8UWC5	110	84	2226	3.85455	0.000752413	0.000752413	0.00828688
INTERPRO	IPR000504:RNA recognition motif domain	SM00360:RRM	16	6.01504	8.62652e-05	A0A1D5PJG4, F1P555, E1BZE6, A0A1D5P954, E1C2L5, H9L019, F1NZD3, F1NBY1, F1NLH0, A0A1D5P359, A0A1L1RY47, A0A1D5P9A5, A0A1D5PW68, Q5ZLP8, Q5ZME1, Q8UWC5	236	90	4296	3.23616	0.0564871	0.0144312	0.129356
INTERPRO	IPR012677:Nucleotide-binding, alpha-beta plait	SM00360:RRM	17	6.39098	0.000119949	A0A1D5PJG4, F1P555, E1BZE6, A0A1D5P954, E1C2L5, H9L019, F1NZD3, F1NBY1, F1NLH0, A0A1D5P359, A0A1L1RY47, E1BS06, A0A1D5P9A5, A0A1D5PW68, Q5ZLP8, Q5ZME1, Q8UWC5	236	103	4296	3.00444	0.0776687	0.0160401	0.179823
GOTERM_MF_DIRECT	GO:0000166~nucleotide binding	SM00360:RRM	17	6.39098	0.00236373	A0A1D5PJG4, F1P555, E1BZE6, A0A1D5P954, E1C2L5, H9L019, F1NZD3, F1NBY1, F1NLH0, A0A1D5P359, A0A1L1RY47, E1BS06, A0A1D5P9A5, A0A1D5PW68, Q5ZLP8, Q5ZME1, Q8UWC5	213	119	3421	2.29443	0.501304	0.129904	3.10348
Annotation Cluster 2	Enrichment Score: 3.8923163091945927
Category	Term	Cluster Head	Count	%	PValue	Genes	List Total	Pop Hits	Pop Total	Fold Enrichment	Bonferroni	Benjamini	FDR
UP_KEYWORDS	Chaperone	Chaperone	12	4.51128	2.74875e-06	Q5F424, Q5F411, F1NWP3, Q5ZKK4, A0A1D5PF08, Q9I8D6, Q5ZMG9, F1NWH9, A0A1D5PUL6, A0A1D5PFJ6, A0A1L1RLC2, P09102, O42283	236	38	4386	5.86887	0.000527621	0.000175905	0.00342218
GOTERM_CC_DIRECT	GO:0005874~microtubule	Chaperone	14	5.26316	6.85912e-06	E1C4Q2, E1C1Q2, Q5F424, Q5F411, P09244, A0A1D5NW27, A0A1D5PGM1, Q9I8D6, Q5ZMG9, F1NKL4, Q71SG2, P31395, A0A1I7Q3Z7, A0A1L1RLC2	227	54	3946	4.50677	0.00185026	0.000462885	0.0090181
INTERPRO	IPR002194:Chaperonin TCP-1, conserved site	Chaperone	6	2.25564	9.01532e-06	Q5ZMG9, Q5F424, Q5F411, F1NWH9, A0A1L1RLC2, Q9I8D6	236	7	4296	15.6029	0.00605793	0.00605793	0.0135259
INTERPRO	IPR027410:TCP-1-like chaperonin intermediate domain	Chaperone	6	2.25564	9.01532e-06	Q5ZMG9, Q5F424, Q5F411, F1NWH9, A0A1L1RLC2, Q9I8D6	236	7	4296	15.6029	0.00605793	0.00605793	0.0135259
INTERPRO	IPR017998:Chaperone tailless complex polypeptide 1 (TCP-1)	Chaperone	6	2.25564	9.01532e-06	Q5ZMG9, Q5F424, Q5F411, F1NWH9, A0A1L1RLC2, Q9I8D6	236	7	4296	15.6029	0.00605793	0.00605793	0.0135259
GOTERM_CC_DIRECT	GO:0005832~chaperonin-containing T-complex	Chaperone	6	2.25564	1.12769e-05	Q5ZMG9, Q5F424, Q5F411, F1NWH9, A0A1L1RLC2, Q9I8D6	227	7	3946	14.8999	0.00304014	0.000608768	0.014826
GOTERM_BP_DIRECT	GO:1904851~positive regulation of establishment of protein localization to telomere	Chaperone	6	2.25564	1.25866e-05	Q5ZMG9, Q5F424, Q5F411, A0A1L1RLC2, Q5ZJH9, Q9I8D6	215	7	3652	14.5595	0.00966986	0.00484668	0.0192283
INTERPRO	IPR027413:GroEL-like equatorial domain	Chaperone	6	2.25564	2.29695e-05	Q5ZMG9, Q5F424, Q5F411, F1NWH9, A0A1L1RLC2, Q9I8D6	236	8	4296	13.6525	0.0153624	0.00771092	0.0344583
INTERPRO	IPR002423:Chaperonin Cpn60/TCP-1	Chaperone	6	2.25564	4.93809e-05	Q5ZMG9, Q5F424, Q5F411, F1NWH9, A0A1L1RLC2, Q9I8D6	236	9	4296	12.1356	0.0327357	0.0110332	0.0740664
INTERPRO	IPR027409:GroEL-like apical domain	Chaperone	6	2.25564	4.93809e-05	Q5ZMG9, Q5F424, Q5F411, F1NWH9, A0A1L1RLC2, Q9I8D6	236	9	4296	12.1356	0.0327357	0.0110332	0.0740664
GOTERM_BP_DIRECT	GO:1904874~positive regulation of telomerase RNA localization to Cajal body	Chaperone	6	2.25564	0.000130489	Q5ZMG9, Q5F424, Q5F411, A0A1L1RLC2, Q5ZJH9, Q9I8D6	215	10	3652	10.1916	0.0958354	0.0330237	0.199177
GOTERM_CC_DIRECT	GO:0002199~zona pellucida receptor complex	Chaperone	5	1.8797	0.000143536	Q5ZMG9, Q5F424, Q5F411, A0A1L1RLC2, Q9I8D6	227	6	3946	14.486	0.0380161	0.0055215	0.188559
GOTERM_BP_DIRECT	GO:1904871~positive regulation of protein localization to Cajal body	Chaperone	5	1.8797	0.00015674	Q5ZMG9, Q5F424, Q5F411, A0A1L1RLC2, Q9I8D6	215	6	3652	14.155	0.113977	0.0298001	0.239202
GOTERM_BP_DIRECT	GO:1901998~toxin transport	Chaperone	7	2.63158	0.000270718	Q5ZMG9, Q5F424, Q5F411, F1NWH9, A0A1L1RLC2, E1C016, Q9I8D6	215	17	3652	6.99425	0.188623	0.0409427	0.412809
GOTERM_BP_DIRECT	GO:0032212~positive regulation of telomere maintenance via telomerase	Chaperone	6	2.25564	0.000372126	Q5ZMG9, Q5F424, Q5F411, A0A1L1RLC2, Q5ZJH9, Q9I8D6	215	12	3652	8.49302	0.24974	0.0467606	0.567033
GOTERM_BP_DIRECT	GO:0007339~binding of sperm to zona pellucida	Chaperone	5	1.8797	0.00181945	Q5ZMG9, Q5F424, Q5F411, A0A1L1RLC2, Q9I8D6	215	10	3652	8.49302	0.754852	0.161161	2.74396
GOTERM_CC_DIRECT	GO:0044297~cell body	Chaperone	5	1.8797	0.00664928	Q5ZMG9, Q5F424, Q5F411, A0A1L1RLC2, Q9I8D6	227	14	3946	6.20831	0.834916	0.15105	8.39806
GOTERM_BP_DIRECT	GO:0051973~positive regulation of telomerase activity	Chaperone	4	1.50376	0.00892001	Q5ZMG9, Q5F424, Q5ZJH9, Q9I8D6	215	8	3652	8.49302	0.999009	0.499283	12.7936
GOTERM_BP_DIRECT	GO:0090666~scaRNA localization to Cajal body	Chaperone	3	1.12782	0.00985874	Q5ZMG9, Q5F424, Q9I8D6	215	3	3652	16.986	0.999523	0.501094	14.0471
GOTERM_BP_DIRECT	GO:0050821~protein stabilization	Chaperone	7	2.63158	0.041223	Q5ZMG9, Q5F424, Q5F411, A0A1D5PUL6, A0A1L1RLC2, F1NV93, Q9I8D6	215	44	3652	2.70233	1	0.868818	47.4372
Annotation Cluster 3	Enrichment Score: 2.948541400917118
Category	Term	Cluster Head	Count	%	PValue	Genes	List Total	Pop Hits	Pop Total	Fold Enrichment	Bonferroni	Benjamini	FDR
KEGG_PATHWAY	gga01230:Biosynthesis of amino acids	gga01230:Biosynthesis of amino acids	12	4.51128	1.66022e-05	F1P1A5, F1NU17, E1BYG4, A0A1D5PC23, Q5ZMW1, F1NPG2, F1NIP5, E1C7Y3, P00940, R4GM10, F1NZ78, F1NW43	153	32	1914	4.69118	0.0017583	0.0017583	0.0186278
KEGG_PATHWAY	gga01130:Biosynthesis of antibiotics	gga01230:Biosynthesis of amino acids	24	9.02256	1.86576e-05	F1P1A5, A0A1D5P930, E1BYG4, Q5ZMW1, A0A1D5PC23, E1C8P2, Q5ZLD1, F1NIP5, P00337, A0A1D5PI87, A0A1D5PAQ3, A0A1D5P8U8, E1C7Y3, P00940, F1P269, F1NW43, E1C0Q5, F1NU17, O57535, F1NPG2, Q5ZME2, F1P3A9, R4GM10, F1NZ78	153	116	1914	2.58824	0.00197577	0.000988375	0.0209338
KEGG_PATHWAY	gga01200:Carbon metabolism	gga01230:Biosynthesis of amino acids	14	5.26316	0.00129734	F1P1A5, Q5ZMW1, A0A1D5PC23, Q5ZLD1, F1NIP5, E1C7Y3, P00940, F1NW43, F1NU17, E1C0Q5, F1NPG2, Q5ZME2, R4GM10, F1NZ78	153	65	1914	2.69442	0.128559	0.0448329	1.44613
UP_KEYWORDS	Glycolysis	gga01230:Biosynthesis of amino acids	5	1.8797	0.00130578	F1NU17, P00940, R4GM10, F1NZ78, F1NW43	236	10	4386	9.29237	0.221879	0.0308726	1.61362
GOTERM_BP_DIRECT	GO:0006096~glycolytic process	gga01230:Biosynthesis of amino acids	5	1.8797	0.00181945	F1NU17, P00940, R4GM10, F1NZ78, F1NW43	215	10	3652	8.49302	0.754852	0.161161	2.74396
GOTERM_BP_DIRECT	GO:0006094~gluconeogenesis	gga01230:Biosynthesis of amino acids	4	1.50376	0.0366667	F1NU17, P00940, R4GM10, F1NZ78	215	13	3652	5.22648	1	0.872534	43.4887
KEGG_PATHWAY	gga00010:Glycolysis / Gluconeogenesis	gga01230:Biosynthesis of amino acids	6	2.25564	0.0654718	F1NU17, P00337, P00940, R4GM10, F1NZ78, F1NW43	153	28	1914	2.68067	0.999237	0.512157	53.2247
Annotation Cluster 4	Enrichment Score: 2.565414924899223
Category	Term	Cluster Head	Count	%	PValue	Genes	List Total	Pop Hits	Pop Total	Fold Enrichment	Bonferroni	Benjamini	FDR
UP_KEYWORDS	Ribonucleoprotein	Ribonucleoprotein	13	4.88722	0.000477635	F1NPA9, Q5ZIQ3, R4GGJ0, F1NB02, Q8UWG7, E1BS06, A0A1L1RQY9, F7BYQ2, Q5ZJ56, E1BTG1, F1NB66, Q5ZJH9, P79781	236	74	4386	3.26489	0.0876466	0.0181783	0.593039
GOTERM_MF_DIRECT	GO:0003735~structural constituent of ribosome	Ribonucleoprotein	17	6.39098	0.000667963	F1NN16, A0A1L1RT94, R4GGJ0, Q8UWG7, A0A1D5NVI1, A0A1L1RQY9, F7BYQ2, Q5ZJ56, E1BTG1, E1C4N0, Q5ZM66, P79781, Q5F346, F1NPA9, F1NB02, E1BS06, A0A1D5PIE9, F1NB66	213	106	3421	2.57583	0.178355	0.0935536	0.886198
UP_KEYWORDS	Ribosomal protein	Ribonucleoprotein	11	4.13534	0.00129408	F1NPA9, R4GGJ0, F1NB02, Q8UWG7, E1BS06, A0A1L1RQY9, F7BYQ2, Q5ZJ56, E1BTG1, F1NB66, P79781	236	61	4386	3.35135	0.220127	0.0348944	1.59927
GOTERM_BP_DIRECT	GO:0002181~cytoplasmic translation	Ribonucleoprotein	6	2.25564	0.00169112	A0A1L1RT94, Q8UWG7, A0A1D5NVI1, A0A1L1RQY9, Q5ZJ56, F1NB66	215	16	3652	6.36977	0.729275	0.170278	2.55276
KEGG_PATHWAY	gga03010:Ribosome	Ribonucleoprotein	17	6.39098	0.00313415	F1NN16, A0A1L1RT94, R4GGJ0, Q8UWG7, A0A1D5NVI1, A0A1L1RQY9, A0A1D5P3B1, F7BYQ2, Q5ZJ56, E1BTG1, E1C4N0, Q5ZM66, P79781, F1NPA9, F1NB02, E1BS06, A0A1D5PIE9, F1NB66	153	97	1914	2.19244	0.283045	0.0798195	3.46105
GOTERM_CC_DIRECT	GO:0022627~cytosolic small ribosomal subunit	Ribonucleoprotein	7	2.63158	0.00428844	F1NN16, F1NPA9, R4GGJ0, F1NB02, F7BYQ2, E1C4N0, P79781	227	28	3946	4.34581	0.68663	0.109558	5.49395
GOTERM_CC_DIRECT	GO:0022625~cytosolic large ribosomal subunit	Ribonucleoprotein	8	3.00752	0.00778253	A0A1L1RT94, Q8UWG7, E1BS06, A0A1D5NVI1, A0A1L1RQY9, Q5ZJ56, E1BTG1, F1NB66	227	41	3946	3.39186	0.878702	0.161207	9.76259
GOTERM_BP_DIRECT	GO:0006412~translation	Ribonucleoprotein	11	4.13534	0.0410351	F1NN16, F1NPA9, R4GGJ0, F1NB02, E1BS06, A0A1D5PIE9, Q90705, F7BYQ2, E1BTG1, Q5ZM66, P79781, Q5F346	215	92	3652	2.03094	1	0.88427	47.2796
Annotation Cluster 5	Enrichment Score: 2.4106206261884306
Category	Term	Cluster Head	Count	%	PValue	Genes	List Total	Pop Hits	Pop Total	Fold Enrichment	Bonferroni	Benjamini	FDR
INTERPRO	IPR020902:Actin/actin-like conserved site	IPR020902:Actin/actin-like conserved site	4	1.50376	0.00148888	Q90WD0, Q5ZM58, P53478, F1NRM5	236	5	4296	14.5627	0.633682	0.154118	2.21081
SMART	SM00268:ACTIN	IPR020902:Actin/actin-like conserved site	4	1.50376	0.00534192	Q90WD0, Q5ZM58, P53478, F1NRM5	110	8	2226	10.1182	0.417822	0.236994	5.7823
INTERPRO	IPR004000:Actin-related protein	IPR020902:Actin/actin-like conserved site	4	1.50376	0.00737192	Q90WD0, Q5ZM58, P53478, F1NRM5	236	8	4296	9.10169	0.993174	0.509554	10.5079
Annotation Cluster 6	Enrichment Score: 2.271468691781893
Category	Term	Cluster Head	Count	%	PValue	Genes	List Total	Pop Hits	Pop Total	Fold Enrichment	Bonferroni	Benjamini	FDR
GOTERM_MF_DIRECT	GO:0098641~cadherin binding involved in cell-cell adhesion	GO:0098641~cadherin binding involved in cell-cell adhesion	6	2.25564	0.002918	Q5ZIQ3, Q5ZKC9, P63247, P0CB50, A0A1I7Q3Z7, Q8AXV0	213	17	3421	5.6686	0.576476	0.133411	3.81819
GOTERM_BP_DIRECT	GO:0098609~cell-cell adhesion	GO:0098641~cadherin binding involved in cell-cell adhesion	6	2.25564	0.00619464	Q5ZIQ3, Q5ZKC9, P63247, P0CB50, A0A1I7Q3Z7, Q8AXV0	215	21	3652	4.85316	0.991747	0.413167	9.05699
GOTERM_CC_DIRECT	GO:0005913~cell-cell adherens junction	GO:0098641~cadherin binding involved in cell-cell adhesion	6	2.25564	0.00848191	Q5ZIQ3, Q5ZKC9, P63247, P0CB50, A0A1I7Q3Z7, Q8AXV0	227	23	3946	4.53476	0.899729	0.162148	10.5953
Annotation Cluster 7	Enrichment Score: 2.0727743081981456
Category	Term	Cluster Head	Count	%	PValue	Genes	List Total	Pop Hits	Pop Total	Fold Enrichment	Bonferroni	Benjamini	FDR
INTERPRO	IPR002017:Spectrin repeat	IPR002017:Spectrin repeat	4	1.50376	0.00737192	Q90734, A0A1D5PJY1, A0A1D5NZW8, F1NHT3	236	8	4296	9.10169	0.993174	0.509554	10.5079
SMART	SM00150:SPEC	IPR002017:Spectrin repeat	4	1.50376	0.00772942	Q90734, A0A1D5PJY1, A0A1D5NZW8, F1NHT3	110	9	2226	8.99394	0.543289	0.2299	8.26683
INTERPRO	IPR018159:Spectrin/alpha-actinin	IPR002017:Spectrin repeat	4	1.50376	0.0106157	Q90734, A0A1D5PJY1, A0A1D5NZW8, F1NHT3	236	9	4296	8.0904	0.999248	0.593087	14.7969
Annotation Cluster 8	Enrichment Score: 1.918677769796872
Category	Term	Cluster Head	Count	%	PValue	Genes	List Total	Pop Hits	Pop Total	Fold Enrichment	Bonferroni	Benjamini	FDR
GOTERM_MF_DIRECT	GO:0020037~heme binding	GO:0020037~heme binding	7	2.63158	0.00892653	A0A1D5PPV0, P02001, E1BYG4, P18946, P67881, A0A1L1RTW6, A0A1D5P8U8	213	30	3421	3.74757	0.928366	0.280733	11.2593
UP_KEYWORDS	Heme	GO:0020037~heme binding	5	1.8797	0.0135578	A0A1D5PPV0, P02001, P18946, P67881, A0A1D5P8U8	236	18	4386	5.16243	0.927262	0.160313	15.6294
UP_KEYWORDS	Iron	GO:0020037~heme binding	8	3.00752	0.0144909	A0A1D5PPV0, P02001, Q5ZMW1, P18946, P67881, A0A1D5P8U8, F1P3A9, Q5ZLR5	236	49	4386	3.03424	0.939349	0.16068	16.6177
Annotation Cluster 9	Enrichment Score: 1.7272024730025266
Category	Term	Cluster Head	Count	%	PValue	Genes	List Total	Pop Hits	Pop Total	Fold Enrichment	Bonferroni	Benjamini	FDR
UP_KEYWORDS	Nucleotide-binding	Nucleotide-binding	31	11.6541	0.00628655	F1NS23, F1NEA4, Q5ZM58, Q90WD0, Q5F411, P09244, A0A1D5PU77, A0A1D5NW27, P53478, F1NRM5, A0A1D5PJI0, P24798, F1NU17, O57535, F1NWH9, Q8JFP1, F1P5J5, A0A1L1RLC2, F1N9H4, Q5F424, A0A1D5NZU2, Q90835, F1NWP3, Q8UWG6, F1P269, F1NW43, Q9I8D6, Q5ZMG9, Q90705, A0A1D5PUL6, F1NZ30, A0A1D5PFJ6	236	351	4386	1.64139	0.70205	0.0959787	7.55123
UP_KEYWORDS	ATP-binding	Nucleotide-binding	24	9.02256	0.01895	F1NEA4, Q5ZM58, Q90WD0, Q5F411, A0A1D5PU77, P53478, F1NRM5, P24798, F1NU17, O57535, F1NWH9, Q8JFP1, F1P5J5, A0A1L1RLC2, Q5F424, A0A1D5NZU2, F1NWP3, Q8UWG6, F1P269, Q9I8D6, F1NW43, Q5ZMG9, A0A1D5PUL6, F1NZ30, A0A1D5PFJ6	236	273	4386	1.63382	0.974608	0.184597	21.195
GOTERM_MF_DIRECT	GO:0005524~ATP binding	Nucleotide-binding	35	13.1579	0.0552549	F1NEA4, Q5ZM58, Q90WD0, Q5F411, F1NIJ7, A0A1D5PU77, P53478, F1NRM5, P24798, F1NU17, O57535, F1NWH9, A0A1D5NYM1, Q8JFP1, F1P5J5, A0A1L1RLC2, Q5ZIZ7, Q5F424, A0A1D5NZU2, E1C8P2, F1NWP3, Q8UWG6, A0A1D5NZW8, F1P269, F1NW43, Q9I8D6, F1NKL4, Q5ZMG9, A0A1D5NXM9, Q5ZJQ6, F1NIM4, E1C581, A0A1D5PUL6, F1NZ30, A0A1D5PFJ6, O42283	213	419	3421	1.34161	1	0.723477	53.103
Annotation Cluster 10	Enrichment Score: 1.6163755671480946
Category	Term	Cluster Head	Count	%	PValue	Genes	List Total	Pop Hits	Pop Total	Fold Enrichment	Bonferroni	Benjamini	FDR
UP_KEYWORDS	Redox-active center	Redox-active center	5	1.8797	0.00525066	Q8JG64, P0CB50, F1NBV0, P09102, F1NK96	236	14	4386	6.63741	0.636066	0.087794	6.34419
INTERPRO	IPR005788:Disulphide isomerase	Redox-active center	3	1.12782	0.0266977	Q8JG64, P09102, F1NK96	236	5	4296	10.922	1	0.868208	33.3704
INTERPRO	IPR013766:Thioredoxin domain	Redox-active center	5	1.8797	0.0293083	Q8JG64, P0CB50, F1NBV0, P09102, F1NK96	236	22	4296	4.13713	1	0.865327	36.0021
INTERPRO	IPR012336:Thioredoxin-like fold	Redox-active center	7	2.63158	0.0833336	Q8JG64, P0CB50, Q08393, F1NBV0, Q5F3C9, P09102, F1NK96	236	56	4296	2.27542	1	0.968247	72.8974
Annotation Cluster 11	Enrichment Score: 1.3048065725590314
Category	Term	Cluster Head	Count	%	PValue	Genes	List Total	Pop Hits	Pop Total	Fold Enrichment	Bonferroni	Benjamini	FDR
SMART	SM00322:KH	SM00322:KH	4	1.50376	0.0337909	Q5ZIQ3, A0A1D5PXG0, E1C3A9, Q5ZLP8	110	15	2226	5.39636	0.968941	0.500614	31.7679
INTERPRO	IPR004087:K Homology domain	SM00322:KH	4	1.50376	0.0451267	Q5ZIQ3, A0A1D5PXG0, E1C3A9, Q5ZLP8	236	15	4296	4.85424	1	0.908743	49.9848
UP_SEQ_FEATURE	domain:KH 1	SM00322:KH	3	1.12782	0.0491389	Q5ZIQ3, E1C3A9, Q5ZLP8	94	4	958	7.64362	1	0.999869	49.8719
UP_SEQ_FEATURE	domain:KH 3	SM00322:KH	3	1.12782	0.0491389	Q5ZIQ3, E1C3A9, Q5ZLP8	94	4	958	7.64362	1	0.999869	49.8719
UP_SEQ_FEATURE	domain:KH 2	SM00322:KH	3	1.12782	0.0491389	Q5ZIQ3, E1C3A9, Q5ZLP8	94	4	958	7.64362	1	0.999869	49.8719
INTERPRO	IPR004088:K Homology domain, type 1	SM00322:KH	4	1.50376	0.0819695	Q5ZIQ3, A0A1D5PXG0, E1C3A9, Q5ZLP8	236	19	4296	3.83229	1	0.972751	72.2859
Annotation Cluster 12	Enrichment Score: 1.2982353428793676
Category	Term	Cluster Head	Count	%	PValue	Genes	List Total	Pop Hits	Pop Total	Fold Enrichment	Bonferroni	Benjamini	FDR
INTERPRO	IPR001715:Calponin homology domain	IPR001715:Calponin homology domain	5	1.8797	0.0391076	Q90734, E1BSX2, A0A1D5PJY1, A0A1I7Q3Z7, A0A1D5NYG3	236	24	4296	3.79237	1	0.893611	45.0398
INTERPRO	IPR001589:Actinin-type, actin-binding, conserved site	IPR001715:Calponin homology domain	3	1.12782	0.0521447	Q90734, A0A1D5PJY1, A0A1D5NYG3	236	7	4296	7.80145	1	0.924091	55.2253
SMART	SM00033:CH	IPR001715:Calponin homology domain	4	1.50376	0.0624917	Q90734, E1BSX2, A0A1D5PJY1, A0A1D5NYG3	110	19	2226	4.26029	0.998523	0.66252	51.2068
Annotation Cluster 13	Enrichment Score: 1.2036088085757364
Category	Term	Cluster Head	Count	%	PValue	Genes	List Total	Pop Hits	Pop Total	Fold Enrichment	Bonferroni	Benjamini	FDR
KEGG_PATHWAY	gga04260:Cardiac muscle contraction	gga04260:Cardiac muscle contraction	7	2.63158	0.0365194	E1C043, P18944, P18946, Q5ZJV5, A0A1D5P7X9, Q5ZLR5, P24798	153	32	1914	2.73652	0.98062	0.430706	34.1279
UP_KEYWORDS	Respiratory chain	gga04260:Cardiac muscle contraction	4	1.50376	0.0506946	P18944, P18946, P67881, Q5ZLR5	236	16	4386	4.64619	0.999954	0.318993	47.676
UP_KEYWORDS	Electron transport	gga04260:Cardiac muscle contraction	4	1.50376	0.0883447	P18944, P18946, P67881, Q5ZLR5	236	20	4386	3.71695	1	0.436091	68.3855
GOTERM_BP_DIRECT	GO:1902600~hydrogen ion transmembrane transport	gga04260:Cardiac muscle contraction	3	1.12782	0.0937344	P18944, P18946, Q5ZLR5	215	9	3652	5.66202	1	0.97761	77.7699
Annotation Cluster 14	Enrichment Score: 1.1863378215396196
Category	Term	Cluster Head	Count	%	PValue	Genes	List Total	Pop Hits	Pop Total	Fold Enrichment	Bonferroni	Benjamini	FDR
UP_KEYWORDS	Elongation factor	Elongation factor	3	1.12782	0.0371616	Q90835, Q90705, F1N9H4	236	6	4386	9.29237	0.999305	0.271035	37.5924
INTERPRO	IPR009000:Translation elongation/initiation factor/Ribosomal, beta-barrel	Elongation factor	4	1.50376	0.0819695	Q90835, Q90705, F1P5J5, F1N9H4	236	19	4296	3.83229	1	0.972751	72.2859
UP_KEYWORDS	Protein biosynthesis	Elongation factor	6	2.25564	0.0906234	Q90835, Q90705, Q8JFP1, F1P5J5, A0A1D5PW68, F1N9H4	236	45	4386	2.47797	1	0.434461	69.3554

## Sheet: EV vs. Brainstem
Category	Term	Count	%	PValue	Genes	List Total	Pop Hits	Pop Total	Fold Enrichment	Bonferroni	Benjamini	FDR
GOTERM_CC_DIRECT	GO:0070062~extracellular exosome	212	41.5686	7.76972e-44	A0A1D5PS40, A0A1D5NT90, A0A1L1RT94, Q5ZM58, P84173, A0A1D5PNB4, A0A1D5P694, A0A1D5PSE5, A0A1D5PMR1, A0A1D5PN32, A0A1D5PF08, A0A1L1RTI7, F2Z4K6, A0A1D5NYM1, A0A1D5PIR2, E1BVT3, Q8JG64, P67883, E1C9H8, A0A1D5NXY1, A0A1L1RMQ1, A0A1D5PVN0, Q02391, A0A1D5P010, A0A1L1RNT6, F1NV32, Q71RI7, A0A1D5PXW8, P17153, A0A1D5P185, A0A1D5PS29, R4GFT9, E1C6N0, P17785, Q5ZJV5, E1BRV6, Q5ZL72, A0A1D5PA09, F1NB66, Q9I…	426	839	3946	2.34057	3.07681e-41	3.07681e-41	1.08214e-40
UP_KEYWORDS	Ribosomal protein	42	8.23529	1.25154e-27	A0A1D5PK33, A0A1L1RXI6, P61355, A0A1D5P4V9, A0A1D5P694, A0A1D5NUI1, A0A1D5PSU0, A0A1L1RJD3, A0A1L1RYS9, A0A1D5PG28, F1NDC2, F1NQG5, F2Z4K6, P47838, F1N9J4, A0A1I7Q419, P47836, A0A1D5NZF3, F1NB66, A0A1D5NWD6, A0A1L1RKL8, A0A1D5PW24, P18660, A0A1L1RU84, A0A1D5PY92, A0A1L1RT67, R4GGJ0, P08636, P67883, Q5ZJ56, E1BTG1, Q98TH5, F1NPD3, A0A1D5NWP9, A0A1L1RYE0, F1NPA9, F6SU35, A0A1D5PQ38, P41125, A0A1D5N…	437	61	4386	6.91046	2.86602e-25	2.86602e-25	1.60341e-24
UP_KEYWORDS	Ribonucleoprotein	45	8.82353	2.7494e-26	A0A1D5PK33, A0A1L1RXI6, P61355, A0A1D5P4V9, A0A1D5P694, A0A1D5NUI1, A0A1D5PSU0, A0A1L1RJD3, Q9PV94, A0A1L1RYS9, P62303, A0A1D5PG28, F1NDC2, F1NQG5, F2Z4K6, P47838, F1N9J4, A0A1I7Q419, P47836, A0A1D5NZF3, F1NB66, A0A1D5NWD6, A0A1L1RKL8, A0A1D5PW24, P18660, A0A1L1RU84, A0A1D5PY92, A0A1L1RT67, R4GGJ0, P08636, P67883, Q5ZJ56, E1BTG1, Q98TH5, F1NPD3, A0A1D5NWP9, A0A1L1RYE0, F1NPA9, F6SU35, A0A1D5PQ38,…	437	74	4386	6.10335	6.29613e-24	3.14807e-24	3.5224e-23
KEGG_PATHWAY	gga03010:Ribosome	57	11.1765	6.48725e-25	A0A1D5PK33, A0A1L1RT94, P61355, A0A1D5NVI1, A0A1D5P3B1, A0A1D5P694, A0A1D5NUI1, A0A1L1RYS9, A0A1D5PIE9, F2Z4K6, A0A1D5NWD6, A0A1D5PW24, P18660, A0A1D5NTR6, P08636, P67883, Q5ZJ56, A0A1D5NYM9, A0A1L1RR89, F1NPD3, A0A1D5NWP9, A0A1L1RQW8, F6SU35, P41125, A0A1D5NV37, A0A1D5P776, A0A1L1RNT6, A0A1L1RXI6, A0A1D5PFB4, A0A1D5P4V9, A0A1D5PSU0, A0A1L1RJD3, F1NH93, R4GIQ2, F1NDC2, A0A1D5PG28, F1NQG5, P47838,…	275	97	1914	4.0899	6.87649e-23	6.87649e-23	7.27936e-22
GOTERM_MF_DIRECT	GO:0003735~structural constituent of ribosome	54	10.5882	9.15031e-25	A0A1D5PS40, A0A1D5PK33, A0A1L1RT94, P61355, A0A1D5NVI1, A0A1D5P694, A0A1D5NUI1, A0A1L1RYS9, A0A1D5PIE9, F2Z4K6, A0A1D5NWD6, A0A1D5PW24, P18660, A0A1D5NTR6, P08636, P67883, Q5ZJ56, F1NPD3, A0A1D5NWP9, A0A1L1RQW8, F6SU35, P41125, A0A1D5NV37, A0A1D5P776, A0A1L1RNT6, A0A1L1RXI6, A0A1D5PFB4, A0A1D5P4V9, A0A1D5PSU0, A0A1L1RJD3, A0A1L1RLQ7, F1NH93, R4GIQ2, F1NDC2, A0A1D5PG28, F1NQG5, P47838, F1N9J4, A0A…	374	106	3421	4.65982	3.59607e-22	3.59607e-22	1.27301e-21
GOTERM_CC_DIRECT	GO:0022625~cytosolic large ribosomal subunit	33	6.47059	4.97455e-24	A0A1L1RT94, A0A1L1RXI6, P61355, A0A1D5NVI1, A0A1D5PSU0, A0A1D5NUI1, A0A1D5P694, A0A1L1RYS9, R4GIQ2, F1NQG5, F2Z4K6, F1N9J4, A0A1D5NZF3, F1NB66, A0A1D5NWD6, A0A1L1RKL8, A0A1D5PW24, P18660, F1NIX0, A0A1D5NTR6, A0A1L1RT67, P67883, Q5ZJ56, E1BTG1, F1NPD3, E1C8F7, A0A1L1RQW8, A0A1D5NWP9, F6SU35, P41125, A0A1D5NV37, A0A1D5P776, A0A1L1RNT6	426	41	3946	7.45551	1.96992e-21	9.84961e-22	6.92839e-21
GOTERM_CC_DIRECT	GO:0043209~myelin sheath	45	8.82353	8.14821e-22	A0A1D5PS40, F1NLV4, Q5ZM58, A0A1D5NUC1, P84173, Q5F411, E1BQU4, P60878, A0A1D5PP57, A0A1D5PXW8, A0A1L1RXG9, A0A1L1RJF7, A0A1D5PU77, A0A1D5PMR1, A0A1L1RWY0, F1NSJ1, A0A1D5PF08, F1NSA8, A0A1L1RTI7, F1NPM6, Q5ZL72, A0A1L1RN78, A0A1L1RPR4, Q9I9D1, Q90635, A0A1D5P0U8, E1C043, A0A1D5PPN6, A0A1D5NWW1, Q8JG64, E1BVT3, A0A1L1RRJ0, F1NBW2, A0A1D5NWL4, P0CB50, F1NSC1, F1NXN8, A0A1D5PEW4, A0A1D5PF35, A0A1D5P…	426	84	3946	4.96227	3.22669e-19	1.07556e-19	1.13486e-18
GOTERM_BP_DIRECT	GO:0006412~translation	46	9.01961	7.70931e-21	A0A1D5PS40, A0A1D5PK33, P61355, A0A1D5PFB4, A0A1D5P4V9, A0A1D5NUI1, A0A1D5P694, A0A1D5PSU0, A0A1L1RJD3, A0A1L1RYS9, A0A1L1RLQ7, A0A1D5PS29, F1NH93, A0A1D5PG28, F1NDC2, R4GIQ2, F1NQG5, A0A1D5PIE9, P47838, F1N9J4, A0A1I7Q419, P47836, A0A1D5NZF3, A0A1D5NWD6, A0A1L1RKL8, A0A1D5PW24, A0A1L1RU84, A0A1D5NTR6, A0A1D5PY92, R4GGJ0, P08636, P67883, E1BTG1, Q98TH5, F1NPD3, E1C8F7, A0A1L1RQW8, A0A1D5NWP9, A0A…	393	92	3652	4.64631	9.23575e-18	9.23575e-18	1.24608e-17
GOTERM_CC_DIRECT	GO:0005925~focal adhesion	55	10.7843	3.6143e-16	A0A1D5PK33, A0A1L1RT94, P61355, A0A1D5NVI1, A0A1D5PNB4, A0A1D5P694, A0A1D5NUI1, A0A1L1RYS9, F1N9S7, A0A1D5PMU9, F1NRM5, Q6B344, A0A1D5PW24, A0A1L1RXL9, P18660, A0A1D5PTI6, Q8JG64, P08636, E1C9H8, P67883, A0A1L1RRJ0, Q5ZJ56, A0A1D5P1T0, F6SU35, O93510, A0A1D5NV37, A0A1L1RJ39, A0A1D5P010, A0A1D5P776, O93468, F1P5T8, Q90WD0, H9KZL2, A0A1L1RXI6, A0A1D5PFB4, A0A1D5PXW8, P17153, P53478, F1NYY0, F1N9J4,…	426	156	3946	3.26577	1.31894e-13	3.29736e-14	4.66294e-13
KEGG_PATHWAY	gga03050:Proteasome	23	4.5098	7.50981e-13	F1NR71, A0A1L1RVS1, F1NPA2, P34065, F1NC02, Q5ZJX9, E1BX02, F1NU79, Q7ZT63, A0A1D5PI39, A0A1D5NXL7, A0A1D5PLK1, A0A1L1RLH7, A0A1L1RJC7, A0A1D5PJW4, A0A1D5P2R2, F1NPQ0, Q6JLB2, E1BYW9, E1C6N0, A0A1D5PVN0, A0A1D5PHL0, F1NEQ6	275	31	1914	5.16387	7.96012e-11	3.98006e-11	8.42648e-10
UP_KEYWORDS	Proteasome	15	2.94118	3.89768e-12	P34065, F1NC02, Q5ZJX9, Q7ZT63, A0A1D5PI39, A0A1L1RLH7, A0A1D5PLK1, A0A1D5PJW4, A0A1L1RJC7, A0A1D5P2R2, Q6JLB2, E1BYW9, A0A1D5PVN0, A0A1D5PHL0, F1NEQ6	437	17	4386	8.85584	8.92564e-10	2.97521e-10	4.99348e-09
UP_KEYWORDS	Threonine protease	12	2.35294	9.13048e-11	A0A1D5PLK1, A0A1L1RJC7, A0A1D5PJW4, Q6JLB2, E1BYW9, A0A1D5PVN0, P34065, A0A1D5PHL0, F1NC02, Q5ZJX9, Q7ZT63, F1NEQ6	437	12	4386	10.0366	2.09088e-08	4.18176e-09	1.16975e-07
UP_KEYWORDS	Membrane	151	29.6078	8.39532e-11	A0A1D5PS40, A0A1D5NT90, P84173, A0A1D5PNB4, P13590, Q5ZJL1, F1NLX7, F1N9S7, F1P3D1, A0A1D5PF08, A0A1D5NVY0, A0A1D5P789, A0A1D5PE77, A0A1L1RPB7, E1BUX5, E1C795, A0A1L1RTU6, Q5ZJA5, F1NT14, P54755, A0A1D5P3X1, F1NGQ8, R4GH14, A0A1D5P6J1, A0A1D5PHU5, E1BQV4, A0A1L1RRJ0, F1NUH7, A0A1L1RR84, Q5ZJ19, A0A1D5P4J2, A0A1D5PV44, A0A1D5PHU2, F1NPD5, A0A1D5P215, A0A1D5P2K5, E1BQN0, A0A1L1RMQ1, Q6B842, Q5ZLM5,…	437	953	4386	1.59027	1.92253e-08	4.80632e-09	1.07557e-07
GOTERM_CC_DIRECT	GO:0022627~cytosolic small ribosomal subunit	18	3.52941	1.82474e-10	A0A1D5PK33, A0A1D5PY92, P08636, R4GGJ0, A0A1D5PFB4, A0A1D5P4V9, Q98TH5, A0A1L1RR89, F1NPA9, A0A1L1RYE0, F1NH93, A0A1D5PG28, F1NDC2, A0A1D5PQ38, P47838, A0A1I7Q419, P47836, A0A1L1RU84	426	28	3946	5.95473	7.22595e-08	1.44519e-08	2.54143e-07
GOTERM_MF_DIRECT	GO:0004298~threonine-type endopeptidase activity	12	2.35294	2.45569e-10	A0A1D5PLK1, A0A1L1RJC7, A0A1D5PJW4, Q6JLB2, E1BYW9, A0A1D5PVN0, P34065, A0A1D5PHL0, F1NC02, Q5ZJX9, Q7ZT63, F1NEQ6	374	12	3421	9.14706	9.65087e-08	4.82544e-08	3.41641e-07
KEGG_PATHWAY	gga04145:Phagosome	25	4.90196	2.75675e-09	A0A1D5PHV9, Q90828, A0A1L1S0D5, A0A1D5PNB4, A0A1D5PP57, P09244, P53478, A0A1D5PGM1, A0A1D5PF08, A0A1D5NU47, F1NW50, E1BVF8, A0A1D5PA09, E1C3C6, F1NBW2, A0A1D5PGA9, Q5ZJ19, A0A1D5NZ05, F1NKL4, F1NWX7, Q5ZKJ9, A0A1D5PCQ6, A0A1D5NTB8, A0A1D5P5R9, A0A1D5PG13	275	48	1914	3.625	2.92216e-07	9.74053e-08	3.09336e-06
INTERPRO	IPR001353:Proteasome, subunit alpha/beta	12	2.35294	1.11627e-10	A0A1D5PLK1, A0A1L1RJC7, A0A1D5PJW4, Q6JLB2, E1BYW9, A0A1D5PVN0, P34065, A0A1D5PHL0, F1NC02, Q5ZJX9, Q7ZT63, F1NEQ6	436	12	4296	9.85321	1.10176e-07	1.10176e-07	1.76073e-07
KEGG_PATHWAY	gga00190:Oxidative phosphorylation	34	6.66667	4.49247e-09	A0A1L1S0D5, A0A1D5PP57, A0A1L1RXG9, A0A1L1RJF7, A0A1L1RWY0, A0A1D5PU77, A0A1D5P5L8, P18944, F1NIL3, F1NW50, F1NPM6, Q5ZJV5, E1BVF8, A0A1D5PA09, E1C3C6, A0A1D5P0U8, E1C043, E1C658, F1NBW2, Q5ZJ19, F1NSC1, A0A1L1RQW6, F1NXN8, A0A1D5PEW4, A0A1D5PF35, A0A1D5NUY6, E1BQN0, A0A1D5PN05, Q5ZKJ9, Q9YH14, E1C6C9, A0A1D5P7X9, F1NL83, A0A1D5P5R9	275	83	1914	2.85108	4.76202e-07	1.1905e-07	5.04101e-06
GOTERM_CC_DIRECT	GO:0016020~membrane	75	14.7059	1.87797e-08	E1BV44, A0A1D5PK33, A0A1L1RT94, Q5ZLX2, F1NRM8, P84173, F1NPA2, P61355, A0A1D5NVI1, P60878, A0A1D5P694, A0A1D5P5A8, A0A1D5NZ30, F1P3D1, A0A1D5PN32, F1NRM5, A0A1L1RPB7, P31395, F2Z4K6, A0A1D5NYM1, A0A1D5PW24, Q5ZLX0, Q90635, P70081, P08636, P67883, Q5ZJ56, A0A1D5NXY1, A0A1L1RV02, F1NXN8, F1NPD3, A0A1L1RQW8, A0A1D5PHU2, A0A1L1RLH7, A0A1D5PRP3, F6SU35, A0A1D5PKF0, P41125, A0A1D5P776, A0A1D5P010, A0A…	426	368	3946	1.88782	7.43674e-06	1.23946e-06	2.61557e-05
UP_KEYWORDS	Lipoprotein	22	4.31373	7.00244e-07	Q90965, R4GH14, A0A1L1RRJ0, P60878, Q5F352, Q5ZLG1, A0A1D5NZ05, F1NSJ1, R4GFT9, A0A1D5PIH5, F1NMT5, A0A1L1RMQ1, E1C795, A0A1D5PSW3, F1NYY0, A0A1L1RN78, O02869, Q5ZI57, A0A1D5PTI7, F1NV02, F1P5T8, A0A1D5PTI6	437	66	4386	3.34554	0.000160343	2.67256e-05	0.000897114
UP_KEYWORDS	Chaperone	16	3.13725	1.29539e-06	A0A1D5NUC1, A0A1D5PZJ4, Q5F411, A0A1D5PGD9, F1NPD5, A0A1D5PF08, Q9I8D6, Q5ZMG9, A0A1D5P5R0, P13731, F1NWH9, Q5ZL72, A0A1D5PFJ6, A0A1L1RLC2, A0A1D5P010, P09102	437	38	4386	4.22594	0.0002966	4.23768e-05	0.00165957
UP_KEYWORDS	Cell membrane	35	6.86275	2.03874e-06	A0A1D5PNB4, P60878, Q5F433, P13590, F1N9S7, F1NSJ1, A0A1D5P2R1, A0A1D5NY15, R4GFT9, E1C795, A0A1D5PG28, F1NYY0, A0A1D5PSW3, A0A1L1RN78, A0A1D5PE52, A0A1D5PTI7, P09102, A0A1D5PBD3, Q03696, P54755, A0A1D5PTI6, A0A1D5P3E2, A0A1L1RRJ0, A0A1L1RR84, A0A1D5PY99, Q5F352, A0A1D5NZ05, F1NKL5, P19439, A0A1L1RMQ1, A0A1D5P382, O02869, A0A1L1RJ39, A0A1D5PKQ9, F1P5T8	437	149	4386	2.35759	0.000466763	5.83573e-05	0.0026119
UP_KEYWORDS	Nucleotide-binding	63	12.3529	2.34668e-06	Q90965, Q5ZM58, A0A1D5PZJ4, Q90828, A0A1D5P7K7, Q5F411, F1NFU6, A0A1D5PSE5, F1NRM5, Q5F3T2, F1NSA8, F1NU17, A0A1L1RTI7, Q5ZJA5, A0A1L1RLC2, A0A1D5PHA4, P54755, A0A1D5P3E2, E1C9H8, A0A1L1RVS1, F1NBW2, A0A1D5P1T0, A0A1D5PRP3, A0A1L1RLH7, Q789A4, A0A1D5P5R0, F1NE00, A0A1D5PCZ1, A0A1D5P010, F1NZJ2, A0A1D5NUC1, Q90WD0, Q71RI7, P09244, A0A1D5P5I2, F1NUR8, A0A1D5PU77, P53478, A0A1D5P9R7, A0A1D5PS29, A0A…	437	351	4386	1.80144	0.000537245	5.97082e-05	0.0030064
UP_KEYWORDS	Cytoplasm	70	13.7255	3.59407e-06	A0A1D5PZJ4, Q90828, Q5F411, A0A1D5PSE5, P34065, A0A1D5P5A8, F1N9S7, F1P3D1, F1NRM5, F1NU17, A0A1L1RTI7, Q6B344, A0A1D5PMU2, P31395, A0A1I7Q3Z7, A0A1L1RLC2, A0A0A0MQ46, Q90635, A0A1D5P3E2, F1NTM7, P0CB50, F1NC02, Q5ZJX9, A0A1D5NXY1, A0A1L1RV02, A0A1D5PHU2, A0A1L1RLH7, A0A1D5P5R0, A0A1L1RIN5, A0A1D5PVN0, A0A1D5PKF0, O93510, F1P010, Q90WD0, A0A1D5NUC1, A0A1L1RKH8, A0A1D5NXS9, A0A1D5PQC3, P09244, Q5F…	437	410	4386	1.71357	0.000822705	8.23009e-05	0.00460444
UP_KEYWORDS	Transmembrane	113	22.1569	5.86955e-06	A0A1D5NT90, A0A1D5PS40, A0A1D5PNB4, P13590, Q5ZJL1, F1NLX7, A0A1D5PF08, A0A1D5NVY0, A0A1D5P789, A0A1D5PE77, E1BUX5, A0A1L1RTU6, Q5ZJA5, F1NT14, A0A1D5P3X1, P54755, F1NGQ8, A0A1D5P6J1, A0A1D5PHU5, E1BQV4, F1NUH7, Q5ZJ19, A0A1D5P4J2, A0A1D5PV44, F1NPD5, A0A1D5P215, A0A1D5P2K5, Q6B842, Q5ZLM5, A0A1D5PHF8, O93510, Q02391, A0A1L1RJ39, A0A1D5PKQ9, A0A1D5P5R9, A0A1D5PG13, F1NV32, A0A1L1RLM0, A0A1D5NYX6,…	437	774	4386	1.46529	0.00134323	0.000103389	0.00751951
UP_KEYWORDS	Transport	48	9.41176	5.10452e-06	Q90965, A0A1D5PS40, A0A1D5NYX6, Q90828, A0A1D5NXS9, A0A1D5PP57, A0A1D5P5I2, P01994, A0A1L1RJF7, A0A1D5PU77, A0A1L1RWY0, A0A1D5P9R7, A0A1D5PG99, A0A1D5P185, E1C7B5, P18944, A0A1L1RRK7, A0A1D5PE77, F1NPM6, A0A1D5P7Y8, E1BRV6, Q5ZI57, A0A1D5PHY8, A0A1D5PE52, F1NWU6, A0A1D5PIR2, A0A1D5P0U8, A0A1D5PZE3, Q5ZIR7, R4GH14, Q05423, F1NBW2, A0A1L1RR84, Q5ZJ19, A0A1D5P4L7, Q5ZLG1, A0A1D5NUY6, A0A1D5PHU2, E1B…	437	246	4386	1.95836	0.00116825	0.000106261	0.00653946
UP_KEYWORDS	Signal	80	15.6863	5.86019e-06	A0A1D5NT90, F1NVX7, F1NRM8, E1BST5, A0A1D5PNB4, P13590, F1NGB1, A0A1D5PFD3, A0A1D5PF08, A0A1L1RPB7, F1NB42, A0A1D5P4J8, A0A1D5P5X1, A0A1L1RNB8, A0A1L1RN50, A0A1D5PTI7, Q03696, F1NSL7, A0A1D5P3X1, P54755, A0A1D5PTI6, A0A1D5P6J1, Q8JG64, A0A1L1RRJ0, E1C9E2, A0A1D5P0G1, P33094, A0A1D5PIM8, R4GM46, F1NV93, F1NPD5, A0A1D5P215, F1NDD6, P19439, A0A1L1RMQ1, Q5ZLM5, O93510, Q02391, O02869, A0A1D5P7M5, A0A…	437	496	4386	1.61881	0.00134109	0.000111826	0.00750752
UP_KEYWORDS	Glycoprotein	36	7.05882	8.41069e-06	A0A1L1RYY9, A0A1D5PNB4, P13590, F1NLX7, F1NSJ1, A0A1D5P2R1, A0A1D5NY15, A0A1L1RPB7, A0A1L1RN78, A0A1D5PTI7, A0A1D5PBD3, Q03696, P54755, A0A1D5PTI6, A0A1L1RRJ0, A0A1D5PSK3, A0A1D5P0G1, A0A1D5PIM8, A0A1D5PJ88, A0A1D5P4L7, A0A1D5NZ05, A0A1D5P215, Q90953, P13731, P19439, A0A1L1RMQ1, A0A1D5P382, Q02391, O02869, P08251, A0A1D5P5C4, A0A1L1RJ39, A0A1I7Q3Y8, F1NV02, A0A1D5PKQ9, F1P5T8	437	165	4386	2.18981	0.0019242	0.000137566	0.0107748
UP_KEYWORDS	Endoplasmic reticulum	23	4.5098	1.12849e-05	Q90965, A0A1L1RLM0, A0A1D5NYX6, Q8JG64, F1NRM8, F1P2T2, Q5F433, F1NLX7, F1NV93, A0A1D5PF08, F1NPD5, A0A1L1RRK7, P13731, F1NMT5, A0A1D6UPU6, A0A1D5NYG6, A0A1L1RTU6, A0A1L1RTY4, Q5ZI57, A0A1D5P010, P09102, F1NGQ8, A0A1D5PIR2	437	83	4386	2.78123	0.00258091	0.000172269	0.0144566
UP_KEYWORDS	Transmembrane helix	111	21.7647	1.43128e-05	A0A1D5NT90, A0A1D5PS40, A0A1D5PNB4, P13590, Q5ZJL1, F1NLX7, A0A1D5PF08, A0A1D5NVY0, A0A1D5P789, A0A1D5PE77, E1BUX5, A0A1L1RTU6, Q5ZJA5, F1NT14, A0A1D5P3X1, P54755, F1NGQ8, A0A1D5P6J1, A0A1D5PHU5, E1BQV4, F1NUH7, Q5ZJ19, A0A1D5P4J2, A0A1D5PV44, F1NPD5, A0A1D5P215, A0A1D5P2K5, Q6B842, Q5ZLM5, A0A1D5PHF8, O93510, Q02391, A0A1L1RJ39, A0A1D5PKQ9, A0A1D5P5R9, A0A1D5PG13, F1NV32, A0A1L1RLM0, A0A1D5NYX6,…	437	771	4386	1.44496	0.00327228	0.000204832	0.0183353
INTERPRO	IPR027413:GroEL-like equatorial domain	8	1.56863	7.62848e-07	Q5ZMG9, A0A1D5NUC1, A0A1D5PZJ4, Q5F411, F1NWH9, Q5ZL72, A0A1L1RLC2, Q9I8D6	436	8	4296	9.85321	0.000752648	0.000376395	0.00120326
UP_KEYWORDS	Actin-binding	15	2.94118	2.89009e-05	F1P010, Q90WD0, A0A1D5NXS9, A0A1D5PQC3, A0A1D5P5A8, F1NRM5, A0A1D5PRP3, Q789A4, Q5ZL50, O93510, A0A1L1RYT2, F1NYY0, A0A1D5NYG3, A0A1D5P797, A0A1L1RXA4	437	42	4386	3.5845	0.00659656	0.000389242	0.0370201
SMART	SM00409:IG	18	3.52941	2.75484e-06	A0A1D5P6J1, A0A1D5P2G7, P13590, A0A1D5PMU9, F1NSJ1, Q90953, A0A1D5P2R1, E1BUN0, A0A1L1RMQ1, A0A1D5P382, A0A1D5P4J8, O02869, A0A1L1RN78, A0A1L1RJ39, A0A1D5PBD3, F1NSL7, Q03696, A0A1D5PKQ9	194	57	2226	3.62344	0.000451693	0.000451693	0.00334041
GOTERM_BP_DIRECT	GO:0002181~cytoplasmic translation	11	2.15686	8.04437e-07	A0A1L1RT67, A0A1L1RT94, A0A1L1RXI6, F1NQG5, A0A1D5NVI1, F2Z4K6, F1N9J4, Q5ZJ56, F1NB66, P18660, F1NIX0	393	16	3652	6.38868	0.000963252	0.000481742	0.00130023
UP_KEYWORDS	Cell adhesion	17	3.33333	4.11703e-05	A0A1D5PNB4, P13590, A0A1D5PJ88, F1NSJ1, A0A1D5P215, A0A1D5P2R1, A0A1L1RMQ1, A0A1D5P382, F1NYY0, A0A1L1RN78, O02869, A0A1L1RJ39, A0A1D5PBD3, Q03696, A0A1D5PKQ9, F1P5T8, A0A1D5PTI6	437	54	4386	3.15967	0.00938389	0.000496098	0.0527325
UP_KEYWORDS	Immunoglobulin domain	14	2.7451	4.09203e-05	A0A1L1RRJ0, P13590, A0A1D5PMU9, F1NSJ1, Q90953, A0A1D5P2R1, A0A1L1RMQ1, A0A1D5P382, O02869, A0A1L1RN78, A0A1L1RJ39, A0A1D5PBD3, Q03696, A0A1D5PKQ9	437	38	4386	3.6977	0.00932716	0.000520472	0.0524123
UP_KEYWORDS	GTP-binding	19	3.72549	4.72137e-05	Q90965, A0A1D5P3E2, A0A1D5P6L2, Q71RI7, A0A1D5P7K7, F1NFU6, P09244, Q5F352, Q5ZLG1, A0A1D5P1T0, A0A1D5PS29, F1NSA8, Q5F3T2, F1NMT5, A0A1L1RTI7, Q5ZJA5, Q5F3B5, Q5F499, A0A1D5PHA4	437	66	4386	2.88933	0.0107539	0.000540463	0.0604709
GOTERM_CC_DIRECT	GO:0005832~chaperonin-containing T-complex	7	1.37255	9.62137e-06	Q5ZMG9, A0A1D5NUC1, A0A1D5PZJ4, Q5F411, F1NWH9, A0A1L1RLC2, Q9I8D6	426	7	3946	9.26291	0.00380283	0.000544149	0.0133995
GOTERM_CC_DIRECT	GO:0005886~plasma membrane	74	14.5098	1.35995e-05	E1C1Q2, Q90828, E1BQU4, A0A1D5PNB4, P60878, P13590, A0A1D5PSE5, A0A1D5PMR1, F1P3D1, A0A1D5PMU9, F1NSA8, A0A1D5PMU2, A0A1D5PTI7, A0A1L1RXL9, Q03696, F1NSL7, E1C3C6, P54755, A0A1D5P6J1, E1BVT3, A0A1L1RRJ0, F1NBW2, A0A1L1RR84, A0A1D5NXY1, A0A1D5P1T0, A0A1D5PHU2, F1NDD6, Q789A4, A0A1D5P5R0, A0A1L1RMQ1, O02869, A0A1D5P7M5, A0A1D5PCZ1, A0A1L1RJ39, O93468, A0A1D5PKQ9, A0A1D5P5R9, A0A1D5NY67, A0A1D5P9L6,…	426	424	3946	1.61664	0.00537098	0.000672956	0.0189393
INTERPRO	IPR002423:Chaperonin Cpn60/TCP-1	8	1.56863	3.13347e-06	Q5ZMG9, A0A1D5NUC1, A0A1D5PZJ4, Q5F411, F1NWH9, Q5ZL72, A0A1L1RLC2, Q9I8D6	436	9	4296	8.75841	0.00308796	0.00103038	0.00494242
INTERPRO	IPR027409:GroEL-like apical domain	8	1.56863	3.13347e-06	Q5ZMG9, A0A1D5NUC1, A0A1D5PZJ4, Q5F411, F1NWH9, Q5ZL72, A0A1L1RLC2, Q9I8D6	436	9	4296	8.75841	0.00308796	0.00103038	0.00494242
UP_KEYWORDS	Disulfide bond	42	8.23529	0.000101972	A0A1D5PNB4, P13590, Q5ZJL1, A0A1L1RWY0, A0A1D5PMU9, F1NSJ1, R4GGA4, A0A1D5P2R1, A0A1D5NY15, A0A1L1RPB7, A0A1D5P4J8, A0A1L1RN78, A0A1L1RN50, P09102, A0A0A0MQ46, A0A1D5PTI7, A0A1D5PBD3, A0A1D5PGI5, Q03696, P54755, F1NK96, A0A1D5PTI6, A0A1D5PJ08, Q8JG64, A0A1L1RRJ0, A0A1D5P0G1, P33094, P0CB50, A0A1D5PJ88, A0A1D5P4L7, A0A1D5NZ05, A0A1D5P215, Q90953, A0A1L1RMQ1, A0A1D5P382, O93510, O02869, P08251, A0A…	437	229	4386	1.84078	0.0230823	0.00111142	0.130563
GOTERM_CC_DIRECT	GO:0042470~melanosome	9	1.76471	2.83705e-05	A0A1D5PRP3, A0A1D5P5R0, Q8JG64, Q6B344, A0A1D5PNB4, A0A1D5PE33, F1NV93, A0A1D5P5R9, A0A1D5NZ05	426	14	3946	5.95473	0.011172	0.00112286	0.0395062
GOTERM_CC_DIRECT	GO:0005874~microtubule	18	3.52941	2.76437e-05	E1C1Q2, A0A1D5NUC1, Q90828, A0A1D5PZJ4, A0A1D5P6L2, Q5F411, P09244, A0A1D5PGM1, Q9I8D6, Q5F3T2, Q5ZMG9, F1NKL4, F1NE00, P31395, A0A1I7Q3Z7, A0A1D5PHY8, A0A1L1RLC2, Q90635	426	54	3946	3.08764	0.0108873	0.0012156	0.0384943
UP_KEYWORDS	Glycolysis	7	1.37255	0.000138332	F1NZJ2, F1NU17, A0A1L1RKH8, A0A1D5NXY1, P00940, R4GM10, F1NW43	437	10	4386	7.02563	0.0311838	0.00143898	0.17708
INTERPRO	IPR027410:TCP-1-like chaperonin intermediate domain	7	1.37255	6.68664e-06	Q5ZMG9, A0A1D5NUC1, A0A1D5PZJ4, Q5F411, F1NWH9, A0A1L1RLC2, Q9I8D6	436	7	4296	9.85321	0.006578	0.00164857	0.0105466
INTERPRO	IPR017998:Chaperone tailless complex polypeptide 1 (TCP-1)	7	1.37255	6.68664e-06	Q5ZMG9, A0A1D5NUC1, A0A1D5PZJ4, Q5F411, F1NWH9, A0A1L1RLC2, Q9I8D6	436	7	4296	9.85321	0.006578	0.00164857	0.0105466
INTERPRO	IPR016050:Proteasome, beta-type subunit, conserved site	7	1.37255	6.68664e-06	A0A1D5PLK1, A0A1L1RJC7, Q6JLB2, E1BYW9, P34065, F1NC02, Q7ZT63	436	7	4296	9.85321	0.006578	0.00164857	0.0105466
INTERPRO	IPR002194:Chaperonin TCP-1, conserved site	7	1.37255	6.68664e-06	Q5ZMG9, A0A1D5NUC1, A0A1D5PZJ4, Q5F411, F1NWH9, A0A1L1RLC2, Q9I8D6	436	7	4296	9.85321	0.006578	0.00164857	0.0105466
SMART	SM00408:IGc2	14	2.7451	3.72377e-05	A0A1D5P6J1, A0A1D5P2G7, P13590, A0A1D5PMU9, F1NSJ1, A0A1D5P2R1, A0A1L1RMQ1, A0A1D5P382, O02869, A0A1L1RN78, A0A1D5PBD3, F1NSL7, Q03696, A0A1D5PKQ9	194	43	2226	3.73579	0.00608848	0.00203363	0.0451443
SMART	SM00948:SM00948	6	1.17647	2.60505e-05	A0A1D5PJW4, A0A1D5PVN0, A0A1D5PHL0, F1NC02, Q5ZJX9, F1NEQ6	194	6	2226	11.4742	0.00426323	0.00213389	0.0315837
GOTERM_CC_DIRECT	GO:0005793~endoplasmic reticulum-Golgi intermediate compartment	10	1.96078	6.1718e-05	A0A1D5NT90, P13731, E1C2I3, E1C9E2, A0A1L1RLR2, F1NA76, P09102, E1BSL7, A0A1D5PW25, F1NK96	426	19	3946	4.87522	0.0241448	0.00221945	0.0859245
GOTERM_CC_DIRECT	GO:0019773~proteasome core complex, alpha-subunit complex	6	1.17647	7.75828e-05	A0A1D5PJW4, A0A1D5PVN0, A0A1D5PHL0, F1NC02, Q5ZJX9, F1NEQ6	426	6	3946	9.26291	0.0302568	0.00255706	0.108001
GOTERM_CC_DIRECT	GO:0005839~proteasome core complex	6	1.17647	7.75828e-05	A0A1D5PLK1, A0A1L1RJC7, A0A1D5PJW4, Q6JLB2, P34065, Q7ZT63	426	6	3946	9.26291	0.0302568	0.00255706	0.108001
GOTERM_CC_DIRECT	GO:0002199~zona pellucida receptor complex	6	1.17647	7.75828e-05	Q5ZMG9, A0A1D5NUC1, A0A1D5PZJ4, Q5F411, A0A1L1RLC2, Q9I8D6	426	6	3946	9.26291	0.0302568	0.00255706	0.108001
GOTERM_CC_DIRECT	GO:0005789~endoplasmic reticulum membrane	25	4.90196	8.53382e-05	A0A1D5NT90, Q90965, A0A1D5NYX6, A0A1L1RLM0, F1P2T2, Q5F433, R4GGM5, F1P212, A0A1D5PF08, E1BUX5, A0A1D6UPU6, A0A1L1RTU6, A0A1L1RTY4, A0A1D5PE33, F1NGQ8, F1NBD0, A0A1D5PW25, E1C1D1, F1NMT5, A0A1D5P382, E1C4N5, A0A1D5NYG6, F1NA76, E1BT18, E1BSL7	426	99	3946	2.33912	0.0332307	0.00259627	0.118791
GOTERM_CC_DIRECT	GO:0031012~extracellular matrix	11	2.15686	9.20054e-05	A0A1D5NY15, P08636, P67883, A0A1D5PQ38, P17785, F1N9J4, Q5ZL72, P0CB50, A0A1D5NXY1, A0A1D5P4L7, F1NW43	426	24	3946	4.2455	0.03578	0.00259917	0.128066
GOTERM_CC_DIRECT	GO:0016021~integral component of membrane	101	19.8039	0.000100176	A0A1D5NT90, A0A1D5PS40, P13590, Q5ZJL1, F1NLX7, A0A1D5PF08, A0A1D5NVY0, A0A1D5PE77, E1BUX5, A0A1L1RTU6, Q5ZJA5, F1NT14, A0A1D5P3X1, P54755, F1NGQ8, A0A1D5P6J1, A0A1D5PHU5, Q5ZJ19, A0A1D5P4J2, A0A1D5PV44, F1NPD5, A0A1D5P215, A0A1D5P2K5, Q6B842, Q5ZLM5, A0A1D5PHF8, O93510, Q02391, A0A1D5P5R9, A0A1D5PG13, A0A1D5PKQ9, F1NV32, A0A1L1RLM0, A0A1D5NYX6, H9KZL2, Q5F433, R4GGM5, F1NUR8, A0A1D5NY15, Q5ZJV5,…	426	663	3946	1.41109	0.0388952	0.00264129	0.139432
GOTERM_CC_DIRECT	GO:0005765~lysosomal membrane	17	3.33333	0.000108233	Q90965, F1NLV4, A0A1D5P2F9, H9KZL2, E1BQU4, Q71RI7, A0A1L1S0D5, F1NBW2, A0A1D5PP57, A0A1D5NZ71, E1BUX5, Q6B344, P17785, A0A1D5PA09, Q5F3B5, E1C3C6, A0A1D5P9L6	426	54	3946	2.9161	0.0419569	0.00267532	0.150637
UP_KEYWORDS	Phosphoprotein	30	5.88235	0.000287443	Q90828, A0A1D5PZJ4, A0A1D5PNB4, A0A1D5PQC3, P60878, A0A1D5NZ30, F1N9S7, A0A1D5PS29, A0A1L1RRK7, A0A1L1RTI7, P17785, P31395, F1NYY0, P47838, Q5ZL72, A0A1D5P6Q5, F1NB66, A0A1L1RXL9, P84229, P18660, P54755, A0A1D5PTI6, Q90635, A0A1D5PPN6, P70081, A0A1D5PY99, A0A1D5NZ05, F1NW43, A0A1D5PRP3, A0A1D5P5R0	437	150	4386	2.00732	0.0637136	0.00285825	0.367633
GOTERM_CC_DIRECT	GO:0009986~cell surface	23	4.5098	0.000123646	A0A1D5P6J1, A0A1L1RYY9, Q8JG64, F1NRM8, P84173, E1C9E2, A0A1D5PNB4, R4GM46, A0A1D5PU77, F1P212, F1NSJ1, A0A1D5NU56, A0A1D5P215, E1C7B5, A0A1D5P5R0, P17785, E1BRV6, Q5ZL72, F1NSL7, E1BSL7, A0A1D5PW25, F1P5T8, A0A1D5PTI6	426	89	3946	2.39379	0.0477872	0.00287625	0.172072
GOTERM_CC_DIRECT	GO:0005743~mitochondrial inner membrane	24	4.70588	0.00014523	A0A1D5PS40, E1BVT3, P84173, A0A1L1RJF7, A0A1L1RWY0, A0A1D5PV44, A0A1D5PU77, A0A1D5PI43, A0A1D5NUY6, F1NPA9, P18944, A0A1D5PE77, E1C0Q5, A0A1D5PN05, Q6B842, A0A1D5PE25, F1NYY0, Q5ZL72, F1NT14, A0A1L1RZM9, Q5F499, A0A1L1RPR4, F1N833, Q9I9D1	426	96	3946	2.31573	0.0558924	0.00319018	0.202081
GOTERM_MF_DIRECT	GO:0044822~poly(A) RNA binding	76	14.902	3.12357e-05	A0A1L1RT94, Q5ZLX2, Q90828, P61355, A0A1D5NUI1, A0A1D5P694, A0A1D5NZ30, A0A1L1RYS9, A0A1D5PN32, A0A1D5PF08, A0A1L1RTI7, F2Z4K6, A0A1I7Q3Z7, A0A1D5PW24, A0A0A0MQ46, Q5ZL58, A0A1D5P0U8, P70081, Q8JG64, E1BVT3, P08636, P67883, A0A1D5PZG6, P0CB50, Q5ZJ56, A0A1L1RV02, A0A1L1RR89, F1NPD3, A0A1D5NWP9, A0A1L1RQW8, A0A1D5PHU2, A0A1L1RWZ2, A0A1L1RLH7, A0A1D5PRP3, F6SU35, P41125, A0A1D5P776, A0A1L1RNT6, A0A…	374	446	3421	1.55869	0.0122008	0.00408358	0.043447
GOTERM_MF_DIRECT	GO:0005515~protein binding	17	3.33333	4.33429e-05	P84173, A0A1D5PNB4, P60878, P0CB50, P17153, A0A1D5P4L7, A0A1D5PRP3, A0A1D5P5R0, A0A1D5PIH5, A0A1D5NY15, A0A1I7Q422, P31395, F1NYY0, Q5ZL72, A0A1L1RN78, P08251, P00698	374	50	3421	3.11	0.0168899	0.00424948	0.0602827
INTERPRO	IPR003599:Immunoglobulin subtype	18	3.52941	2.73444e-05	A0A1D5P6J1, A0A1D5P2G7, P13590, A0A1D5PMU9, F1NSJ1, Q90953, A0A1D5P2R1, E1BUN0, A0A1L1RMQ1, A0A1D5P382, A0A1D5P4J8, O02869, A0A1L1RN78, A0A1L1RJ39, A0A1D5PBD3, F1NSL7, Q03696, A0A1D5PKQ9	436	57	4296	3.11154	0.0266284	0.00538332	0.0431226
GOTERM_BP_DIRECT	GO:0015991~ATP hydrolysis coupled proton transport	8	1.56863	1.40413e-05	Q5ZKJ9, F1NBW2, A0A1D5PP57, E1BVF8, Q5ZJ19, A0A1D5PA09, A0A1D5PU77, A0A1D5P5R9	393	10	3652	7.4341	0.016681	0.00559153	0.0226931
GOTERM_BP_DIRECT	GO:0006457~protein folding	19	3.72549	1.87931e-05	A0A1D5PZJ4, F1NRM8, Q8JG64, Q5F411, F1NA05, D0EKR3, A0A1D5PGD9, F1NPD5, F1P212, A0A1D5PF08, Q9I8D6, Q5ZMG9, A0A1D5P5R0, F1NWH9, A0A1L1RN50, A0A1L1RLC2, P09102, E1BSL7, F1NK96	393	58	3652	3.04413	0.0222628	0.00561277	0.0303716
INTERPRO	IPR007110:Immunoglobulin-like domain	19	3.72549	4.82201e-05	A0A1D5P6J1, A0A1D5P2G7, A0A1L1RRJ0, P13590, A0A1D5PMU9, F1NSJ1, Q90953, A0A1D5P2R1, E1BUN0, A0A1L1RMQ1, A0A1D5P382, A0A1D5P4J8, O02869, A0A1L1RN78, A0A1L1RJ39, A0A1D5PBD3, Q03696, F1NSL7, A0A1D5PKQ9	436	65	4296	2.88017	0.0464795	0.00790102	0.0760322
INTERPRO	IPR023332:Proteasome A-type subunit	6	1.17647	5.73321e-05	A0A1D5PJW4, A0A1D5PVN0, A0A1D5PHL0, F1NC02, Q5ZJX9, F1NEQ6	436	6	4296	9.85321	0.055017	0.00805147	0.0903937
INTERPRO	IPR000426:Proteasome, alpha-subunit, N-terminal domain	6	1.17647	5.73321e-05	A0A1D5PJW4, A0A1D5PVN0, A0A1D5PHL0, F1NC02, Q5ZJX9, F1NEQ6	436	6	4296	9.85321	0.055017	0.00805147	0.0903937
INTERPRO	IPR023333:Proteasome B-type subunit	6	1.17647	5.73321e-05	A0A1D5PLK1, A0A1L1RJC7, Q6JLB2, E1BYW9, P34065, Q7ZT63	436	6	4296	9.85321	0.055017	0.00805147	0.0903937
UP_KEYWORDS	Annexin	6	1.17647	0.000851951	Q6B344, P17785, E1C1D1, P17153, F1N9S7, A0A1D5PN32	437	9	4386	6.69108	0.177313	0.00809952	1.086
UP_KEYWORDS	Calcium	21	4.11765	0.000953271	A0A1D5PJ08, A0A1D5NXS9, A0A1D5PQC3, A0A1D5P0G1, A0A1D5P5I2, E1C1D1, P17153, F1N9S7, A0A1D5PN32, A0A1D5P9R7, A0A1D5P215, A0A1L1RRK7, Q90953, A0A1D5PIH5, A0A1D5NY15, A0A1L1RPB7, Q6B344, P17785, O93510, A0A1D5PTI6, F1P5T8	437	96	4386	2.19551	0.196199	0.00869808	1.21443
UP_KEYWORDS	Acetylation	15	2.94118	0.00103884	P70081, Q90WD0, A0A1D5PZJ4, Q05423, Q5F433, F1NTM7, Q5ZJ56, F1NME1, A0A1D5P5A8, A0A1D5PG28, A0A1L1RIN5, P17785, A0A1L1RYT2, A0A1D5P6Q5, P84229	437	57	4386	2.64121	0.211812	0.0091128	1.32278
UP_KEYWORDS	Hydrogen ion transport	6	1.17647	0.00156557	F1NBW2, A0A1D5PP57, Q5ZJ19, A0A1D5PU77, A0A1D5P5R9, A0A1D5P0U8	437	10	4386	6.02197	0.301483	0.0132008	1.98729
UP_KEYWORDS	Calcium/phospholipid-binding	6	1.17647	0.00156557	Q6B344, P17785, E1C1D1, P17153, F1N9S7, A0A1D5PN32	437	10	4386	6.02197	0.301483	0.0132008	1.98729
UP_KEYWORDS	Ion transport	16	3.13725	0.0016326	F1NBW2, A0A1D5PP57, A0A1D5P5I2, Q5ZJ19, A0A1D5P4L7, A0A1D5PU77, A0A1D5P9R7, A0A1L1RRK7, P19439, P08251, A0A1D5P5C4, A0A1D5PE52, A0A1D5P5R9, A0A1I7Q3Y8, F1NWU6, A0A1D5P0U8	437	66	4386	2.43312	0.312141	0.0132743	2.07156
UP_KEYWORDS	Cytoskeleton	18	3.52941	0.00207695	F1P010, A0A1D5P3E2, Q90WD0, Q90828, A0A1D5PZJ4, A0A1D5P6L2, A0A1D5PQC3, Q5F433, P09244, A0A1D5NXY1, A0A1D5P5A8, P53478, F1NRM5, F1NYY0, O93510, P31395, A0A1I7Q3Z7, A0A1D5PHY8	437	81	4386	2.23036	0.378809	0.0162838	2.62849
UP_KEYWORDS	ATP-binding	43	8.43137	0.00224133	F1NZJ2, Q5ZM58, A0A1D5NUC1, Q90WD0, Q90828, A0A1D5PZJ4, Q5F411, A0A1D5P5I2, A0A1D5PSE5, F1NUR8, A0A1D5PU77, P53478, A0A1D5P9R7, F1NRM5, A0A1L1RRK7, F1N8Z4, F1NU17, F1NWH9, Q5ZL72, A0A1L1RLC2, A0A1D5P6U3, P54755, A0A1D5PNL3, A0A1D5PPN6, Q5F491, A0A1L1RVS1, F1NBW2, F1NC26, A0A1D5PY99, F1NU79, Q9I8D6, F1NW43, Q5ZMG9, A0A1D5PRP3, A0A1L1RLH7, A0A1D5P5R0, Q789A4, F1NKL5, P21868, F1NE00, A0A1D5PCZ1, A0A…	437	273	4386	1.58086	0.401806	0.0169821	2.83377
SMART	SM00335:ANX	6	1.17647	0.000439631	Q6B344, P17785, E1C1D1, P17153, F1N9S7, A0A1D5PN32	194	9	2226	7.64948	0.0695763	0.0178673	0.531785
GOTERM_BP_DIRECT	GO:1904871~positive regulation of protein localization to Cajal body	6	1.17647	7.61704e-05	Q5ZMG9, A0A1D5NUC1, A0A1D5PZJ4, Q5F411, A0A1L1RLC2, Q9I8D6	393	6	3652	9.29262	0.0872157	0.0180856	0.123046
KEGG_PATHWAY	gga04514:Cell adhesion molecules (CAMs)	13	2.54902	0.000905899	A0A1D5PNB4, P13590, F1NSJ1, A0A1D5P215, Q90953, A0A1D5P382, A0A1D5NXJ7, Q02391, A0A1L1RN78, A0A1L1RJ39, Q03696, A0A1D5PBD3, A0A1D5PTI6	275	32	1914	2.8275	0.0915985	0.0190304	1.01182
SMART	SM00060:FN3	11	2.15686	0.000651653	A0A1D5P2R1, A0A1D5P2G7, A0A1D5P382, P13590, A0A1D5PJ88, A0A1L1RN78, A0A1D5PBD3, Q03696, A0A1D5PKQ9, P54755, F1NSJ1	194	36	2226	3.50601	0.10139	0.0211542	0.787323
GOTERM_CC_DIRECT	GO:0005868~cytoplasmic dynein complex	6	1.17647	0.00123445	F1NKL4, Q90828, A0A1D5PGA9, A0A1D5NTB8, A0A1D5PBA6, A0A1D5PGM1	426	9	3946	6.17527	0.38685	0.0254159	1.70565
INTERPRO	IPR003598:Immunoglobulin subtype 2	14	2.7451	0.000208865	A0A1D5P6J1, A0A1D5P2G7, P13590, A0A1D5PMU9, F1NSJ1, A0A1D5P2R1, A0A1L1RMQ1, A0A1D5P382, O02869, A0A1L1RN78, A0A1D5PBD3, F1NSL7, Q03696, A0A1D5PKQ9	436	43	4296	3.20802	0.186306	0.0254422	0.328943
UP_SEQ_FEATURE	domain:Ig-like C2-type 3	11	2.15686	4.19533e-05	A0A1D5P2R1, A0A1L1RMQ1, A0A1D5P382, P13590, A0A1L1RN78, O02869, A0A1L1RJ39, A0A1D5PBD3, Q03696, A0A1D5PKQ9, F1NSJ1	161	16	958	4.09084	0.0259215	0.0259215	0.0623035
GOTERM_BP_DIRECT	GO:1904851~positive regulation of establishment of protein localization to telomere	6	1.17647	0.000243082	Q5ZMG9, A0A1D5NUC1, A0A1D5PZJ4, Q5F411, A0A1L1RLC2, Q9I8D6	393	7	3652	7.9651	0.252669	0.0318428	0.392177
UP_KEYWORDS	GPI-anchor	7	1.37255	0.00444264	A0A1L1RMQ1, A0A1L1RRJ0, A0A1L1RN78, O02869, A0A1D5PTI7, F1NSJ1, F1P5T8	437	17	4386	4.13272	0.639272	0.0323563	5.54472
UP_KEYWORDS	Alternative splicing	16	3.13725	0.00461771	A0A1D5PPN6, F1NBW2, A0A1D5P0G1, P60878, P13590, A0A1D5PJ88, A0A1D5P5A8, A0A1D5P215, A0A1L1RRK7, Q90953, A0A1D5NY15, A0A1D5P382, F1NYY0, A0A1D5P6Q5, P54755, F1P5T8	437	73	4386	2.19981	0.653511	0.0325795	5.7573
GOTERM_BP_DIRECT	GO:1901998~toxin transport	9	1.76471	0.000166455	Q5ZMG9, A0A1D5NUC1, A0A1D5PZJ4, Q5F411, F1NWH9, A0A1L1RUT1, A0A1L1RLC2, A0A1D5P5R9, Q9I8D6	393	17	3652	4.91962	0.180802	0.0326919	0.268707
GOTERM_BP_DIRECT	GO:0007155~cell adhesion	18	3.52941	0.000224229	A0A1L1RRJ0, P13590, A0A1D5PJ88, F1NSJ1, A0A1D5P215, Q90953, E1BUN0, A0A1L1RMQ1, A0A1D5PG28, A0A1D5P4J8, O02869, A0A1L1RN78, A0A1L1RJ39, O93468, A0A1D5PBD3, A0A1D5PGI5, Q03696, A0A1D5PTI6	393	63	3652	2.65503	0.235594	0.0330244	0.361812
INTERPRO	IPR013783:Immunoglobulin-like fold	23	4.5098	0.000309907	A0A1D5P6J1, A0A1D5P2G7, A0A1L1RRJ0, P13590, A0A1D5PJ88, A0A1D5PJL7, A0A1D5PMU9, F1NSJ1, A0A1D5P2R1, Q90953, E1BUN0, A0A1L1RMQ1, A0A1D5P382, A0A1D5P4J8, A0A1L1RN78, O02869, A0A1D5NYG3, A0A1L1RJ39, A0A1D5PBD3, Q03696, F1NSL7, A0A1D5PKQ9, P54755	436	100	4296	2.26624	0.263558	0.0334205	0.487709
GOTERM_BP_DIRECT	GO:0006096~glycolytic process	7	1.37255	0.000212358	F1NZJ2, F1NU17, A0A1L1RKH8, A0A1D5NXY1, P00940, R4GM10, F1NW43	393	10	3652	6.50483	0.224643	0.0356947	0.342688
GOTERM_BP_DIRECT	GO:0007339~binding of sperm to zona pellucida	7	1.37255	0.000212358	Q5ZMG9, A0A1D5NUC1, A0A1D5PZJ4, Q5F411, A0A1L1RLC2, F1NPD5, Q9I8D6	393	10	3652	6.50483	0.224643	0.0356947	0.342688
GOTERM_BP_DIRECT	GO:1904874~positive regulation of telomerase RNA localization to Cajal body	7	1.37255	0.000212358	Q5ZMG9, F1N8Z4, A0A1D5NUC1, A0A1D5PZJ4, Q5F411, A0A1L1RLC2, Q9I8D6	393	10	3652	6.50483	0.224643	0.0356947	0.342688
GOTERM_CC_DIRECT	GO:0005788~endoplasmic reticulum lumen	9	1.76471	0.00192409	P13731, F1NRM8, Q8JG64, A0A1L1RNB8, A0A1L1RN50, P09102, F1NV93, A0A1D5P010, E1BSL7	426	23	3946	3.62462	0.533583	0.0374158	2.64673
GOTERM_CC_DIRECT	GO:0044297~cell body	7	1.37255	0.00212575	Q5ZMG9, A0A1D5NUC1, A0A1D5PZJ4, Q5F411, Q5F3B5, A0A1L1RLC2, Q9I8D6	426	14	3946	4.63146	0.56945	0.0393337	2.92033
UP_KEYWORDS	Protease	15	2.94118	0.00600956	A0A1D5PUA5, P34065, F1NC02, F1NLX7, Q5ZJX9, A0A1D5PMR1, Q7ZT63, A0A1D5PLK1, A0A1D5PJW4, A0A1L1RJC7, Q6JLB2, E1BYW9, A0A1D5PVN0, A0A1D5PHL0, F1NEQ6	437	68	4386	2.21396	0.748507	0.0409658	7.43173
GOTERM_CC_DIRECT	GO:0000139~Golgi membrane	16	3.13725	0.00260304	A0A1D5NT90, Q90965, A0A1D5P5I2, Q5F352, Q5ZJL1, A0A1D5P185, A0A1D5PRP3, F1NA76, A0A1D5PE33, Q02391, A0A1D5PMD7, A0A1D5P7M5, Q5ZI57, A0A1D5P6U3, R4GGF3, A0A1D5PW25	426	64	3946	2.31573	0.643759	0.0458322	3.56505
UP_SEQ_FEATURE	domain:Ig-like C2-type 2	11	2.15686	0.000168243	A0A1D5P2R1, A0A1L1RMQ1, A0A1D5P382, P13590, A0A1L1RN78, O02869, A0A1L1RJ39, A0A1D5PBD3, Q03696, A0A1D5PKQ9, F1NSJ1	161	18	958	3.6363	0.0999717	0.0513018	0.249634
UP_SEQ_FEATURE	domain:Ig-like C2-type 1	11	2.15686	0.000168243	A0A1D5P2R1, A0A1L1RMQ1, A0A1D5P382, P13590, A0A1L1RN78, O02869, A0A1L1RJ39, A0A1D5PBD3, Q03696, A0A1D5PKQ9, F1NSJ1	161	18	958	3.6363	0.0999717	0.0513018	0.249634
GOTERM_CC_DIRECT	GO:0005783~endoplasmic reticulum	32	6.27451	0.00313739	A0A1L1RYY9, F1NRM8, H9KZL2, A0A1D5NZ55, A0A1D5P9R7, F1NGB1, A0A1D5PF08, F1P212, R4GGA4, A0A1D5P5X1, A0A1L1RNB8, Q5ZI57, A0A1L1RN50, A0A1D5PHA4, P09102, A0A1D5PIR2, F1NK96, A0A1D5PFA7, Q8JG64, E1C9E2, A0A1L1RRJ0, R4GM46, F1NPD5, A0A1D5P0I0, A0A1D5P215, F1NDD6, A0A1D5PRP3, P13731, A0A1L1RZM9, P00698, E1BSL7, F1NV02	426	175	3946	1.69379	0.711875	0.0526652	4.28214
UP_KEYWORDS	Palmitate	7	1.37255	0.00820237	P60878, F1NYY0, Q5F352, Q5ZI57, Q5ZLG1, A0A1D5NZ05, A0A1D5PTI6	437	19	4386	3.6977	0.848336	0.0539626	10.0142
GOTERM_BP_DIRECT	GO:0050821~protein stabilization	14	2.7451	0.000474037	A0A1D5PZE3, A0A1D5NUC1, A0A1D5PZJ4, P84173, Q5F411, A0A1D5NXY1, F1NV93, Q9I8D6, Q5ZMG9, A0A1D5P5R0, Q5ZL72, Q5F3B5, A0A1L1RLC2, A0A1I7Q3Y8	393	44	3652	2.95674	0.43336	0.05522	0.763454
KEGG_PATHWAY	gga01230:Biosynthesis of amino acids	12	2.35294	0.00332982	F1NU17, A0A1D5NWW1, A0A1L1RKH8, F1NIP5, A0A1D5NWL4, F1NTM7, A0A1D5NXY1, P00940, A0A1L1RPR4, R4GM10, A0A1D5P6H1, F1NW43	275	32	1914	2.61	0.297809	0.0572225	3.67346
KEGG_PATHWAY	gga04260:Cardiac muscle contraction	12	2.35294	0.00332982	E1C043, P18944, A0A1D5PN05, E1BST5, Q5ZJV5, P08251, A0A1L1RXG9, A0A1D5P7X9, A0A1L1RWY0, A0A1D5PEW4, F1NL83, A0A1I7Q3Y8	275	32	1914	2.61	0.297809	0.0572225	3.67346
UP_KEYWORDS	Electron transport	7	1.37255	0.0107564	P18944, A0A1D5NYX6, E1BQN0, F1NPM6, A0A1L1RJF7, A0A1L1RWY0, A0A1D5NUY6	437	20	4386	3.51281	0.915969	0.0683136	12.9382
GOTERM_CC_DIRECT	GO:0022624~proteasome accessory complex	4	0.784314	0.00456746	A0A1L1RLH7, A0A1D5P2R2, A0A1L1RVS1, A0A1D5PI39	426	4	3946	9.26291	0.836813	0.0727534	6.17697
GOTERM_CC_DIRECT	GO:0008541~proteasome regulatory particle, lid subcomplex	4	0.784314	0.00456746	F1NPQ0, A0A1D5P2R2, E1C6N0, F1NPA2	426	4	3946	9.26291	0.836813	0.0727534	6.17697
SMART	SM00406:IGv	6	1.17647	0.00336187	A0A1D5P6J1, Q90953, E1BUN0, A0A1L1RRJ0, A0A1L1RJ39, F1NSL7	194	13	2226	5.2958	0.424361	0.0758644	4.00115
SMART	SM00268:ACTIN	5	0.980392	0.00290339	Q90WD0, Q5ZM58, P53478, F1NRM5, A0A1D5P3B4	194	8	2226	7.17139	0.379264	0.0763987	3.46429
GOTERM_CC_DIRECT	GO:0043025~neuronal cell body	13	2.54902	0.00556508	Q05423, A0A1D5PMR1, A0A1D5P9R7, F1NSJ1, R4GGA4, A0A1D5P215, A0A1D5PRP3, E1C7B5, Q789A4, Q5ZL72, A0A1L1RJ39, F1NV02, Q90635	426	50	3946	2.40836	0.890291	0.0846026	7.47811
INTERPRO	IPR001464:Annexin	6	1.17647	0.000928073	Q6B344, P17785, E1C1D1, P17153, F1N9S7, A0A1D5PN32	436	9	4296	6.56881	0.600057	0.0875695	1.45389
INTERPRO	IPR018252:Annexin repeat, conserved site	6	1.17647	0.000928073	Q6B344, P17785, E1C1D1, P17153, F1N9S7, A0A1D5PN32	436	9	4296	6.56881	0.600057	0.0875695	1.45389
INTERPRO	IPR018502:Annexin repeat	6	1.17647	0.000928073	Q6B344, P17785, E1C1D1, P17153, F1N9S7, A0A1D5PN32	436	9	4296	6.56881	0.600057	0.0875695	1.45389
INTERPRO	IPR008991:Translation protein SH3-like domain	6	1.17647	0.000928073	A0A1L1RXI6, R4GIQ2, P61355, F2Z4K6, A0A1L1RNT6, F1NIX0	436	9	4296	6.56881	0.600057	0.0875695	1.45389
INTERPRO	IPR013106:Immunoglobulin V-set	8	1.56863	0.00122601	A0A1D5P6J1, Q90953, E1BUN0, A0A1L1RRJ0, A0A1D5P4J8, A0A1L1RJ39, A0A1D5PMU9, F1NSL7	436	18	4296	4.3792	0.702044	0.104232	1.91641
UP_SEQ_FEATURE	domain:Ig-like C2-type 4	8	1.56863	0.000584418	A0A1D5P2R1, A0A1D5P382, P13590, A0A1L1RN78, A0A1D5PBD3, Q03696, A0A1D5PKQ9, F1NSJ1	161	11	958	4.3275	0.306464	0.114838	0.864645
GOTERM_MF_DIRECT	GO:0046961~proton-transporting ATPase activity, rotational mechanism	5	0.980392	0.00174478	Q5ZKJ9, F1NBW2, A0A1D5PU77, A0A1D5P5R9, A0A1D5P0U8	374	6	3421	7.62255	0.496563	0.128256	2.40022
GOTERM_BP_DIRECT	GO:0006094~gluconeogenesis	7	1.37255	0.0013082	F1NU17, A0A1L1RKH8, F1NTM7, A0A1D5NXY1, P00940, A0A1L1RPR4, R4GM10	393	13	3652	5.00372	0.791591	0.132872	2.09365
GOTERM_MF_DIRECT	GO:0042802~identical protein binding	10	1.96078	0.00270612	A0A1D5P2R1, A0A1I7Q422, P0CB50, F1NTM7, A0A1I7Q3Z7, A0A1D5NXY1, A0A1L1RJ39, A0A1D5PMU9, P00698, A0A1D5PKQ9	374	29	3421	3.15416	0.655254	0.141128	3.69975
GOTERM_MF_DIRECT	GO:0015078~hydrogen ion transmembrane transporter activity	6	1.17647	0.00237483	E1C658, Q9YH14, E1BVF8, Q5ZJ19, F1NSC1, A0A1D5P5R9	374	10	3421	5.48824	0.607185	0.144215	3.25373
UP_KEYWORDS	Actin capping	4	0.784314	0.0251757	O93510, A0A1D5PQC3, A0A1D5P5A8, A0A1L1RXA4	437	7	4386	5.73521	0.997088	0.149725	27.8677
GOTERM_CC_DIRECT	GO:0036464~cytoplasmic ribonucleoprotein granule	5	0.980392	0.0107498	Q5F491, A0A1L1RXI6, F1NB66, A0A1D5NTB8, A0A1D5NZ30	426	9	3946	5.14606	0.986157	0.151779	13.9748
GOTERM_MF_DIRECT	GO:0051082~unfolded protein binding	7	1.37255	0.00342359	P13731, A0A1D5P5R0, A0A1D5PZJ4, F1NWH9, A0A1L1RLC2, A0A1D5PGD9, A0A1D5NZ55	374	15	3421	4.26863	0.740184	0.155045	4.65912
GOTERM_MF_DIRECT	GO:0005525~GTP binding	23	4.5098	0.00389121	Q90965, A0A1D5P3E2, A0A1D5P6L2, Q71RI7, A0A1D5P7K7, F1NFU6, P09244, Q5F352, Q5ZLG1, A0A1D5P1T0, A0A1D5NU47, A0A1D5PS29, Q5F3T2, F1NSA8, F1NMT5, A0A1L1RTI7, Q6B344, A0A1D5PE33, Q5ZJA5, Q5F3B5, Q5F499, O93468, A0A1D5PHA4	374	112	3421	1.87841	0.783947	0.156544	5.27962
GOTERM_CC_DIRECT	GO:0005903~brush border	6	1.17647	0.0124185	Q789A4, Q90WD0, F1NYY0, A0A1D5NYG3, A0A1D5P5A8, A0A1L1RXA4	426	14	3946	3.96982	0.992906	0.161996	15.974
GOTERM_CC_DIRECT	GO:0005840~ribosome	7	1.37255	0.0120334	Q5ZLX2, A0A1D5PIE9, A0A1D5P694, Q98TH5, A0A1L1RYS9, A0A1L1RLQ7, A0A1L1RNT6	426	19	3946	3.41265	0.991722	0.162689	15.5164
GOTERM_BP_DIRECT	GO:0007411~axon guidance	10	1.96078	0.00184962	Q789A4, A0A1D5P2G7, F1NE00, A0A1L1RN78, A0A1L1RJ39, A0A1D5PBD3, Q03696, P54755, F1NSJ1, Q90635	393	28	3652	3.31879	0.891163	0.16875	2.94805
UP_SEQ_FEATURE	signal peptide	39	7.64706	0.00188087	A0A1D5PNB4, P13590, A0A1D5PMU9, F1NSJ1, A0A1D5P2R1, A0A1D5NY15, A0A1L1RPB7, A0A1L1RN78, P09102, A0A1D5PTI7, Q03696, P54755, A0A1D5PTI6, A0A1D5PZE3, Q8JG64, A0A1L1RRJ0, A0A1D5PSK3, A0A1D5P0G1, P33094, A0A1D5PIM8, A0A1D5PJ88, F1NV93, A0A1D5P4L7, F1NDD6, Q90953, P13731, A0A1I7Q422, P19439, A0A1L1RMQ1, A0A1D5P382, O93510, Q02391, O02869, A0A1D5P7M5, A0A1L1RJ39, A0A1D5P010, P00698, A0A1D5PKQ9, F1P5T8	161	149	958	1.55746	0.69227	0.178335	2.75791
COG_ONTOLOGY	Posttranslational modification, protein turnover, chaperones	9	1.76471	0.0104918	A0A1L1RLH7, F1NPA2, A0A1L1RVS1, A0A1D5NVZ7, E1BX02, Q7ZT63, F1NU79, F1NBD0, A0A1D5PI39	41	46	568	2.7105	0.181594	0.181594	7.60019
GOTERM_BP_DIRECT	GO:0015986~ATP synthesis coupled proton transport	6	1.17647	0.00221458	E1C658, Q9YH14, F1NSC1, A0A1D5PU77, A0A1D5P5R9, A0A1D5P0U8	393	10	3652	5.57557	0.929772	0.184789	3.52002
UP_SEQ_FEATURE	domain:Ig-like C2-type 5	7	1.37255	0.00232348	A0A1D5P2R1, A0A1D5P382, P13590, A0A1L1RN78, Q03696, A0A1D5PKQ9, F1NSJ1	161	10	958	4.16522	0.766878	0.187815	3.39652
UP_SEQ_FEATURE	disulfide bond	31	6.07843	0.00170215	A0A1D5PNB4, P13590, A0A1L1RWY0, F1NSJ1, A0A1D5P2R1, A0A1D5NY15, A0A1L1RPB7, A0A1L1RN78, P09102, A0A1D5PBD3, Q03696, A0A1D5PTI6, Q8JG64, A0A1L1RRJ0, A0A1D5P0G1, P33094, P0CB50, A0A1D5PJ88, A0A1D5P4L7, A0A1D5NZ05, A0A1D5P215, Q90953, A0A1L1RMQ1, A0A1D5P382, O93510, O02869, P08251, A0A1L1RJ39, P00698, A0A1D5PKQ9, A0A1I7Q3Y8	161	109	958	1.69229	0.655772	0.192078	2.49893
GOTERM_CC_DIRECT	GO:0008540~proteasome regulatory particle, base subcomplex	5	0.980392	0.0164151	A0A1L1RLH7, A0A1L1RVS1, E1BX02, F1NU79, A0A1D5PI39	426	10	3946	4.63146	0.998576	0.20229	20.588
GOTERM_CC_DIRECT	GO:0031225~anchored component of membrane	6	1.17647	0.0170152	A0A1L1RMQ1, A0A1L1RN78, O02869, A0A1D5PTI7, F1NSJ1, F1P5T8	426	15	3946	3.70516	0.998882	0.202707	21.2601
INTERPRO	IPR013098:Immunoglobulin I-set	11	2.15686	0.00287565	A0A1D5P2R1, A0A1D5P2G7, A0A1L1RMQ1, A0A1D5P382, P13590, A0A1L1RN78, O02869, A0A1D5PBD3, Q03696, A0A1D5PKQ9, F1NSJ1	436	37	4296	2.92933	0.941712	0.210901	4.44078
GOTERM_MF_DIRECT	GO:0003756~protein disulfide isomerase activity	6	1.17647	0.00620197	Q8JG64, A0A1L1RN50, P09102, E1BSL7, F1P212, F1NK96	374	12	3421	4.57353	0.913271	0.216901	8.2912
UP_SEQ_FEATURE	domain:Fibronectin type-III 2	10	1.96078	0.00165539	A0A1D5P2R1, A0A1D5P382, P13590, A0A1D5PJ88, A0A1L1RN78, A0A1D5PBD3, Q03696, A0A1D5PKQ9, P54755, F1NSJ1	161	19	958	3.13174	0.645531	0.228396	2.43108
UP_SEQ_FEATURE	domain:Fibronectin type-III 1	10	1.96078	0.00165539	A0A1D5P2R1, A0A1D5P382, P13590, A0A1D5PJ88, A0A1L1RN78, A0A1D5PBD3, Q03696, A0A1D5PKQ9, P54755, F1NSJ1	161	19	958	3.13174	0.645531	0.228396	2.43108
UP_KEYWORDS	Redox-active center	5	0.980392	0.0430409	Q8JG64, P0CB50, A0A1L1RN50, P09102, F1NK96	437	14	4386	3.5845	0.999958	0.238367	43.0864
UP_KEYWORDS	Secreted	14	2.7451	0.0459699	A0A1D5PZE3, P33094, A0A1D5PJ88, A0A1D5PIM8, A0A1D5P4L7, F1N9S7, Q90953, A0A1D5NY15, A0A1I7Q422, P17785, O93510, A0A1D5PTI7, P00698, F1NV02	437	79	4386	1.77864	0.999979	0.246931	45.2783
UP_SEQ_FEATURE	domain:Fibronectin type-III 4	8	1.56863	0.00387321	A0A1D5P2R1, A0A1D5P382, A0A1D5PJ88, A0A1L1RN78, A0A1D5PBD3, Q03696, A0A1D5PKQ9, F1NSJ1	161	14	958	3.40018	0.911905	0.261893	5.60179
UP_SEQ_FEATURE	domain:Fibronectin type-III 3	8	1.56863	0.00387321	A0A1D5P2R1, A0A1D5P382, A0A1D5PJ88, A0A1L1RN78, A0A1D5PBD3, Q03696, A0A1D5PKQ9, F1NSJ1	161	14	958	3.40018	0.911905	0.261893	5.60179
KEGG_PATHWAY	gga05132:Salmonella infection	10	1.96078	0.0201521	F1NKL4, F1P010, Q90828, Q5ZL50, A0A1D5PGA9, A0A1D5NYG3, A0A1D5NTB8, P53478, A0A1D5PGM1, A0A1D5NU47	275	30	1914	2.32	0.884437	0.265288	20.4223
UP_KEYWORDS	Stress response	4	0.784314	0.0519987	P13731, A0A1D5P5R0, A0A1D5PFJ6, A0A1D5PGD9	437	9	4386	4.46072	0.999995	0.269152	49.5469
INTERPRO	IPR013766:Thioredoxin domain	8	1.56863	0.00459111	Q8JG64, P0CB50, A0A1L1RNB8, A0A1L1RN50, P09102, E1BSL7, F1P212, F1NK96	436	22	4296	3.58299	0.989346	0.277053	7.00124
INTERPRO	IPR017937:Thioredoxin, conserved site	6	1.17647	0.00450621	Q8JG64, A0A1L1RNB8, A0A1L1RN50, P09102, F1P212, F1NK96	436	12	4296	4.92661	0.988411	0.29029	6.87604
INTERPRO	IPR004000:Actin-related protein	5	0.980392	0.00520849	Q90WD0, Q5ZM58, P53478, F1NRM5, A0A1D5P3B4	436	8	4296	6.15826	0.994225	0.290797	7.90689
INTERPRO	IPR014722:Ribosomal protein L2 domain 2	5	0.980392	0.00520849	A0A1L1RXI6, P61355, F2Z4K6, A0A1L1RNT6, F1NIX0	436	8	4296	6.15826	0.994225	0.290797	7.90689
UP_KEYWORDS	Cell projection	8	1.56863	0.0604296	A0A1D5P3E2, Q90WD0, F1NMT5, A0A1D5PNB4, F1N9S7, A0A1L1RJ39, F1NRM5, P54755	437	36	4386	2.23036	0.999999	0.300125	55.003
UP_KEYWORDS	Respiratory chain	5	0.980392	0.0668425	P18944, E1BQN0, F1NPM6, A0A1L1RWY0, A0A1D5NUY6	437	16	4386	3.13644	1	0.320503	58.7828
GOTERM_CC_DIRECT	GO:0001750~photoreceptor outer segment	5	0.980392	0.0325172	F1NLV4, A0A1D5PRP3, E1C1Q2, Q71RI7, Q5F3B5	426	12	3946	3.85955	0.999998	0.327459	36.8979
GOTERM_CC_DIRECT	GO:0045121~membrane raft	9	1.76471	0.0341184	A0A1D5PES5, P13731, F1NZJ2, A0A1D5NY15, A0A1L1RRJ0, A0A1D5PNB4, P17785, A0A1D5PTI7, F1NBD0	426	36	3946	2.31573	0.999999	0.332567	38.3369
GOTERM_CC_DIRECT	GO:0005774~vacuolar membrane	4	0.784314	0.0311861	A0A1D5P2H8, Q5ZJ19, F1NYT7, A0A1D5NU47	426	7	3946	5.29309	0.999996	0.332837	35.6778
GOTERM_CC_DIRECT	GO:0031595~nuclear proteasome complex	4	0.784314	0.0311861	A0A1L1RLH7, F1NPQ0, A0A1L1RVS1, F1NU79	426	7	3946	5.29309	0.999996	0.332837	35.6778
GOTERM_CC_DIRECT	GO:0033180~proton-transporting V-type ATPase, V1 domain	3	0.588235	0.0322443	F1NBW2, A0A1D5PP57, A0A1D5PA09	426	3	3946	9.26291	0.999998	0.333422	36.6495
GOTERM_CC_DIRECT	GO:0031982~vesicle	6	1.17647	0.0370668	Q6B344, P17785, P17153, A0A1D5NTB8, A0A1D5PGM1, A0A1D5P215	426	18	3946	3.08764	1	0.339979	40.9074
GOTERM_CC_DIRECT	GO:0009897~external side of plasma membrane	8	1.56863	0.036309	A0A1L1RRJ0, A0A1D5PNB4, P17153, A0A1L1RJ39, P09102, A0A1D5PMU9, A0A1D5PTI6, F1P5T8	426	30	3946	2.47011	1	0.341937	40.2564
UP_KEYWORDS	Golgi apparatus	12	2.35294	0.076249	Q90965, A0A1D5PRP3, F1NMT5, Q02391, Q5F352, A0A1D5P5C4, Q5ZJL1, Q5ZI57, A0A1D5P7M5, A0A1D5P8K1, A0A1D5P185, A0A1D5PIR2	437	69	4386	1.7455	1	0.351078	63.8002
UP_KEYWORDS	Microtubule	7	1.37255	0.0808304	Q90828, F1NE00, A0A1D5P6L2, P31395, P09244, A0A1I7Q3Z7, A0A1D5PHY8	437	31	4386	2.26633	1	0.355102	66.0341
UP_KEYWORDS	Signal-anchor	6	1.17647	0.0828263	A0A1L1RYY9, P08251, F1NLX7, A0A1D5PFD3, A0A1I7Q3Y8, A0A1D5NZ05	437	24	4386	2.50915	1	0.355949	66.967
UP_KEYWORDS	Mitochondrion inner membrane	9	1.76471	0.0806555	P18944, E1BQN0, P84173, Q5F499, A0A1L1RJF7, A0A1L1RWY0, A0A1D5PU77, F1N833, A0A1D5NUY6	437	46	4386	1.96369	1	0.361	65.9512
GOTERM_MF_DIRECT	GO:0005198~structural molecule activity	9	1.76471	0.0125044	A0A1D5P2R2, F1NPA2, F1NW23, F1NYY0, A0A1L1RUT1, A0A1D5PA91, F1N9S7, A0A1L1RXL9, A0A1D5P185	374	30	3421	2.74412	0.992883	0.362094	16.0594
KEGG_PATHWAY	gga04141:Protein processing in endoplasmic reticulum	21	4.11765	0.0388389	A0A1D5NT90, A0A1L1RLM0, Q5ZLX2, A0A1D5PHU5, F1NRM8, Q8JG64, F1NC26, A0A1D5NZ55, A0A1D5PF08, A0A1D5P5R0, F1NWX7, A0A1D6UPU6, A0A1L1RTY4, A0A1L1RN50, A0A1D5PFJ6, A0A1D5P010, P09102, A0A1D5PG13, A0A1D5P9L6, A0A1D5PW25, F1NK96	275	94	1914	1.55489	0.984989	0.372842	35.8856
GOTERM_MF_DIRECT	GO:0003924~GTPase activity	14	2.7451	0.0142215	Q90965, F1NLV4, A0A1D5P6L2, Q71RI7, P09244, A0A1D5P1T0, A0A1D5NU47, F1NSA8, A0A1D5PS29, A0A1L1RTI7, A0A1D5PE33, Q5F3B5, Q5F499, A0A1D5PHA4	374	62	3421	2.06546	0.996408	0.374434	18.0674
KEGG_PATHWAY	gga01200:Carbon metabolism	16	3.13725	0.0363541	F1NZJ2, A0A1D5NWW1, A0A1L1RKH8, E1BVT3, F1NIP5, A0A1D5NWL4, F1NTM7, A0A1D5NXY1, P00940, A0A1L1RJF7, A0A1D5P6H1, F1NW43, F1NU17, E1C0Q5, A0A1L1RPR4, R4GM10	275	65	1914	1.71323	0.980264	0.387781	34.0009
GOTERM_BP_DIRECT	GO:0032212~positive regulation of telomere maintenance via telomerase	6	1.17647	0.00580008	Q5ZMG9, A0A1D5NUC1, A0A1D5PZJ4, Q5F411, A0A1L1RLC2, Q9I8D6	393	12	3652	4.64631	0.999059	0.392113	8.97369
GOTERM_BP_DIRECT	GO:0034976~response to endoplasmic reticulum stress	8	1.56863	0.00633157	Q5ZLX2, Q8JG64, A0A1L1RN50, P09102, A0A1D5P010, E1BSL7, F1P212, F1NK96	393	22	3652	3.37913	0.999504	0.397874	9.75704
INTERPRO	IPR020902:Actin/actin-like conserved site	4	0.784314	0.00882276	Q90WD0, Q5ZM58, P53478, F1NRM5	436	5	4296	7.88257	0.999841	0.421125	13.0452
INTERPRO	IPR016491:Septin	4	0.784314	0.00882276	Q5F3T2, A0A1D5P3E2, A0A1D5P7K7, F1NFU6	436	5	4296	7.88257	0.999841	0.421125	13.0452
INTERPRO	IPR005788:Disulphide isomerase	4	0.784314	0.00882276	Q8JG64, A0A1L1RN50, P09102, F1NK96	436	5	4296	7.88257	0.999841	0.421125	13.0452
SMART	SM00088:PINT	5	0.980392	0.0274224	A0A1D5NXL7, F1NPQ0, A0A1D5P2R2, F1NPA2, A0A1D5PGY9	194	14	2226	4.09794	0.989539	0.434481	28.6207
GOTERM_CC_DIRECT	GO:0043005~neuron projection	10	1.96078	0.0532056	E1C7B5, F1NSA8, A0A1L1RJP0, A0A1D5NY15, F1NE00, P60878, P31395, A0A1L1RXL9, A0A1D5PG99, F1P5T8	426	46	3946	2.01368	1	0.442979	53.3021
UP_SEQ_FEATURE	domain:Ig-like C2-type 6	6	1.17647	0.00870529	A0A1D5P2R1, A0A1D5P382, A0A1L1RN78, Q03696, A0A1D5PKQ9, F1NSJ1	161	9	958	3.96687	0.995803	0.455644	12.1802
GOTERM_CC_DIRECT	GO:0005753~mitochondrial proton-transporting ATP synthase complex	3	0.588235	0.0599212	A0A1D5PU77, A0A1D5P0U8, A0A1D5NVY0	426	4	3946	6.94718	1	0.466034	57.7097
INTERPRO	IPR003961:Fibronectin, type III	11	2.15686	0.0107557	A0A1D5P2R1, A0A1D5P2G7, A0A1D5P382, P13590, A0A1D5PJ88, A0A1L1RN78, A0A1D5PBD3, Q03696, A0A1D5PKQ9, P54755, F1NSJ1	436	44	4296	2.4633	0.999977	0.46626	15.6818
GOTERM_CC_DIRECT	GO:0005615~extracellular space	27	5.29412	0.0595457	A0A1L1RKH8, P01994, F1N9S7, A0A1D5P185, R4GGA4, A0A1L1RTI7, P17785, Q5ZL72, A0A1D5PTI7, A0A1D5PGI5, A0A1D5PW25, A0A1D5PPN6, A0A1D5PZE3, A0A1D5PFA7, E1C9E2, P33094, P0CB50, A0A1D5PJ88, A0A1D5PIM8, A0A1D5PY99, P00940, A0A1D5P4L7, P13731, A0A1I7Q422, A0A1D5PXL0, P00698, F1P5T8	426	177	3946	1.41299	1	0.472587	57.4738
GOTERM_MF_DIRECT	GO:0019003~GDP binding	7	1.37255	0.0210937	Q90965, F1NMT5, Q90828, Q5ZLG1, O93468, A0A1D5P1T0, A0A1D5NU47	374	21	3421	3.04902	0.99977	0.475075	25.6658
UP_SEQ_FEATURE	glycosylation site:N-linked (GlcNAc...)	36	7.05882	0.0114227	A0A1L1RYY9, A0A1D5PNB4, P13590, F1NLX7, F1NSJ1, A0A1D5P2R1, A0A1D5NY15, A0A1L1RPB7, A0A1L1RN78, A0A1D5PTI7, A0A1D5PBD3, Q03696, P54755, A0A1D5PTI6, A0A1L1RRJ0, A0A1D5PSK3, A0A1D5P0G1, A0A1D5PIM8, A0A1D5PJ88, A0A1D5P4L7, A0A1D5NZ05, A0A1D5P215, Q90953, P13731, P19439, A0A1L1RMQ1, A0A1D5P382, Q02391, O02869, P08251, A0A1D5P5C4, A0A1L1RJ39, A0A1I7Q3Y8, F1NV02, A0A1D5PKQ9, F1P5T8	161	148	958	1.44737	0.999247	0.479932	15.6892
UP_SEQ_FEATURE	topological domain:Cytoplasmic	26	5.09804	0.0126796	A0A1L1RLM0, A0A1L1RYY9, A0A1D5PNB4, P13590, Q5F433, F1NLX7, A0A1D5PFD3, A0A1L1RRK7, A0A1D5P2R1, Q03696, A0A1D5PBD3, P54755, A0A1D5PTI6, A0A1D5PSK3, A0A1D5P0G1, A0A1D5NZ05, A0A1D5P215, P19439, A0A1D5P382, Q02391, P08251, A0A1D5P7M5, A0A1L1RJ39, A0A1D5PKQ9, A0A1D5P5R9, A0A1I7Q3Y8	161	98	958	1.57865	0.999661	0.486076	17.2676
GOTERM_MF_DIRECT	GO:0005544~calcium-dependent phospholipid binding	6	1.17647	0.0237006	Q6B344, P17785, E1C1D1, P17153, F1N9S7, A0A1D5PN32	374	16	3421	3.43015	0.999919	0.489987	28.373
UP_SEQ_FEATURE	repeat:Annexin 2	4	0.784314	0.0160824	Q6B344, P17785, P17153, F1N9S7	161	4	958	5.95031	0.999961	0.491672	21.4037
UP_SEQ_FEATURE	repeat:Annexin 1	4	0.784314	0.0160824	Q6B344, P17785, P17153, F1N9S7	161	4	958	5.95031	0.999961	0.491672	21.4037
UP_SEQ_FEATURE	topological domain:Extracellular	20	3.92157	0.0151764	A0A1L1RYY9, A0A1D5PNB4, A0A1D5P0G1, A0A1D5PSK3, P13590, A0A1D5NZ05, A0A1D5P215, A0A1D5P2R1, P19439, A0A1D5P382, Q02391, P08251, A0A1D5P7M5, A0A1L1RJ39, A0A1D5PBD3, Q03696, A0A1D5PKQ9, P54755, A0A1I7Q3Y8, A0A1D5PTI6	161	70	958	1.70009	0.99993	0.495306	20.3217
UP_SEQ_FEATURE	propeptide:Removed in mature form	10	1.96078	0.0109331	A0A1L1RMQ1, A0A1L1RRJ0, A0A1L1RN78, O02869, Q5F352, P34065, Q5ZLG1, A0A1D5PTI7, F1NSJ1, F1P5T8	161	24	958	2.4793	0.998974	0.497511	15.0668
GOTERM_MF_DIRECT	GO:0005200~structural constituent of cytoskeleton	7	1.37255	0.0264194	F1P010, Q90WD0, A0A1D5P6L2, P09244, A0A1D5P797, A0A1L1RXL9, F1NRM5	374	22	3421	2.91043	0.999973	0.504157	31.0987
UP_SEQ_FEATURE	nucleotide phosphate-binding region:GTP	9	1.76471	0.014716	Q90965, A0A1D5PS29, A0A1D5P3E2, F1NMT5, A0A1L1RTI7, P09244, Q5F352, Q5F499, Q5ZLG1	161	21	958	2.55013	0.999907	0.510269	19.7666
SMART	SM00244:PHB	3	0.588235	0.0399149	P84173, F1N833, F1NBD0	194	4	2226	8.60567	0.998745	0.52396	38.9773
GOTERM_CC_DIRECT	GO:0005623~cell	11	2.15686	0.0728505	A0A1D5P5R0, F1NU17, A0A1L1RRJ0, A0A1D5PNB4, F1NYY0, A0A1D5P6Q5, A0A1L1RN50, A0A1D5P4L7, A0A1L1RXL9, A0A1D5PMU9, A0A1D5PG99	426	56	3946	1.8195	1	0.527086	65.1283
GOTERM_BP_DIRECT	GO:0006986~response to unfolded protein	4	0.784314	0.0104021	A0A1D5PHU5, Q5ZL72, A0A1D5PGD9, E1BSL7	393	5	3652	7.4341	0.999996	0.542939	15.5503
GOTERM_CC_DIRECT	GO:0005747~mitochondrial respiratory chain complex I	7	1.37255	0.0842602	E1BQN0, F1NPM6, E1C6C9, A0A1L1RQW6, F1NXN8, A0A1D5P5L8, A0A1D5PF35	426	29	3946	2.23588	1	0.563921	70.6523
GOTERM_CC_DIRECT	GO:0005834~heterotrimeric G-protein complex	4	0.784314	0.0838263	F1NLV4, R4GFT9, E1C795, A0A1D5PSW3	426	10	3946	3.70516	1	0.5707	70.458
GOTERM_CC_DIRECT	GO:0032154~cleavage furrow	4	0.784314	0.0838263	Q789A4, A0A1D5P3E2, O93468, A0A1D5P1T0	426	10	3946	3.70516	1	0.5707	70.458
GOTERM_CC_DIRECT	GO:0070469~respiratory chain	4	0.784314	0.0838263	P18944, F1NPM6, A0A1L1RWY0, A0A1D5NUY6	426	10	3946	3.70516	1	0.5707	70.458
GOTERM_CC_DIRECT	GO:0033290~eukaryotic 48S preinitiation complex	4	0.784314	0.0838263	Q5ZLX2, A0A1D5PGY9, A0A1L1RV02, A0A1D5PVL4	426	10	3946	3.70516	1	0.5707	70.458
GOTERM_CC_DIRECT	GO:0005687~U4 snRNP	3	0.588235	0.0928638	Q9PV94, Q5ZL58, P62303	426	5	3946	5.55775	1	0.592439	74.2678
UP_SEQ_FEATURE	domain:Fibronectin type-III 5	6	1.17647	0.0239844	A0A1D5P2R1, A0A1D5P382, A0A1D5PJ88, A0A1D5PBD3, Q03696, A0A1D5PKQ9	161	11	958	3.24562	1	0.613191	30.2763
SMART	SM00831:SM00831	3	0.588235	0.0627718	A0A1L1RRK7, A0A1D5P5I2, A0A1D5P9R7	194	5	2226	6.88454	0.999976	0.654646	54.438
UP_SEQ_FEATURE	short sequence motif:Prevents secretion from ER	5	0.980392	0.0302734	P13731, Q8JG64, P09102, F1NV93, A0A1D5P010	161	8	958	3.71894	1	0.677611	36.6603
GOTERM_BP_DIRECT	GO:0000027~ribosomal large subunit assembly	5	0.980392	0.0162121	A0A1L1RXI6, A0A1D5NUI1, E1BTG1, E1C8F7, A0A1D5NWP9	393	10	3652	4.64631	1	0.683945	23.2171
GOTERM_BP_DIRECT	GO:0006888~ER to Golgi vesicle-mediated transport	9	1.76471	0.0203946	A0A1D5NT90, E1C2I3, E1BUX5, A0A1D5PE33, A0A1L1RUT1, Q5ZI57, A0A1D5P010, A0A1D5P185, A0A1D5PW25	393	33	3652	2.53435	1	0.746251	28.3268
SMART	SM00445:LINK	3	0.588235	0.0888858	Q90953, E1BUN0, A0A1D5P4J8	194	6	2226	5.73711	1	0.750387	67.6564
GOTERM_MF_DIRECT	GO:0004129~cytochrome-c oxidase activity	5	0.980392	0.0574455	E1C043, P18944, A0A1D5PN05, Q5ZJV5, F1NL83	374	14	3421	3.26681	1	0.766168	56.0917
GOTERM_MF_DIRECT	GO:0070180~large ribosomal subunit rRNA binding	3	0.588235	0.0612807	F1NB66, A0A1D5P776, P18660	374	4	3421	6.86029	1	0.768212	58.5131
GOTERM_MF_DIRECT	GO:0005388~calcium-transporting ATPase activity	3	0.588235	0.0612807	A0A1L1RRK7, A0A1D5P5I2, A0A1D5P9R7	374	4	3421	6.86029	1	0.768212	58.5131
GOTERM_MF_DIRECT	GO:0070181~small ribosomal subunit rRNA binding	3	0.588235	0.0612807	F1NPA9, A0A1D5PK33, A0A1D5PQ38	374	4	3421	6.86029	1	0.768212	58.5131
GOTERM_MF_DIRECT	GO:0005537~mannose binding	3	0.588235	0.0612807	A0A1D5NT90, A0A1D5PCQ6, A0A1D5PW25	374	4	3421	6.86029	1	0.768212	58.5131
INTERPRO	IPR023299:P-type ATPase, cytoplasmic domain N	5	0.980392	0.0265309	A0A1L1RRK7, A0A1D5P5I2, F1NUR8, A0A1D5P6U3, A0A1D5P9R7	436	12	4296	4.1055	1	0.771089	34.5663
INTERPRO	IPR001757:Cation-transporting P-type ATPase	5	0.980392	0.0265309	A0A1L1RRK7, A0A1D5P5I2, F1NUR8, A0A1D5P6U3, A0A1D5P9R7	436	12	4296	4.1055	1	0.771089	34.5663
INTERPRO	IPR018303:P-type ATPase, phosphorylation site	5	0.980392	0.0265309	A0A1L1RRK7, A0A1D5P5I2, F1NUR8, A0A1D5P6U3, A0A1D5P9R7	436	12	4296	4.1055	1	0.771089	34.5663
INTERPRO	IPR008250:P-type ATPase, A domain	5	0.980392	0.0265309	A0A1L1RRK7, A0A1D5P5I2, F1NUR8, A0A1D5P6U3, A0A1D5P9R7	436	12	4296	4.1055	1	0.771089	34.5663
GOTERM_BP_DIRECT	GO:0001501~skeletal system development	5	0.980392	0.0233585	Q90953, E1BUN0, Q71RI7, Q5F3B5, A0A1D5NV37	393	11	3652	4.22392	1	0.774693	31.7526
INTERPRO	IPR018181:Heat shock protein 70, conserved site	3	0.588235	0.0286319	F1NC26, A0A1D5PFJ6, A0A1D5P010	436	3	4296	9.85321	1	0.778882	36.7587
INTERPRO	IPR004100:ATPase, alpha/beta subunit, N-terminal	3	0.588235	0.0286319	F1NBW2, A0A1D5PP57, A0A1D5PU77	436	3	4296	9.85321	1	0.778882	36.7587
INTERPRO	IPR000194:ATPase, F1/V1/A1 complex, alpha/beta subunit, nucleotide-binding domain	3	0.588235	0.0286319	F1NBW2, A0A1D5PP57, A0A1D5PU77	436	3	4296	9.85321	1	0.778882	36.7587
INTERPRO	IPR020003:ATPase, alpha/beta subunit, nucleotide-binding domain, active site	3	0.588235	0.0286319	F1NBW2, A0A1D5PP57, A0A1D5PU77	436	3	4296	9.85321	1	0.778882	36.7587
GOTERM_MF_DIRECT	GO:0051015~actin filament binding	6	1.17647	0.0702984	Q90WD0, A0A1D5NXS9, A0A1L1RYT2, F1NYY0, A0A1D5P5A8, F1NRM5	374	21	3421	2.61345	1	0.796373	63.7266
GOTERM_BP_DIRECT	GO:0051603~proteolysis involved in cellular protein catabolic process	6	1.17647	0.0288718	A0A1D5PLK1, A0A1D5PFA7, A0A1L1RJC7, Q6JLB2, P34065, Q7ZT63	393	17	3652	3.27975	1	0.827072	37.7203
GOTERM_BP_DIRECT	GO:0090666~scaRNA localization to Cajal body	3	0.588235	0.0320294	Q5ZMG9, A0A1D5NUC1, Q9I8D6	393	3	3652	9.29262	1	0.843875	40.9138
GOTERM_MF_DIRECT	GO:0005262~calcium channel activity	4	0.784314	0.086304	Q6B344, P17785, P17153, A0A1D5P0I0	374	10	3421	3.65882	1	0.845398	71.5118
GOTERM_MF_DIRECT	GO:0036402~proteasome-activating ATPase activity	3	0.588235	0.094888	A0A1L1RLH7, A0A1L1RVS1, F1NU79	374	5	3421	5.48824	1	0.859006	75.0177
GOTERM_BP_DIRECT	GO:0009615~response to virus	5	0.980392	0.0425957	A0A1L1RKH8, A0A1I7Q422, Q5F411, P31395, F1NV02	393	13	3652	3.57408	1	0.906555	50.519
GOTERM_BP_DIRECT	GO:0018279~protein N-linked glycosylation via asparagine	4	0.784314	0.0455697	A0A1L1RLM0, A0A1D5PHU5, A0A1D5P8K1, A0A1D5NZ55	393	8	3652	4.64631	1	0.911908	52.9457
UP_SEQ_FEATURE	lipid moiety-binding region:S-palmitoyl cysteine	5	0.980392	0.0691552	P60878, Q5F352, Q5ZI57, Q5ZLG1, A0A1D5NZ05	161	10	958	2.97516	1	0.917278	65.5116
UP_SEQ_FEATURE	domain:Fibronectin type-III 10	3	0.588235	0.0740734	A0A1D5P2R1, A0A1D5PJ88, A0A1D5PKQ9	161	3	958	5.95031	1	0.920789	68.1217
UP_SEQ_FEATURE	repeat:Annexin 3	3	0.588235	0.0740734	Q6B344, P17785, P17153	161	3	958	5.95031	1	0.920789	68.1217
UP_SEQ_FEATURE	repeat:Annexin 4	3	0.588235	0.0740734	Q6B344, P17785, P17153	161	3	958	5.95031	1	0.920789	68.1217
INTERPRO	IPR013320:Concanavalin A-like lectin/glucanase, subgroup	10	1.96078	0.0543332	A0A1D5NT90, A0A1D5P8L5, A0A1D5NY15, F1P3D1, A0A1D5PGI5, F1NPD5, A0A1D5PF08, A0A1D5NU56, A0A1D5P215, A0A1D5PW25	436	49	4296	2.01086	1	0.927607	58.5705
INTERPRO	IPR000717:Proteasome component (PCI) domain	5	0.980392	0.0574102	A0A1D5NXL7, F1NPQ0, A0A1D5P2R2, F1NPA2, A0A1D5PGY9	436	15	4296	3.2844	1	0.929527	60.6465
INTERPRO	IPR005824:KOW	3	0.588235	0.0534481	P61355, F2Z4K6, P47836	436	4	4296	7.38991	1	0.933515	57.9547
INTERPRO	IPR013126:Heat shock protein 70 family	3	0.588235	0.0534481	F1NC26, A0A1D5PFJ6, A0A1D5P010	436	4	4296	7.38991	1	0.933515	57.9547
INTERPRO	IPR026966:Fibronectin type III C-terminal domain	3	0.588235	0.0534481	A0A1D5P2G7, A0A1D5P382, Q03696	436	4	4296	7.38991	1	0.933515	57.9547
INTERPRO	IPR004240:Nonaspanin (TM9SF)	3	0.588235	0.0534481	F1NVX7, A0A1D5PRZ1, Q5ZLM5	436	4	4296	7.38991	1	0.933515	57.9547
INTERPRO	IPR012678:Ribosomal protein L23/L15e core domain	3	0.588235	0.0534481	F1NQG5, A0A1D5P4V9, A0A1D5NWP9	436	4	4296	7.38991	1	0.933515	57.9547
UP_SEQ_FEATURE	splice variant	16	3.13725	0.0860514	A0A1D5PPN6, F1NBW2, A0A1D5P0G1, P60878, P13590, A0A1D5PJ88, A0A1D5P5A8, A0A1D5P215, A0A1L1RRK7, Q90953, A0A1D5NY15, A0A1D5P382, F1NYY0, A0A1D5P6Q5, P54755, F1P5T8	161	63	958	1.51119	1	0.940179	73.7279
UP_SEQ_FEATURE	domain:Fibronectin type-III 6	4	0.784314	0.0955274	A0A1D5P2R1, A0A1D5PJ88, A0A1D5PBD3, A0A1D5PKQ9	161	7	958	3.40018	1	0.949862	77.4962
INTERPRO	IPR027417:P-loop containing nucleoside triphosphate hydrolase	36	7.05882	0.071228	Q90965, Q90828, E1BQU4, A0A1D5P7K7, Q71RI7, F1NFU6, A0A1D5PP57, A0A1D5PU77, A0A1D5NU47, Q5F3T2, A0A1D5PS29, F1NSA8, F1N8Z4, A0A1L1RTI7, F1NPM6, A0A1D5PE33, Q5ZJA5, Q5F3B5, A0A1D5PHA4, A0A1D5P3E2, Q5F491, A0A1L1RVS1, F1NBW2, A0A1D5PGA9, Q5F352, F1NU79, Q5ZLG1, A0A1D5P1T0, A0A1L1RLH7, F1NKL4, A0A1D5PRP3, Q789A4, F1NE00, F1NMT5, Q5F499, O93468	436	270	4296	1.31376	1	0.952108	68.8241
GOTERM_BP_DIRECT	GO:0007213~G-protein coupled acetylcholine receptor signaling pathway	3	0.588235	0.0595385	A0A1D5NY15, Q71RI7, Q5F3B5	393	4	3652	6.96947	1	0.953305	62.9232
GOTERM_BP_DIRECT	GO:0045454~cell redox homeostasis	8	1.56863	0.0651093	Q8JG64, P0CB50, A0A1L1RNB8, A0A1L1RN50, P09102, E1BSL7, F1P212, F1NK96	393	34	3652	2.1865	1	0.955048	66.318
GOTERM_BP_DIRECT	GO:0048675~axon extension	4	0.784314	0.063048	A0A1L1RJP0, E1C1Q2, A0A1D5PNB4, F1NYY0	393	9	3652	4.13005	1	0.955874	65.0974
INTERPRO	IPR001806:Small GTPase superfamily	9	1.76471	0.0709945	Q90965, F1NSA8, F1NMT5, A0A1D5PE33, Q5F352, Q5ZLG1, O93468, A0A1D5P1T0, A0A1D5NU47	436	44	4296	2.01543	1	0.95758	68.7003
INTERPRO	IPR005937:26S proteasome subunit P45	3	0.588235	0.0831984	A0A1L1RLH7, A0A1L1RVS1, F1NU79	436	5	4296	5.91193	1	0.967594	74.5929
INTERPRO	IPR000463:Cytosolic fatty-acid binding	3	0.588235	0.0831984	Q5ZIR7, Q05423, A0A1D5PG99	436	5	4296	5.91193	1	0.967594	74.5929
INTERPRO	IPR011332:Ribosomal protein, zinc-binding domain	3	0.588235	0.0831984	A0A1D5NZF3, A0A1D5NWD6, A0A1L1RYS9	436	5	4296	5.91193	1	0.967594	74.5929
INTERPRO	IPR006068:Cation-transporting P-type ATPase, C-terminal	3	0.588235	0.0831984	A0A1L1RRK7, A0A1D5P5I2, A0A1D5P9R7	436	5	4296	5.91193	1	0.967594	74.5929
INTERPRO	IPR023298:P-type ATPase, transmembrane domain	3	0.588235	0.0831984	A0A1L1RRK7, A0A1D5P5I2, A0A1D5P9R7	436	5	4296	5.91193	1	0.967594	74.5929
INTERPRO	IPR001770:G-protein, gamma subunit	3	0.588235	0.0831984	R4GFT9, E1C795, A0A1D5PSW3	436	5	4296	5.91193	1	0.967594	74.5929
INTERPRO	IPR001107:Band 7 protein	3	0.588235	0.0831984	P84173, F1N833, F1NBD0	436	5	4296	5.91193	1	0.967594	74.5929
GOTERM_BP_DIRECT	GO:0043588~skin development	5	0.980392	0.0839713	A0A1D5PA91, A0A1D5P5C4, E1BT18, A0A1D5P6U3, A0A1D5PTI6	393	16	3652	2.90394	1	0.979588	75.7716
GOTERM_BP_DIRECT	GO:0050885~neuromuscular process controlling balance	5	0.980392	0.0839713	E1C7B5, Q789A4, A0A1D5PHY8, A0A1D5P9R7, A0A1D5P215	393	16	3652	2.90394	1	0.979588	75.7716
GOTERM_BP_DIRECT	GO:0031115~negative regulation of microtubule polymerization	3	0.588235	0.0922961	P31395, A0A1I7Q3Z7, A0A1D5P5A8	393	5	3652	5.57557	1	0.984129	79.0955
GOTERM_BP_DIRECT	GO:0071353~cellular response to interleukin-4	3	0.588235	0.0922961	A0A1D5NUI1, A0A1D5P6Q5, F1NB66	393	5	3652	5.57557	1	0.984129	79.0955
GOTERM_BP_DIRECT	GO:0016339~calcium-dependent cell-cell adhesion via plasma membrane cell adhesion molecules	3	0.588235	0.0922961	A0A1D5P382, A0A1D5P5I2, F1P5T8	393	5	3652	5.57557	1	0.984129	79.0955
GOTERM_BP_DIRECT	GO:0055074~calcium ion homeostasis	3	0.588235	0.0922961	Q6B344, P17785, P17153	393	5	3652	5.57557	1	0.984129	79.0955
GOTERM_BP_DIRECT	GO:0006754~ATP biosynthetic process	3	0.588235	0.0922961	A0A1D5PPN6, A0A1L1RMG5, Q9I9D1	393	5	3652	5.57557	1	0.984129	79.0955
GOTERM_BP_DIRECT	GO:0006103~2-oxoglutarate metabolic process	3	0.588235	0.0922961	F1NTM7, A0A1L1RPR4, A0A1D5P6H1	393	5	3652	5.57557	1	0.984129	79.0955
GOTERM_BP_DIRECT	GO:0006107~oxaloacetate metabolic process	3	0.588235	0.0922961	F1NTM7, A0A1D5PSE5, A0A1L1RPR4	393	5	3652	5.57557	1	0.984129	79.0955
GOTERM_BP_DIRECT	GO:0042176~regulation of protein catabolic process	3	0.588235	0.0922961	A0A1D5NXL7, E1BX02, A0A1D5PI39	393	5	3652	5.57557	1	0.984129	79.0955
PIR_SUPERFAMILY	PIRSF006698:septin	3	0.588235	0.0734556	A0A1D5P3E2, A0A1D5P7K7, F1NFU6	63	4	513	6.10714	0.988905	0.988905	53.3199
