# Supplementary material for: Caspase-3 Cleaves Extracellular Vesicle Proteins During Auditory Brainstem Development
Source: Front Cell Neurosci. 2020 Nov 12;14:573345. doi: 10.3389/fncel.2020.573345 (PMC7689216; doi:10.3389/fncel.2020.573345)
Supplement: Supplementary file 4 [file Table_4.XLSX]

## Sheet: Brainstem Summary
Accession	Gene Name (Quant)	ExoCarta Count	Substrate?
F1ND19	ACSL4	14	1
Q71SG2	CRMP2A	0	1
A0A1D5P5X1	RCN2	1	1
P09102	P4HB	24	1
A0A1D5NV69	LOC107051526	0	1
E1BZT5	PRPF8	7	1
Q5ZJQ6	DARS	22	1
P27731	TTR	4	1
A0A1D5PJY1	SPTBN1	16	1
P87362	BLMH	4	1
P09244	TUBB	30	1
E1BS62	GAP43	0	1
Q91955	MTPN	2	1
A0A1L1RQA1	EIF5A	17	1
A0A1D5P9A5	CPSF6	2	1
F7BYG6	PLIN2	4	1
F1NLT1	RPAP1	0	1
O42283	HSPE1	6	1
A0A1D5PL39	ATP6V1E1	19	1
F1NC58	PDXP	1	1
A0A1D5P0U5	CALR	19	1
R4GJW8	CALM1	18	1
A0A1D5PU77	ATP5B	36	1
A0A1L1RTW6	PGRMC1	4	1
Q5ZKD5	RRP12	1	1
Q5ZI60	CORO1C	11	1
Q8JG64	PDIA3	28	1
A0A1D5P954	HNRNPR	5	1
F1NU17	PGK2	5	1
E1C1Q2	MAP1B	2	1
P21566	CFL2	10	1
Q8UWC5	MATR3	4	1
F1NCZ2	GDI1	13	1
F1NLH0	ELAVL4	0	1
E1C347	GNAO1	7	1
A0A1D5PN54	ATP5A1Z	0	1
Q9I8D6	CCT4	31	1
A0A1L1RLC2	CCT7	26	1
E1BZE6	HNRNPA3	6	1
F1N9H4	EEF1A2	17	1
A0A1D5NWL7	AAK1	0	1
A0A1D5PMU2	PAFAH1B2	13	1
F1NZS9	TMPO	2	1
A0A1D5PU39	ANP32A	3	1
P23614	BASP1	16	1
E1C2L5	ALYREF	2	1
Q5F411	CCT5	38	1
F1NWP3	HSPA8	71	1
A0A1D5PN67	PGPEP1	0	1
E1BV96	AFP	10	1
F1NV93	PPIB	25	1
P53478	ACTG1	37	1
A0A1D5PC23	TALDO1	13	1
F1NSP8	HNRNPU	12	1
Q03696	L1CAM	4	1
A0A1D5PHF2	ATP5J2	1	1
A0A1D5P338	GSR	6	1
A0A1D5P6Q5	FASN	50	1
Q5ZIZ7	DNAJA2	14	1
F1NZ30	CKB	13	1
Q90WD0	ACTR3	30	1
F1NPG2	IDH1	9	1
Q90705	EEF2	56	1
Q5ZLP8	IGF2BP3	3	1
F1NK96	PDIA6	22	1
A0A1D5NV23	FSCN1	13	1
O93277	WDR1	29	1
F1P573	VKORC1L1	1	1
F1NJ08	VIM	14	1
A0A1D5NXR6	NDRG4	0	1
E1BQD1	GATD3AL1	0	1
E1BZS2	NAP1L1	23	1
Q90835	EEF1A	0	1
A0A1D5PGM1	DYNC1I2	3	1
Q5ZME1	HNRNPA2B1	18	1
A0A1D5NW27	TUBA1A	34	1
Q805F9	DDB1	4	1
F1NZD3	RBMXL1	0	1
A0A1D5NW88	MAP4	2	1
P43347	TPT1	10	1
A0A1D5NXM9	CASK	3	1
Q6JLB2	PSMB1	15	1
F1NIP5	PRPS1L1	1	1
E1C016	COPB2	18	1
A0A1D5NXD7	APOO	0	1
Q5ZHZ0	DDX39B	11	1
A0A1D5PQD1	SLC45A3	0	1
P0CB50	PRDX1	48	1
F1NW43	PKLR	12	1
A0A1D5PA09	ATP6V1C1	10	1
F1NLB3	NCAM1	4	1
F1NLV4	GNB1	38	1
Q5ZMG9	TCP1	34	1
A0A1L1S079	WDR61	7	1
P26007	ITGA6	32	1
P28685	CNTN2	0	1
A0A1D5PI87	HSD17B10	6	1
P31395	STMN1	7	1
A0A1D5PZE1	PTGES3	10	1
E1BTG1	RPL12	27	1
F7BYQ2	RPS6	20	1
F1NY37	ACOX1	1	1
Q9I9D1	VDAC2	13	1
A0A1D5NYM1	PFKP	20	1
A0A1L1RNC5	YBX1	18	1
A0A1D5P673	EIF4B	3	1
P18302	DBN1	3	1
F1N8J8	CRIP2	2	1
F1NW23	CLTC	52	1
Q8JFP1	EIF4A2	19	1
F1NR71	PSMD7	10	1
Q5ZJ56	RPL7	28	1
A0A1D5PRG9	PPIP5K2	1	1
Q5ZJX9	PSMA5	23	1
E1C4M6	USP14	5	1
E1C8W4	USP5	12	1
E1C043	COX5A	4	1
F1NHT3	SPTAN1	14	1
A0A1L1RQY9	RPLP1	11	1
A0A1D5PFA7	CTSZ	7	1
A0A1D5P7X9	UQCRB	1	1
A0A1D5PLE4	AKAP12	3	1
F1P526	PPME1	3	1
E1C8P2	PAPSS1	3	1
E1BU27	AKR1D1	1	1
A0A1D5PL06	TBRG4	0	1
E1BS06	RPL23A	14	1
F1NBY1	TARDBP	5	1
F1P5I3	TSGA10	0	1
A0A1D5PAX1	EPB41L1	3	1
A0A1D5P190	FSD1	0	1
A0A1D5P5U6	PTGES2	1	1
A0A1D5P251	MAP1S	1	1
E1C4Q2	MAP6	0	1
A0A1D5NZU2	CAMK2D	3	1
F1NIJ7	SYN2	1	1
Q5F346	RPL28	9	1
A0A1D5PAQ3	UAP1	3	1
A0A1D5PWA7	AP3B2	0	1
A0A1L1S0A0	ETFA	13	1
P24798	ATP1A3	8	1
A0A1D5PF08	CANX	20	1
F1P1E8	DOCK10	5	1
F1NXD7	SEC23IP	2	1
A0A1D5PCK3	ASPSCR1	0	1
Q5ZM58	ACTR1A	18	1
F1NRM5	ACTR2	30	1
A0A1D5P3B1	RPL11	14	1
Q5F424	CCT2	44	1
E1BSI5	THOC2	1	1
F1P555	SFPQ	7	1
A0A1D5NVI1	RPL9	12	1
F1NB02	RPS8	29	1
A0A1D5PIS3	KIF1A	0	1
A0A1D5PNM0	NDUFB9	0	1
Q9YH14	RBF	0	1
A0A1D5PPI5	NMRAL1	2	1
Q5ZKC9	YWHAZ	59	1
F1NNS1	DDOST	5	1
E1C581	TBK1	2	1
P01012	SERPINB14	0	1
A0A1D5PJG4	SYNCRIP	9	1
F1NWH9	CCT6A	34	1
A0A1L1RR38	VDAC3	14	1
A0A1D5NX44	CCP110	0	1
F1NN16	RPS7	22	1
P79781	RPS27A	20	1
A0A1D5NX78	AQR	1	1
F1NLL4	NUTF2	4	1
Q5ZJV5	COX4I1	6	1
A0A1D5P359	CIRBP	1	1
Q8AXV0	SH3GL1	9	1
Q5ZME2	MDH1	30	1
A0A1D5P8U8	CYP51A1	0	1
F1P269	ACLY	41	1
A0A1L1RQ30	ATP5C1	1	1
F1NBV0	PRDX6	25	1
F1N9Q2	GLO1	6	1
P18946	MT-CYB	0	1
E1C1F5	WDR44	2	1
F1P1A5	TKTL1	0	1
A0A1D5PFU9	STXBP1	16	1
E1BYG4	CBSL	0	1
F1NTV6	UGGT1	4	1
C7G537	COTL1	11	1
A0A1D5PW68	EIF3B	15	1
Q5F3C9	SH3BGRL	4	1
A0A1D5PPV0	HBBR	0	1
A0A1D5PPG9	RTN4	14	1
A0A1D5PHG4	LOC415641	0	1
A0A1D5PR25	MMP15	1	1
Q5ZMQ0	ARMC1	0	1
Q9YH06	HMGB1	8	1
Q5ZLR5	UQCRFS1	3	1
R4GG24	AKR1E2	1	1
P02001	HBAD	0	1
R4GM10	ALDOC	20	1
O93467	RHOA	39	1
F1NEA4	MYO10L	0	1
Q5ZJT7	TCEB1	2	1
A0A1D5PL88	CLTB	4	1
F1NY27	INPP5F	0	1
F1NKL4	DYNC1H1	22	1
A0A1D5P259	HNRNPH2	10	1
F1NGN9	CD99L2	1	1
A0A1D5P2C5	ANKRD13B	0	1
A0A1I7Q3Z7	MAPRE1	5	1
E1C486	PLXDC2	2	1
F1NJ69	USO1	11	1
F1NC27	RAB21	20	1
A0A1D5PIE9	RPS26	19	1
E1BYA3	PTDSS1	0	1
Q9I882	CHPKCI	0	1
P40220	CRABP1	0	1
E1C7Y3	PHGDH	27	1
F1NPA9	RPS3	32	1
P00337	LDHB	38	1
E1C8R7	XRN1	0	1
A0A1D5PJW4	PSMA7	25	1
A0A1D5PYP0	AFF4	1	1
P18944	MT-CO2	0	1
P62758	NCALD	2	1
A0A1D5PNR0	RBM8A	1	1
F1N998	FNBP1L	1	1
E1BRL4	SNAP23	27	1
A0A1L1RY47	SRSF1	8	1
A0A1D5PUL6	HSP90AA1	57	1
Q08393	GSTA	0	1
P33094	SST	0	1
E1C8Z0	RPN2	11	1
A0A1D5P4C7	DPYSL5	1	1
E1BXF4	RCN1	3	1
E1BSX2	ALG14	0	1
F1NAA5	PGM2L1	1	1
A0A1D5NYG3	FLNB	22	1
Q5ZMW1	ACO2	9	1
F1P5A5	MRPS31	0	1
A0A1D5P930	IDI1	1	1
Q5ZJH9	DKC1	4	1
F1NIM4	FKBP4	11	1
E1C3A9	HDLBP	3	1
P67881	CYC	0	1
F1P3A9	MSMO1	1	1
A0A1D5PXG0	HNRNPK	24	1
E1C0Q5	ACAT1	9	1
P84169	PSMD13	11	1
P28497	CAPZA2	15	1
A0A1D5PCV7	G3BP2	2	1
E1C2C2	DDI2	1	1
O57535	NME2	26	1
F1P5J5	AARS	22	1
P63247	RACK1	1	1
H9L019	SF3B4	1	1
F1NVF0	VPS35	19	1
F1NGK6	TRPM2	0	1
P00940	TPI1	51	1
Q8UWG6	MAPK1	8	1
F1NS23	ADSS	6	1
F1NCE3	PRPF40A	1	1
A0A1D5NZ06	RPS27	11	1
A0A1D5PZG6	AKAP8L	0	1
R4GGJ0	RPS16	23	1
R4GLD1	TRIB3	0	1
E1BVC3	CLASP1	1	1
A0A1D5P3K7	SUMO3	2	1
Q90734	ACTN4	40	1
A0A1D5PE33	RAB1B	29	1
A0A1D5PKK4	MTMR3	0	1
F1N8Q1	SOD1	17	1
E1C4N0	RPS10	20	1
A0A1D5NZW8	TRIO	1	1
R4GFB3	PLCB4	2	1
A0A1D5PJI0	SEPT7	11	1
Q90953	VCAN	3	1
A0A1D5PJL7	PM5	0	1
Q5ZKK4	MESD	0	1
F1NZ78	ENO1	63	1
A0A1L1RT94	RPL31	11	1
A0A1D5NW46	HDAC2	2	1
E1BVN1	MTX2	0	1
F1NB66	RPLP0	33	1
Q5ZLD1	FH	5	1
A0A1D5PBA6	DCTN4	1	1
Q5ZKS0	MARCKSL1	14	1
P14781	CNTN1	3	1
A0A1D5PKC8	MSN	51	1
Q8UWG7	RPL6	16	1
F1P2G8	ACSL6	3	1
P98157	LRP1	8	0
A0A1D5PIC2	ILF2	9	0
A0A1D5PGA0	SNRPD1	6	0
A1IMF0	UCH-L1	0	0
F7BA96	RPL4	20	0
F1NCS8	PSMC6	13	0
E1BTJ1	NMT2	1	0
F1ND23	NDUFS3	4	0
A0A1D5PEA3	SIPA1L2	0	0
Q5ZMI0	SRSF7	5	0
A0A1D5P3U4	FERMT2	11	0
F1NIB1	RAP1GDS1	4	0
P67962	CSNK1A1	2	0
A0A1D5PBL3	CLIP2	2	0
A0A1D5PXK4	FAM49B	12	0
A0A1D5NU87	EML4	3	0
A0A1L1RN20	FXR1	5	0
F1NL05	PARP1	11	0
A0A1D5PM80	U2SURP	1	0
F1NQF9	KIAA1468	1	0
Q5ZIN1	NUDC	4	0
E1BSG5	EIF4G1	3	0
A0A1L1RT65	RPS24	11	0
A0A1D5PN08	PPFIA2	2	0
A0A1D5PJX5	CLASP2	1	0
P32429	RPL7A	17	0
F1NAQ8	GMPS	3	0
F1NBL6	XPO5	2	0
A0A1D5P8X9	SNAP91	0	0
A0A1D5NU36	PPP1R12A	0	0
F1NT44	TSN	3	0
A0A547	GART	15	0
F1NSW3	TNPO1	8	0
A0A1D5PG15	SARDH	1	0
Q25BN1	DICER1	0	0
A0A1D5PRZ1	TM9SF2	18	0
E1BQV5	DLGAP4	0	0
F1NG94	CTNND2	1	0
Q91048	PTK7	7	0
E1C6T8	EIF3I	17	0
A0A1D5PBX2	MBD3	1	0
F1NUX4	MTOR	5	0
A0A1D5PAI6	ADH5	7	0
Q5F3T9	UGDH	10	0
A0A1D5NVU9		0	0
A0A1D5PTM7	BZW2	3	0
P12003	VCL	26	0
E1C3Z6	NT5DC1	1	0
A0A1L1RXZ1	HIBCH	0	0
E1BR10	PRDX3	11	0
A0A1D5P075	PRPF6	3	0
A0A1D5PH53	PPP1R7	10	0
A0A1D5PMS0	RBFOX1	0	0
R9PXQ2	FARP1	9	0
Q5ZLT2	PDK3	0	0
Q9DDD0	NRXN1	0	0
Q5ZM14	SLC9A3R1	18	0
A0A1D5P5L4	MADD	1	0
E1C2P3	HSPA14	0	0
A0A1D5PGW1	EIF3J	1	0
A0A1L1RQV6	CNOT9	0	0
A0A1D6UPT4	AIFM1	1	0
A0A1D5NWD6	RPL37	0	0
P31696	AGRN	27	0
F1NUQ5	EIF4E2	0	0
A0A1D5PAH2	PCBP2	15	0
A0A1D5P3S9	ECI1	1	0
A0A1D5NVH2	CHMP2A	27	0
A0A1D5PKY5	GRIA4	0	0
Q5ZHM2	IK	0	0
A0A1L1RTR5	NIPSNAP3A	0	0
A0A1D5NXM7	NPLOC4	3	0
A0A1L1RJ39	ALCAM	9	0
Q5F3N1	PCMT1	4	0
A0A1L1RRI1	PSMB2	15	0
Q5ZMQ3	SEC11A	1	0
Q5ZJS0	CSNK1G1	2	0
A0A1D5NWV6	SNX27	4	0
E1C2B6	CORO2B	0	0
Q00649	HSPB1	32	0
E1BW59	HBS1L	2	0
Q9DEA3	PCNA	11	0
A0A1L1RVA3	FEZ1	0	0
Q8JGM8	BID	0	0
A0A1D5PEA5	FAAHL	0	0
F1NUU5	STOX2	0	0
A0A1D5PU78	GLYR1	1	0
A0A1D5P077	DRG2	2	0
E1BYQ2	B3GALT6	0	0
Q8AWB8	SMC3	5	0
A0A1D5PXD8	AGO1	0	0
Q5ZKA2	IARS2	0	0
A0A1D5PS08	MYCBP	0	0
E1C505	AFAP1	0	0
F1NRQ2	NDRG3	3	0
F1NB62	PCYT2	2	0
A0A1D5PZY1	LOC107054472	0	0
A0A1D5PTE8	GMFB	3	0
A0A1D5PHI4	WNK2	0	0
F1NDR9	NIF3L1	2	0
E1BV83	NUP205	4	0
E1BVA6	VPS33A	1	0
Q5ZI08	SUPT5H	1	0
A0A1L1RJX2	SERPINI1	0	0
A0A1D5NW89	MCM5	2	0
F1NV23	PUM2	0	0
Q7LZ70	GABRG1	0	0
E1BUG9	NUDCD2	2	0
A0A1D5Q006	CDV3	1	0
A0A1D5PYR6	PALD1	1	0
A0A1D5NW03	NTNG1	0	0
A0A1D5PUN3	PVALB	0	0
A0A1D5P0V6	ROBO2	1	0
E1BQN9	CACYBP	9	0
Q5ZMJ9	SRRM1	0	0
A0A1D5PC53	ABR	0	0
A0A1L1RSW4	UBE2V1	8	0
A0A1D5P9I0	ARHGEF11	0	0
A0A1D5PAT1	HDAC4	0	0
A0A1D5P0T3	ADGRL3	1	0
A0A1D5P0I4	DOPEY2	2	0
A0A1D5P4Q8	TTLL8	0	0
A0A1D5P9B8	SYT7	0	0
F1NDS2	MRPL39	0	0
A0A1L1RKU2	UFD1L	1	0
A0A1D5NWX9	TJP1	2	0
A0A1D5PWI6	ERGIC1	1	0
A0A1L1RV76	ADK	8	0
A0A1D5P592	PCCB	1	0
A0A1D5PZK3	SHMT1	5	0
A0A1D5PC88	APC	0	0
A0A1D5NZH5	FAM160B1	0	0
A0A1D5PIM1	CPEB2	0	0
A0A1D5PCU4	ALDH18A1	4	0
A0A1D5NVV4	ESRRG	0	0
A0A1L1S0H7	MAP2K6	3	0
R4GJ83	ERGIC3	0	0
A0A1D5PA36	CDK5RAP3	0	0
A0A1D5P8T3	RAD50	3	0
F1NA92	CLPX	3	0
E1BTT7	GANC	0	0
E1C1P9	MRPS27	0	0
A0A1D5P1Q6	MCAM	8	0
F1ND98	SNX30	0	0
F1P4X3	FUCA1	2	0
P54755	EPHA5	1	0
A0A1D5PRW3	KYAT3	0	0
A0A1D5PT80	ARFGAP1	0	0
A0A1D5P6Q8	SLC2A1	32	0
A0A1D5PHR3	TWF2	4	0
A0A1D5PEA6	SCAF4	0	0
A0A1D5PH37	PRORSD1P	0	0
F7BQ11	STAT5A	1	0
F1P4N9	POSTN	4	0
A0A1D5PC10	ST7	0	0
E1C7D6	MRPL1	0	0
A0A1D5P402	PPP4R1	1	0
A0A1D5PNU5	NELFB	1	0
E1C492	TLE1	0	0
F1NKT9	COMMD1	0	0
A0A1D5PIN0	NIPBLL	0	0
E1BRE5	EEA1	3	0
Q9PWA1	RGS20	1	0
E1C929	AKAP2	0	0
A0A1D5PZM4	MICU3	0	0
A0A1D5PMQ8	SLC12A4	7	0
A0A1D5NV46	GK2	1	0
A0A1D5P3B3	NDUFS2	1	0
Q5F3Z3	UBE2V2	11	0
A0A1L1RNL6	NACA	18	0
A0A1D5PTD7	ZMYND8	0	0
Q5ZLS3	RNF20	2	0
F1NZX4	ARFGAP3	1	0
Q5ZIH2	MON1A	0	0
A0A1D5P8R7	RPRD1B	1	0
E1C9C1	ARHGEF9	0	0
A0A1D5P0X1	TBC1D7	0	0
A0A1D5P9W8	STXBP5L	0	0
F1NHG4	AKAP10	0	0
A0A1D5PSR2	CTPS1	10	0
A0A1L1RSC8	MRPS18A	0	0
A0A1D5PM11	PIBPPDD4L	0	0
A0A1D5PJG3	CALD1	1	0
R4GLG2	SLC25A20	0	0
E1BR33	SFXN4	0	0
A0A1D5PIC1	ATG16L2	0	0
A0A1D5NUB1	ANXA13	8	0
A0A1L1S0E4	DPH5	0	0
A0A1D5PW03	RALGAPA1	0	0
A0A1L1RQ17	WDR12	0	0
A0A1D5PXU5	LRCH2	0	0
F1NSA6	MCF2L2	1	0
Q5ZHQ8	TCEA1	3	0
A0A1D5P1N0	NEK1	0	0
O93257	XRCC6	12	0
A0A1D5PJ57	TSNARE1	0	0
F1P0K0	MPHOSPH8	0	0
A0A1D5PIX3	STK3	0	0
A0A1L1RRE9	TNS1	0	0
E1C8S3	SRBD1	0	0
A0A1D5PBJ3	DUSP19	0	0
A0A1D5PG59	VPS35L	0	0
Q90763	CDH7	0	0
R4GLJ2	C19ORF70	0	0
A0A1D5NUC4	MAP3K7	0	0
E1BTH9	WASL	3	0
A0A1L1RQR6	SPCS1	0	0
A0A1D5PA74	CHPF	0	0
E1C4C7	RPA3	0	0
F1NNZ9	PACSIN2	12	0
A0A1D5NYX4	RPTOR	1	0
A0A1D5PT47	CHMP1B	10	0
A0A1D5P904	TTC28	0	0
Q5ZJK3	STAT1	6	0
A0A1L1RWI2	ALG5	0	0
Q5EFE0	GNRHR1/III	0	0
A0A1L1RZS3	SENP7	0	0
A0A1D5PE14	DNAJC17	0	0
A0A1D5P0I0	PANX1	2	0
Q5ZI84	MKLN1	0	0
E1C8L5	CEP128	0	0
Q6W8X3	HMGA1	3	0
E1BQL3	GPRC5A	11	0
Q5ZMG1	UFL1	2	0
A0A1D5PSS9	YIF1B	2	0
A0A1D5PZP9	MAST2	0	0
F1NV30	INTS11	0	0
A0A1D5P4U0	SRRM3	0	0
F1NK20	SMC5	1	0
Q5ZLK5	P4HA2	0	0
A0A1D5NYD7	PSEN2	0	0
F1NC48	C26H6ORF125	0	0
A0A1D5PJD2	KIF15	6	0
Q5ZLN6	SYNGR3	0	0
A0A1L1RRB8	TTC1	0	0
A0A1D5P376	ZNF536	0	0
F1P394	LIG3	1	0
A0A1D5NTV5	BAZ2B	0	0
E1BR02	SGSM3	0	0
E1C8K3	ANXA8L1	0	0
A0A1D5P7R9	MYCBP2	4	0
F1NAB5	RBP5	3	0
F1NGP3	IFT74	0	0
F1NVD4	ADSSL1	0	0
F1NZA2	TSPO	1	0
A0A1D5PKX1	HAPLN1L	0	0
A0A1D5PXN1	MXRA8	3	0
F1NVI4	KAZN	0	0
A0A1D5P4R0	ST18	0	0
A0A1D5P4A9	ANKRD13D	0	0
F1P0S2	STX8	9	0
F1NMM3	ZBTB8OS	0	0
A0A1D5P647	KLHL9	0	0
Q5F3F3	MICAL1	1	0
F1NBM2	GRM1	0	0
A0A1D5PPF6	IQGAP2	7	0
F1NF25	NCEH1	2	0
R4GFA9	MED18	0	0
F1P4X0	TFAP2A	0	0
F1NB68	TGFB1I1	0	0
A0A1D5PNW6	NSMAF	0	0
A0A1L1RTD1	DCN	3	0
F1NG62	NUBPL	0	0
A0A1L1RX79	PDDC1	3	0
R4GJY1	ORMDL3	1	0
A0A1D5P5X4	HEPH	1	0
A0A1L1RMC1	RALBP1	0	0
E1C8Z9	DAB2	1	0
F1NW06	CD81	33	0
A0A1D5PJF5	LOC107056713	0	0
F1NRH6	ROCK1	4	0
R4GIP1	TMEM178B	0	0
A0A1D5PUN4	ATG5	0	0
A0A1D5P1H1	ECE2	0	0
E1C5C3	LRP11	0	0
F1NEP9	RFC1	1	0
Q9W6A1	FGF12	0	0
A0A1D5PZ74	TENM3	4	0
A0A1L1RQ38	POLB	1	0
E1BVC5	UTP20	1	0
A0A1D5PJZ1	VRK3	1	0
A0A1D5PYL1	ANKRD52	0	0
F1P4K9	COL11A1	1	0
A0A1D5PFS6	FBXO3	0	0
A0A1D5NTN1	RFC5	2	0
F1NCV8	ERLEC1	0	0
E1BXT7	ANKHD1	0	0
A0A1D5NYR9	SCN3A	0	0
A0A1D5PMY8	IL6ST	0	0
E1BTM2	HEMK1	0	0
E1C2Q9	MTMR6	0	0
E1C488	FAM120B	1	0
A0A1D5PZH4	PLEKHG4	0	0
A0A1D5PBL4	RAPGEF2	1	0
F1P4D7	PRPF4B	1	0
A0A1L1RRW9	THG1L	2	0
F6U467	HACD2	0	0
E1C182	EIF2AK4	0	0
A0A1L1RP44	RBKS	0	0
E1C8H1	URAH	0	0
A0A1D5P2W2	ESYT2	3	0
A0A1D5PGS5	TBC1D19	0	0
A0A1D5PSW5	MON2	1	0
E1C454	PHF10	0	0
A0A1D5PU48	TMEM94	0	0
E1C393	MEGF10	1	0
A0A1D5PFC6	SESN3	0	0
A0A1D5NUW2	VTG1	0	0
A0A1D5PDU2	RAD54L2	0	0
A0A1D5PRL2	CR1L	6	0
A0A1D5PBJ2	LOC776992	0	0
A0A1D5PT98	UGT8	0	0
E1BVN7	PIGQ	0	0
A0A1D5PQC5	NDUFAF6	0	0
A0A1D5PC86	PGAP1	0	0
E1C3B9	CLSTN3	0	0
E1BYQ9	SDAD1	1	0
A0A1D5PKH7	AARS2	0	0
A0A1D5PZS9	GTPBP3	0	0
A0A1D5NVR1	SLC30A9	0	0
A0A1D5PI62	ZDHHC5	2	0
R4GIF2	TICAM1	0	0
A0A1L1RNI3	PDCL3	0	0
A0A1D5P2U6	ARHGAP39	0	0
A0A1D5P523	PIAS2	0	0
A0A1D5PG57	MID1	0	0
A0A1D5P171	SIK3	0	0
A0A1D5PN47	HDAC10	0	0
F1ND57	RLF	0	0
A0A1D5PT04	NOL6	0	0
E1BXN6	MAP3K4	0	0
F1NAK6	DENND5A	0	0
E1BV97	POLR2C	2	0
A0A1D5PGZ5	COA7	0	0
E1C229	RARS2	0	0
A0A1L1RTQ0	MORF4L2	0	0
A0A1D5NXT2	KCNJ5	0	0
A0A1L1RUV8	LUM	9	0
A0A1L1RMK9	SELENBP1	8	0
A0A1D5PCS7	RABEPK	0	0
F1NQA5	UPF3B	0	0
F1NFD4	CACNA1E	1	0
A0A1L1RJG2	PCCA	0	0
E1BXE0	GOLIM4	2	0
Q90ZH5	CHSAP18	0	0
A0A1D5PFB5	PRKDC	13	0
E1C9J1	KNDC1	0	0
Q5ZK28	POLD3	0	0
A0A1D5NXA8	IFT172	0	0
A0A1L1RRA4	CNOT11	1	0
F1NB74	PHAX	0	0
F1NLF8	TTC27	1	0
A0A1D5PJ50	NUDCD3	1	0
A0A1D5P9I7	FAM49A	4	0
A0A1L1RLX9	CEP41	0	0
A0A1L1RMR5	JMJD7	0	0
A0A1D5PQ21	APC2	0	0
E1C8L8	GPATCH11	1	0
A0A1L1RSF0	GORASP1	0	0
A0A1L1RVB2	RWDD3	0	0
A0A1D5NZT5	KCNAB2	1	0
F1P024	GATAD1	0	0
A0A1L1RMS8	EMC6	0	0
A1IIE5	GTF2A2	0	0
A0A1D5PK40	EDA	0	0
A0A1D5NWI9	R3HDM2	0	0
D5M8S4	RNF170	0	0
A0A1D5P639	TOMM34	1	0
A0A1D5NWW3	USP19	0	0
A0A1D5PJT1	LOC425431	0	0
F1NXQ1	URB1	1	0
E1C656	HACE1	0	0
F1NAW2	CD2AP	12	0
Q5ZK96	BTBD9	0	0
A0A1D5P084	SHISA6	0	0
E1BXQ1	ANKRD12	0	0
F1NEZ1	RBL2	1	0
A0A1D5NW75	WASF3L	0	0
A0A1D5NUY4	BCAS3	0	0
F1P5L5	RFT1	0	0
E1C7U9	THAP12	0	0
A0A1D5P8R6	ZNF703	0	0
F1NA82	SGTB	0	0
A0A1D5P7C8	TAZ	0	0
F1NS61	EVC	0	0
E1C0W7	ERO1A	0	0
F1P045	DZIP1	0	0
F1NHL8	GAB1	0	0
A0A1D5P3T3	SLU7	0	0
A0A1D5PVY2	EHMT1	0	0
A0A1D5PAT8	TBP	0	0
A0A1D5P0F5	AP4B1	0	0
A0A1D5PUA8	GALNTL6	0	0
A0A1D5P3P4	HEXDC	0	0
F1P558	SETD7	0	0
F1NBB1	FEZF2	0	0
A0A1D5P955	BORCS5	0	0
Q5F409	SMIM15	0	0
P14448	FGA	12	0
E1BYN0	ARSD	0	0
F1NJ46	C5H14ORF169	0	0
A0A1D5NTM3	BTRC	0	0
F1NDM7	NPR1	2	0
A0A1L1RNF0	NHLRC3	0	0
F1NJA0	DDX55	0	0
A0A1D5P425	RSBN1L	0	0
A0A1L1RQK5	RBL1	0	0
A0A1D5P5K6	TCF20	0	0
Q5ZI06	SNAPC5	0	0
A0A1D5NXQ0	KHDRBS3	0	0
Q1HGK7	KATNA1	0	0
F1NT58	DIABLO	0	0
A0A1D5PUX7	PIGG	0	0
E1C612	SMC2	6	0
F1NMA2	SULT1E1	0	0
A0A1L1RKE3	KCTD5	0	0
A0A1D5P367	KIAA0100	0	0
F1NGQ0	CAPN14	0	0
A0A1D5P9M6	SDF2	0	0
A0A1D5P1H3	PTPRN2	0	0
E1C4X9	CERS6	0	0
Q5ZJ27	HOOK1	0	0
E1BQJ7	NSUN6	0	0
E1BSN0	SLC25A17	0	0
A0A1D5PQ51	SLC22A5	3	0
F1NUS8	IQCH	0	0
A0A0A0MQ49	SELT	0	0
F1NGE9	PTRHD1	1	0
A0A1L1RM74	IFFO1	0	0
A0A1D5PQB7	MYO1A	2	0
A0A1D5PNK6	PDIA5	2	0
A0A1D5PGK9	IRF2BP2	0	0
F1P581	H6PD	0	0
E1BVT2	FAM102B	0	0
Q5ZM92	DAZAP1	3	0
A0A1D5PR93	MADH2	0	0
E1C3N9	GOLM1	5	0
A0A1D5PLR9	PTPRK	4	0
A0A1D5NUW8	GGA.10529	0	0
A0A1L1RTJ2	GPR143	3	0
F1P1B9	HIVEP2	1	0
A0A1D5PTR2	RASSF1	0	0
A0A1D5PDG7	CCDC86	0	0
A0A1D5NW54	WIPI1	0	0
Q5ZL95	TENT5C	0	0
F1P5M2	CFAP58	1	0
Q5ZHM9	RASA2	2	0
E1C8J0	RAMP1	0	0
F1NAU5	SOX6	0	0
A0A1L1RRF8	GTF2E2	0	0
A0A1D5PYP1	PRUNE2	0	0
A0A1D5P4A4	UNC80	1	0
A0A1D5P204	LOC107050889	0	0
A0A1L1RKN3	MLF2	2	0
A0A1D5P7Z4	PKHD1	1	0
F1NYA5	ARHGAP44	0	0
A0A1D5PZY5	FMNL1	5	0
Q5ZLA0	GNPDA1	4	0
F1NW40	INPPL1	2	0
A0A1D5NZ43	CERS5	0	0
A0A1D5P3Z0	PPIP5K1	0	0
F1NNH5	TSHZ2	0	0
F1NA57	GDF10	0	0
A0A1D5NUM0	SPPL2A	3	0
A0A1D5PU74	SPIRE2	0	0
A0A1D6UPQ1	TCF3	0	0
F1NMJ2	AK4	1	0
A0A1D5P5B6	KIF13B	2	0
A0A1D5PN10	CCDC174	0	0
A0A1D5PW04	POLR1B	1	0
A0A1D5P657	PPP2R3A	0	0
A0A1D5PI81	DAPK1	0	0
A0A1D5PM26	PDRG1	0	0
A0A1D5PLA3	TRPA1	0	0
A0A1D5PPV1	BCOR	0	0
A0A1D5PD98	C5	10	0
A0A1L1RME5	WDR75	0	0
A0A1D5PKU4	TET1	0	0
A0A1D5PKF3	LRP4	1	0
F1NX98	VSTM2L	0	0
A0A1L1RIT3	BSDC1	0	0
E1BX75	ALS2	0	0
F1NIC0	UNC5C	0	0
F1NSZ2	LOC424919	0	0
F1NYU4	GPX4	7	0
A0A1D5NZC4	RNF126	0	0
E1BXJ1	NMNAT2	0	0
F1NUU7	ZYG11A	1	0
A0A1D5PHQ6	HCN3	1	0
F1NAA3	GRM4	0	0
E1BW06	ECI2	0	0
F1NTF2	NFIL3	1	0
A0A1D5PPW0	CCDC85A	0	0
E1BRB3	DNAJC19	1	0
E1C3V4	SLC9B2	0	0
F1NWD4	NGLY1	2	0
E1C8I6	SYNE3	0	0
E1BQT2	SCN2A	0	0
A0A1D5PS73	SCYL1	2	0
F1NNP8	SMG6	0	0
E1BTE8	C8H1ORF21	0	0
R4GIB7	SAAL1	0	0
Q8QFN3	TMEM121	0	0
A0A1D5NYD5	ENPP4	4	0
E1C0Z8	SPG21	1	0
F1NV00	TDRD15	0	0
A0A1D5P6D3	SLX4	0	0
A0A1D5PLZ3	RDH10	0	0
A0A1D5PPH2	TRPM8	0	0
F1P4M9	SPG20	1	0
F1NHR6	ZRSR2	0	0
A0A1D5PGU1	PTK2B	1	0
E1BUG1	XPC	0	0
A0A1D5NZC5	TFEB	0	0
A0A1L1S0N2	CCDC14	0	0
A0A1D5NY53	POLE4	0	0
E1BXC9	KCTD4	0	0
A0A1D5NYL9	LUZP2	0	0
A0A1D5P6S8	ADGRB2	0	0
A0A1D5NYP8	SHC1	3	0
A0A1L1S017	MED20	1	0
A0A1D5P8J2	NPL	0	0
R4GL75	SLITRK5	0	0
Q5ZL54	KHDC4	0	0
A0A1D5P570	ACAD11	1	0
Q9I993	BCO1	0	0
A0A1D5P309	ARHGEF10L	0	0
A0A1D5P1M1	KCNH1	0	0
A0A1D5PEW5	ARR3	2	0
A0A1D5P8X0	ARL15	4	0
Q9PUJ4	EFNB2	0	0
E1BXX5	DDX59	0	0
A0A1D5PTH5	PPL	4	0
A0A1L1S0G0	SNAPC4	0	0
Q802T0	ZMYND19	0	0
A0A1D5NXJ9	CAPG	10	0
A0A1D5PKW1	CASP8	1	0
A0A1D5P421	DAPP1	1	0
F1NUX8	SNX25	2	0
A0A1D5P092	ABCG4	0	0
A0A1L1RQE4	RGS10	1	0
F1NAY3	RB1	0	0
E1BQU7	RWDD2A	0	0
A0A1D5PAY3	TRPM3	0	0
F1P1I0	IGFBP2	3	0
F1NHB7	PDE5A	1	0
A0A1D5P0M5	NPNT	2	0
F1NP48	RPL36	9	0
E1C7U8	C1H3ORF38	0	0
F1P524	NENF	0	0
E1C873	PRR5	0	0
F1P396	TLK1	0	0
F1NC34	SLC35B2	2	0
A0A1D5PPS8	TRAK1	1	0
F1N962	PARP8	1	0
A0A1D5PCJ3	LIMD1	0	0
A0A1L1RMK6	WEE1	1	0
A0A1D5P7D7	PCMTD2	0	0
A0A1D5PBW7	RBPMS2	0	0
A0A1D5PZV5	SLC37A4	0	0
A0A1D5P0F6	FOXP1	0	0
F1P1R7	RWDD2B	0	0
E1C957	LRRC8C	4	0
Q5ZKR7	ACSBG2	0	0
A0A1D5P8L5	NBEAL1	0	0
F1P4D3	NADSYN1	0	0
F1P121	NUDT4	1	0
A0A1D5NU81	TGFBR3	3	0
Q5F3H9	ORC5	0	0
E1C049	SPOP	0	0
F1NBD8	ADGB	0	0
A0A1D5PBN5	DDX41	0	0
A0A1D5PPZ5	TLDC1	1	0
A0A1D5NTJ0	FZD3	0	0
A0A1D5PIA0	PITPNM3	0	0
A0A1D5PGP6	MPHOSPH6	0	0
A0A1D5PP54	CCDC88B	1	0
A0A1D5PZQ0	HIRA	0	0
A0A1D5PTJ8	MAP3K5	0	0
A0A1D5PKN5	PHLDA1	2	0
A0A1D5PBX8	PIBF1	0	0
E1C220	WDR70	1	0
A0A1L1RR14	NOL7	0	0
E1C5A3	PPP2R5A	1	0
F1NEN8	LIAS	0	0
F1NBT0	STK10	7	0
F1N8U0	PRICKLE2	0	0
A0A1D5PWZ2	G6PC	0	0
A0A1D5PZ37	SNX14	0	0
F1N8E6	EMC8	0	0
A0A1D5PDK4	ADA	2	0
A0A1D5PL17	PARP4	7	0
A0A1D5PSG4	CSMD1	0	0
A0A1D5PDJ5	MAP3K1	1	0
A0A1D5P5C4	GPR89A	0	0
A0A1D5PUK0	CHPF2	0	0
A0A1D5P765	BCKDHB	0	0
A0A1D5PQ34	NHS	1	0
A0A1D5PUW4	ZBTB38	1	0
E1BSC3	ABCA9	0	0
F1NDS9	RNFT2	0	0
A0A1D5P203	MINA	0	0
F1P2S1	POLR2D	0	0
F1P537	XRRA1	0	0
E1C0S4	ABI3BP	1	0
A0A1D5P2I5	CLK2	0	0
Q5F394	ZFP91	0	0
F1NV67	TRIM13	0	0
A0A1L1RSL3	GPR82	0	0
F1NBB3	DCAF12	0	0
A0A1D5P2H7	LOC424740	0	0
A0A1D5PLQ6	SENP1	0	0
R4GI14	BCL10	0	0
A0A1D5NTB7	ZRANB2	0	0
E1BQB2	HUNK	0	0
F1NQ91	PLEKHA5	0	0
A0A1D5P838	RUNX1T1	0	0
A0A1D5NYH2	GULP1	0	0
A0A1L1RQ37	SFRP1	5	0
A0A1D5P434	EMILIN3	0	0
E1C4H3	DNAJC21	0	0
A0A1D5NWV4	SETD2	0	0
A0A1D5PKD4	KCNV2	1	0
A0A1D5PAB6	TMEM19	0	0
A0A1D5PQU2	MCRS1	0	0
R9PXL7	PTDSS2	0	0
A0A1D5P898	MGA	1	0
F1P0S0	KCNJ6	0	0
A0A1D5PAE7	TCEB3	0	0
F1NIE9	TCF12	0	0
A0A1D5PCZ5	NFYB	0	0
A0A1L1RXJ5	CKAP2	0	0
A0A1L1RWQ9	CTNNBL1	0	0
A0A1D5PT30	MRPL48	0	0
E1BYL9	GYG2	0	0
F1NAV2	ERCC4	0	0
F1P5S2	CALN1	0	0
F1P492	SLC2A11L4	0	0
F1NPC5	RFKL	0	0
F1NTL0	CNNM1	0	0
E1BUA2	FRA10AC1	0	0
A0A1D5NWZ7	ZNF653	0	0
A0A1D5PAA2	CLSTN2	0	0
F1N869	CSF1R	0	0
A0A1D5PS86	SLC35A4	0	0
A0A1D5PIT9	CDYL	0	0
F1N9F2	NRBF2	0	0
A0A1D5NX19	DPF3	0	0
A0A1L1RPV6	RBBP8NL	0	0
F1NK09	ARMH3	0	0
A0A1D5NZP6	SLIT2	1	0
F1P3G6	SNIP1	0	0
E1C7X1	AAGAB	0	0
A0A1D5PXP3	NEK4	0	0
F1NMZ5	MAP3K14	0	0
F1NFB2	FAIM	0	0
F1NRC2	ETV6	0	0
F1P413	MED13	0	0
Q800L1	SURF1	0	0
P38529	HSF1	0	0
A0A1D5NVA9	RBM33	0	0
F1P283	NSRP1	0	0
A0A1D5P055	DYX1C1	0	0
E1C2F3	TCTE1	0	0
F1NZ23	ERCC3	0	0
F1P278	RAB19	2	0
A0A1D5PMU3	TACC3	0	0
E1BT30	IFT80	0	0
Q5ZKU8	PAK1IP1	0	0
A0A1D5NYW0	SPIK7	0	0
A0A1D5PPH0	BORL1	0	0
A0A1D5P9Q8	B3GAT2	0	0
A0A1D5PIG4	AKAP6	0	0
Q5ZKW0	TRMU	0	0
F1NM88	VASH2	0	0
F1NXA0	TTI1	1	0
E1BVU8	LOC419333	0	0
A0A1D5P7E8	SEC16B	0	0
A0A1D5NWA9	FAM208A	0	0
F1NLP0	FAT4	2	0
A0A1D5PY26	RGS12	0	0
A0A1D5P1M6	EXTL2	1	0
A0A1D5P1X4	KEAP1	0	0
F1NVL2	TRAK2	0	0
A0A1D5PCM6	DERL2	0	0
A0A1D5NUV8	LETM2	0	0
A0A1D5PQ31	LHFPL4	0	0
A0A1D5PNX5	GRN	1	0
H9KZS8	IHH	0	0
F1NGU0	MMAA	0	0
F1N9Y8	TRIM25	7	0
F1NCG7	SLC35D1	0	0
E1BT17	APOA5	2	0
A0A1L1RMR6	ARL6	1	0
F1NIW7	CUBN	4	0
F1NPU5	ERN1	0	0
A0A1D5P4W4	HYDIN	0	0
A0A1L1RIX7	NPAS3	0	0
Q5ISI0	COR3B	0	0
F1NHH4	COL27A1	0	0
F1P5V4	HELLS	1	0
A0A1D5P699	GTF2B	1	0
E1BYJ8	CDAN1	0	0
A0A1D5PD21	DENND4A	0	0
E1BYM2	LDLRAD4	0	0
A0A1D5NW85	EXFABP	0	0
F1N9L4	SCN4B	0	0
F1P1F5	SLC16A12	0	0
A0A1D5PJZ4	KCNA7	0	0
A0A1D5P574	AFAP1L1	0	0
A0A1D5P7B6	RAB27A	9	0
R4GKN3	INTS9	0	0
A0A1D6UPS7	EPHX2	4	0
F1NHN2	DUS4L	0	0
A0A1D5PS17	MBNL3	0	0
F1P4E1	RIMS4	0	0
A0A1L1RPZ6	SPAST	4	0
A0A1D5NZ53	PIKFYVE	0	0
Q5ZML5	LSM12	2	0
A0A1D5NUR4	ENY2	0	0
A0A1D5PWG0	TENM1	0	0
A0A1D5P4W1	TBC1D24	2	0
E1BWX3	MCU	1	0
A0A1D5P827	PHACTR4	1	0
R4GJZ6	GOLPH3	4	0
E1C4L9	DMAP1	1	0
F1NPJ1	TNR	0	0
A0A1D5PLA2	SORCS1	0	0
F1P310	COQ9	0	0
E1C832	SMCHD1	3	0
A0A1D5NTR1	CCDC6	0	0
E1BT75	EXOC7	4	0
A0A1D5PGT1	NUMA1	4	0
A0A1L1RNA1	KIFAP3	0	0
A0A1D5PE00	UFSP2	0	0
A0A1D5P140	SPEN	2	0
A0A1L1RLP6	ATG4B	1	0
A0A1D5PEK0	DCUN1D4	0	0
A0A1D5PWY0	ABCC13	0	0
A0A1D5PNB5	QPCT	2	0
Q5F426	PDHA2	0	0
A0A1D5NW17	AGFG1	1	0
A0A1D5P8S5	SMOC1	1	0
E1BZ03	CAP2	0	0
A0A1D5PUZ7	CSTF3	3	0
A0A1D5PPT8	TEAD4	0	0
A0A1D5P0D2	C33H12ORF10	0	0
A0A1D5P5L1	MVB12B	7	0
F1NQP4	CBFB	1	0
E1BWU2	SERPINE2	12	0
A0A1D5P511	WDR26	1	0
A0A1D5PAT3	CHM	0	0
F1P5T2	PHKG1	0	0
A0A1D5NUQ9	PDXDC1	1	0
A0A1D5PJI2	MGRN1	5	0
A0A1D5NY34	PTK2	1	0
E1C6R4	FKBP8	0	0
A0A1D5PHA8	TNIP1	1	0
F1NPD7	PAAF1	0	0
A0A1L1RQW8	RPL32	5	0
A0A1D5NX82	NCBP2	1	0
A0A1D5NXM8	CRNKL1	1	0
A0A1D5PIR3	KIAA0196	2	0
A0A1D5NV81	IMPAD1	2	0
A0A1D5P5J0	CHTOP	0	0
A0A1D5P812	LAMTOR3	7	0
A0A1D5PTP4	CARMIL1	0	0
E1BWG6	RCOR1	0	0
A0A1D5NW14	UNC13A	0	0
A0A1L1RL00	WIPI2	0	0
F1NMJ6	RICTOR	2	0
A0A1I7Q419	RPS12	4	0
F1NMN0	CPSF2	0	0
A0A1D5PLN6	PAIP1	0	0
A0A1D5P9H1	WDR34	0	0
F1NBW2	ATP6V1A	23	0
A0A1L1RXQ1	CDC23	2	0
F1NPV8	BYSL	0	0
A0A1D5PLG9	MSANTD2	0	0
Q5ZJQ4	SGK3	0	0
A0A1D5P3D1	PBX3	0	0
E1BUF6	AFAP1L2	0	0
F1P1Q3	RMND5A	1	0
E1BXI0	BBOX1	2	0
F1NZM5	CRYBB2	0	0
A0A0A0MQ47	SMYD2	0	0
A0A1D5P941	RSU1	9	0
A0A1D5PJH0	C5H14ORF1	0	0
A0A1D5PQ69	LOC107049174	0	0
A0A1D5PGA6	PFDN5	2	0
R4GLT1	CST3	4	0
E1C640	HMGXB4	0	0
A0A1L1RKB1	HAT1	4	0
E1BST8	PIGU	0	0
A0A1D5PVZ2	CAPN10	0	0
E1BXG0	PPIH	1	0
Q90602	HNRNPAB	4	0
A0A1D5PQG9	DIAPH2	0	0
E1C3M4	MOCS3	3	0
A0A1L1RN88	EIF1AY	2	0
E1BWG1	F13A1	6	0
A0A1D5PXN4	PRKCD	3	0
E1BS97	PAK2	2	0
E1BSL4	KIAA1549L	0	0
A0A060PJH4	PIPKIGAMMA87	0	0
A0A1D5PHQ5	ANKRD17	0	0
Q5ZHW4	RAB5B	35	0
Q5F3U4	PDPK1	0	0
Q6JHU8	P3H1	2	0
Q5ZMG8	RHOGL	0	0
E1BYY4	ZNF385B	0	0
F1NM37	TBL3	0	0
A0A1D5PA60	MARS	12	0
A0A1D5PMA3	NELL2	0	0
A0A1L1RXR4	OVCA2	0	0
A0A1D5PC01	SMARCA2	1	0
F1N8W9	DCTN5	0	0
R4GHV4	RLBP1	0	0
F1NKF1	GRIA2	0	0
A0A1D5PPY3	MYO9A	0	0
E1BTJ9	PPP4R1L	0	0
A0A1L1RRG6	CYP2J22	0	0
F1NHX4	RCOR3	0	0
F1NV91	MED4	0	0
A0A1D5P5F9	KPNA2	8	0
A0A1D5P1G1	SASH1	0	0
A0A1D5PWC7	EPHA4	7	0
A0A1D5P6R9	RRS1	1	0
F1NQI0	AGA	0	0
A0A1L1RKT0	NMT1	7	0
A0A1L1RL32	COPS7A	1	0
A0A1D5P1H8	LOC107049863	0	0
E1BYI8	TEN1	0	0
F1P4R1	EPHX1	5	0
A0A1L1RMX8	CISD1	0	0
A0A1D5PXK1	MRPL30	0	0
E1BZM3	INTS6L	0	0
A0A1D5P537	QSOX2	1	0
A0A1D5PD38	CSAD	2	0
A0A1L1RKZ6	PTPRA	13	0
E1C214	USP16	0	0
A0A1D5PHD3	ZNF318	0	0
A0A1D5P5J2	UHRF1BP1L	0	0
A0A1L1RVG8	WTAP	0	0
E1BVZ7	DYNLT3	0	0
A0A1D5P182	CSPG5	1	0
R4GG44	LRIT3	0	0
R4GH65	EEF1AKMT4	0	0
A0A1D5NTK9	STX6	8	0
E1BT89	RAB11FIP2	1	0
A0A1L1RMM3	ENOPH1	0	0
A0A1D5NTZ2	ZNF384	0	0
A0A1D5PV32	GIGYF2	0	0
A0A1D5P9K1	OBSCN	1	0
A0A1D5P7R8	YME1L1	0	0
F1ND93	PTCD3	0	0
A0A1D5PPL9	CLPP	0	0
A0A1L1RJW7	GSTK1	3	0
F1NAM6	ATL1	0	0
E1C4Y9	TJAP1	0	0
A0A1D5PSY9	KCNIP4	0	0
R4GFD0	PSME4	2	0
A0A1D5PCE8	MAP7D3	0	0
A0A1D5PPU3	LACTB2	0	0
A0A1D5PZS0	PRPF19	5	0
A0A1D5PD74	ELMO1	3	0
F1NRT5	ACP6	0	0
E1C7U1	GARNL3	0	0
Q800W4	TIA1	0	0
A0A1D5PA79	PUDP	0	0
A0A1L1RIY5	DFFA	0	0
A0A1D5PTU4	MEX3B	1	0
F1NYZ4	NCX1	0	0
A0A1D5NV97	FNBP1	0	0
A0A1D5PRI4	MMS19	3	0
A0A1L1RXG7	NAA20	0	0
Q08705	CTCF	0	0
A0A1D5P9N6	GUK1	0	0
E1BXL1	MTHFR	1	0
A0A1D5PWS3	CCDC88A	0	0
A0A1L1RQY1	TMEM164	0	0
A0A1D5NY69	SUPV3L1	1	0
F1NZ19	TRMT61A	1	0
A0A1D5PFG3	C3	32	0
A0A1L1RIQ5	NDUFA4	1	0
Q5ZMF9	DERL1	2	0
E1BYQ4	NDST2	0	0
A0A1D5PH78	PAPD5	0	0
F1NJI0	ANXA5	48	0
F1NS89	BRD2	0	0
Q9I9H1	SNCA	1	0
F1NWG6	VAC14	8	0
A0A1D5PVB3	PAG1	1	0
Q5ZJA5	SRPRB	2	0
F1NUL5	RANBP10	1	0
A0A1D5PTE9	NT5C2	1	0
A0A1D5PC37	SNX33	2	0
G1K2Z4	UBE2F	0	0
F1N8I0	APEH	14	0
A0A1D5PXU3	RPS6KA5	1	0
A0A1D5NVN2	SEZ6L	0	0
P21642	PCK2	6	0
A0A1D5P7X1	IGF2R	15	0
F1NXG0	ZNF277	0	0
F1P4F5	KIAA1549	0	0
F1NQC9	DROSHA	0	0
F1NVA4	NPM1	22	0
A0A1D5PCF7	RASAL3	4	0
A0A1D5PW20	LOC107055728	0	0
E1BYA0	PPP1R1C	0	0
E1C588	ARHGEF17	1	0
A0A140T8F6	THYN1	1	0
E1BXC5	ZC3H13	0	0
R4GKB3	RGS6	1	0
A0A1D5PQU7	CAMKK2	1	0
A0A1D5P479	ARHGAP35	2	0
A0A1D5PT01	DDR1	3	0
A0A1D5NYB5	ANKLE2	0	0
E1BQS0	ATG13	0	0
E1C3T7	SAV1	1	0
A0A1L1RM94	MED28	0	0
E1BSN3	L3HYPDH	0	0
R4GLG0	PRRC1	0	0
F1N9Y7	CCDC92	0	0
A0A1D5PN60	TMEM167A	0	0
A0A1D5P761	STX3	7	0
A0A1D5P8V6	UBAP2L	1	0
A0A1D5PHD2	SH3PXD2B	0	0
P55080	MFAP1	0	0
Q9PUA4	5-MCDG	0	0
Q5F3X1	PRKCA	4	0
A0A1L1RSX4	ASPG	1	0
A0A1D5P9F2	USP24	2	0
A0A1D5PMK6	AP3M1	1	0
F1NLI4	TXLNA	2	0
A0A1D5P199	CACTIN	0	0
A0A1D5PUY9	SBF2	1	0
E1C1J1	CEP170	0	0
F1NI79	COL5A1	2	0
A0A1D5P143	PLCL2	1	0
A0A1D5PTP6	EPB41L3	8	0
F1NAX3	PGP	1	0
A0A1D5P4L2	LAMB2	11	0
A0A1D5PJY0	WDR81	1	0
Q5ZIY4	SBDS	3	0
A0A1D5PWN0	MED6	1	0
A0A1L1RTG4	GDPGP1	0	0
E1C849	CIT	5	0
F1NYK3	MCCC1	1	0
F1NB64	ACAA1	1	0
A0A1D5PFI6	DLGAP3	0	0
E1C052	SCAMP5	0	0
F1NP45	TANC2	0	0
Q6XBN6	DAB1	0	0
A0A1L1RZS5	RIDA	0	0
A0A1D5PIN2	ZNRF2	1	0
F1NW24	KCTD10	1	0
F1NSR1	SBNO1	0	0
H9L3J2	PRPF3	0	0
F1NWC1	SLC25A16	0	0
E1C6C2	FAM103A1	0	0
F1N832	EMG1	2	0
Q05713	CRYAB	4	0
F1NVF1	TUSC3	0	0
E1BZY3	GGACT	1	0
A0A1D5PPH6	SMDT1	0	0
P17923	NFIA	1	0
H9L0M7	MSTO1	0	0
Q5ZJE2	AP3S1	0	0
P79760	CYP1A4	0	0
E1BRP3	VTA1	18	0
F1NUL3	ATP6AP2	9	0
A0A1D5P9Q2	CIAPIN1	0	0
F1NE50	EARS2	0	0
A0A1D5P793	COG7	1	0
A0A1L1RL74	DNAJC3	2	0
P15575	SLC4A1	11	0
A0A1D5PRX8	CRTC1	0	0
A0A1D5PK33	RPS14	15	0
A0A1D5P2E7	QRSL1	0	0
E1C3K7	PNISR	0	0
E1BRU0	MAD1L1	0	0
A0A1D5NVI6	BRINP3	0	0
F1NVB0	ARHGEF4	0	0
A0A1D5PD69	LOC107057215	0	0
A0A1D5P486	EGLN3	0	0
E1BW35	KLHL25	0	0
A0A1D5PC35	LSM3	1	0
A0A1D5PGK3	CDK11A	0	0
A0A1D5PFV5	STRADA	0	0
A0A1D5PUN5	PLD5	0	0
F1NE33	FTCD	2	0
F1NP35	BCAS1	0	0
F1ND48	FBH1	0	0
A0A1D5PD03	TTC7B	3	0
E1C122	ELMO2	1	0
E1BWB1	BCL7A	0	0
A0A1D5P233	ANKS3	0	0
Q5ZHT5	MRPL43	0	0
A0A1D5PG21	TRMT1L	2	0
A0A1D5PAQ5	KIAA1324	1	0
F1NSL3	LIN7A	6	0
E1C1H6	YIPF1	0	0
A0A1L1RR34	TRAPPC2L	0	0
Q56I99	SMAD5	2	0
Q5ZMW4	OSTM1	4	0
R4GGX6	TOMM5	0	0
A0A1D5P8F3	SLC35F6	9	0
A0A1D5PRQ5	TES	1	0
F1NUA8	ADAL	0	0
F1N845	C1H12ORF57	0	0
A0A1L1RS73	MRPS14	0	0
A0A1D5PPM1	NEDD8	4	0
A0A1D5P1A7	UBXN2B	0	0
E1BT63	NOL8	1	0
A0A1D5PCA5	RPS6KA1	4	0
A0A1D6UPR6	SOAT1	0	0
A0A1D5P057	PGBD5	0	0
A0A1L1RNJ7	ARL6IP1	1	0
A0A1D5NYY8	DPP7	2	0
A0A1D5PZG2	ESD	17	0
F1NZ70	NOTCH1	3	0
F1NAN8	MAP4K5	0	0
A0A1D5PQD8	PPP1R9B	0	0
A0A1D5NUI8	GRK2	0	0
A0A1D5PS57	CLCN7	6	0
A0A1L1RZM2	DAAM1	5	0
A0A1D5PS81	LSM14B	0	0
A0A1D5PH63	ATP13A2	0	0
A0A1D5PTU2	LIMD2	0	0
A0A1D5P6Q6	TARBP2	0	0
A0A1D5PAJ5	LOC101749287	0	0
A0A1D5NXP7	ABCB6	15	0
F1NR30	ROBO1	0	0
A0A1D5PI26	SH2B2	0	0
A0A1D5PTN0	NIP7	0	0
F1NX13	DRG1	3	0
A0A1D5PVQ1	FTSJ3	1	0
A0A1D5PAZ1	RYR2	1	0
A0A1D5PD86	DECR1	3	0
F1NYN7	CNTN5	1	0
A0A1D5NXC7	AREL1	0	0
E1BYF5	AFDN	0	0
F5ANJ3	MEIS2A.1	0	0
Q5ZMM5	ZNF706	1	0
E1C6X1	PPA2	3	0
Q5F3W5	SUV39H2	0	0
Q5ZMT4	TMED5	2	0
A0A1D5NUS1	ASMTL	2	0
A0A1D5PMF8	SEMA6D	0	0
F1ND14	CELF1	2	0
A0A1D5PZQ5	DENND1A	0	0
A0A1L1RQ99	GHITM	1	0
Q5F461	PRRC2C	0	0
A0A1D5PFX4	OTUD4	0	0
E1BTF3	PPP1R26	0	0
A0A1D5NVR5	SSBP2	0	0
F1NWT0	ACACA	5	0
A0A1D5PF87	AGL	5	0
A0A1D5PI37	RALGAPB	1	0
A0A1D5NTX4	MRPS28	0	0
F1NR19	POLA1	0	0
F1NZC6	PRPSAP2	3	0
A0A1D5P8W7	DHTKD1	0	0
F1NWB1	PHACTR1	0	0
F1NCG5	LRRFIP1	3	0
A0A1L1RYR6	NARS	20	0
A0A1D5PFE4	PHF14	0	0
F1NCS6	MTHFD1L	3	0
F1NFC2	NT5M	0	0
Q5ZJC2	KRTCAP2	0	0
E1C8H5	ATRX	0	0
A0A1D5NX09	SMPD4	0	0
A0A1D5PA43	TJP2	7	0
E1BSP8	SEC24D	2	0
R4GFT9	GNG12	14	0
F1NSR6	EIF2AK1	2	0
A0A1D5PFD3	CASC4	2	0
A0A1D5P5T8	PAPOLB	0	0
A0A1L1RWU2	CLIC4	21	0
A0A1D5PDM8	SETX	0	0
Q5ZLD7	VPS53	1	0
A0A1D5PX35	BABAM1	2	0
E1BZ73	SPIRE1	1	0
F1NKQ7	FADD	1	0
Q5ZJN4	USP10	0	0
A0A1L1RZS1	NCAPD2	3	0
A0A1L1RKZ9	VTI1A	10	0
F1NHX3	LEMD3	0	0
F1NUU6	ENPP6	1	0
A0A1D5PR71	LSM5	0	0
E1BXE8	SLC6A11	0	0
F1NKW5	CPSF3	1	0
F1NX14	DGKZ	0	0
A0A1L1RXT6	TLN2	4	0
A0A1L1RTZ9	DPCD	0	0
E1C2U2	RIF1	0	0
A0A1D5P0V2	DOCK9	3	0
F1NHV6	YY2	0	0
F1NM53	F2R	2	0
E1C7A5	UGCG	2	0
A0A1D5NVU2	KRT75	4	0
Q5ZM18	GTPBP4	0	0
A0A1D5NXT8	SNRNPP31L	0	0
F1NHQ3	SELENOI	0	0
E1BZD8	KLC1	4	0
E1BVG7	PNPLA8	2	0
A0A1D5PUA5	DNPEP	9	0
A0A1D5PJB1	ITPR1	1	0
Q04584	ZYX	3	0
A0A1D5P0A1	UGP2	15	0
F1NHW5	UQCRHL	0	0
A0A1D5NXC2	UTP18	0	0
A0A1D5PWR9	XPO7	3	0
A0A1L1RS34	POLR1C	2	0
A0A1I7Q3Z8	NR2F2	0	0
E1C6Y2	MBTPS1	0	0
F1NUR8	ATP9A	1	0
E1C4I0	USP42	0	0
A0A1D5PCG4	SYT4	0	0
A0A1D5P872	CELF2	1	0
A0A1D5P6V1	MMP24	1	0
A0A1D5PHA7	CENPV	1	0
A0A1D5P2P6	ARID2	0	0
F1NIV5	NTM	0	0
Q5ZIG5	GFPT1	12	0
A0A1D5PRA5	ANKRD46	0	0
A0A1D5PQ72	CDH4	0	0
A0A1D5P1U9	USP15	5	0
A0A1D5PEX8	CBX3	4	0
A0A1D5NZV4	RIMS1	0	0
A0A1D5P4U2	CUTC	0	0
A0A1D5PSI7	POLDIP2	0	0
F1P0L9	PRKCI	2	0
Q5ZMN4	UBR7	0	0
Q2XP49	DNASE2	0	0
A0A1D5PG50	CLPTM1L	0	0
A0A1D5P6F0	BCAR3	1	0
A0A1D5PKF0	MVP	37	0
A0A1D5P8N2	FGD5	0	0
A0A1L1RLE3	C1H12ORF29	0	0
A0A1D5PY86	ISYNA1	1	0
A0A1L1RUJ8	C5H11ORF58	0	0
A0A1D5PUZ2	QARS	10	0
A0A1D5PXY4	MED23	1	0
Q5ZML9	SETD3	0	0
E1C795	GNG10	2	0
A0A1D5NU57	TCF25	0	0
A0A1D5NWM7	RSL1D1	5	0
F1P1Z6	DIP2C	7	0
A0A1D5NYK6	ZNF618	0	0
A0A1D5PXC1	HIKESHI	0	0
F1NNI0	RGMB	0	0
F1NBK8	DCXR	6	0
A0A1D5PE59	CEP170B	0	0
F1P550	DPH6	0	0
A0A1D5PF57	TBC1D15	1	0
E1BVG4	MIEF1	0	0
E1C645	NDUFA7	0	0
A0A1D5PTH8	PTPRF	7	0
F1NKK6	SDHD	0	0
A0A1D5PT23	RGS7	0	0
F1NC46	SCAPER	0	0
F1NK52	RHOJ	0	0
A0A1D5P3V1	TM2D2	0	0
E1BRK8	PNOC	0	0
A0A1D5PYB1	FKBP9	1	0
A0A1D5P901	HAGH	4	0
A0A1L1RXI4	GPRIN1	0	0
A0A1L1RSN6	TMEM53	0	0
A0A1D5PMD7	ZDHHC17	0	0
E1BWS4	PTRH2	3	0
A0A1D5PM61	MTA2	4	0
Q5ZK25	SZRD1	0	0
Q5ZIF4	SLC25A13	1	0
F1NSS6	ECHDC2	0	0
A0A1D5P234	DTNA	0	0
A0A1D5NYR1	LARP4	0	0
Q91987	NTRK2	1	0
A0A1D5NV04	ZEB1	0	0
Q5F344	C26H6ORF89	0	0
E1BS87	EXOC1	4	0
F1NZX3	IDI2	0	0
A0A1D5PHU5	STT3B	1	0
A0A1D5PZU3	HDAC8	0	0
A0A1L1RVB3	AIMP2	10	0
A0A1D5P000	HEATR1	0	0
Q5F404	BAK1	0	0
A0A1D5PLJ0	RRAGC	5	0
H9L166	BTF3	1	0
F1NHR4	ACE2	4	0
A0A1L1RWZ8	CCDC58	0	0
A0A1D5P7R1	RTRAF	0	0
A0A1D5PKT3	TOMM20	1	0
F1NNW1	MOV10	6	0
F1NNK0	SLC29A4	0	0
Q5ZHX2	DNAL4	0	0
R4GHQ0	SEPT12	0	0
F1NPR9	BICD1	0	0
A0A1L1RVY9	C19ORF25	0	0
E1C207	SH3PXD2A	0	0
F1NU51	NAV1	1	0
F1NRK4	LRRC1	2	0
A0A1L1RK25	HADHA	9	0
A0A1D5P1E1	TPP1	8	0
A0A1D5PLV6	SFXN2	0	0
F1P3S9	SEPN1	0	0
A0A1D5P8X8	TRPM1	0	0
A0A1D5PV34	C7H2ORF69	0	0
Q2KN97	SPECC1L	2	0
F1NSE0	PIK3C2G	0	0
E1C245	MACF1	1	0
A0A1D5PMI7	ZC3H15	0	0
A0A1L1RZU5	GRPEL1	0	0
A0A1D5PUI6	COX5B	1	0
A0A1D5NZI3	SAMD12	0	0
A0A1L1RPB7	PON2	0	0
A0A1L1RIQ6	VPS29	11	0
A0A1L1RRP0	TSTD3	0	0
A0A1D5PEI8	POGZ	0	0
F1P3V2	C5H11ORF49	0	0
Q5ZMN2	MCM3	4	0
A0A1D5P7F1	ARFGEF3	0	0
A0A1L1RU62	BSG	38	0
E1BY52	P4HA1	1	0
F1NZC4	CCDC51	0	0
A0A1L1RYC6	NELFCD	1	0
Q5F3Y0	LSP1P1	0	0
F1NSS7	BRIX1	1	0
F1NLH9	ITPA	3	0
A0A1D5P3G5	SH3GLB1	4	0
A0A1L1RPN7	RASSF2	1	0
A0A1D5PBC3	SCIN	2	0
E1C1D1	ANXA7	32	0
A0A1D5PH60	ALG10	0	0
Q5ZLC2	L3MBTL2	0	0
A0A1D5NWX8	MEX3A	0	0
F1P217	ZNF608	0	0
A4ZZA2	LRRN1	0	0
A0A1D5PMH3	ZNF423	0	0
F1NTD7	PTGFRN	35	0
F1NMK9	DNAH5	1	0
A0A1L1RMF2	CZIB	0	0
E1BYE0	SULT2B1L1	0	0
A0A1D5P097	ACOT7	14	0
Q5ZIU9	SLC39A9	1	0
A0A1D5PT56	FOXK2	0	0
E1BRU9	CROT	1	0
F1NXC8	TSC22D1	0	0
F1P470	DDTL	0	0
E1C8V6	CWC15	0	0
A0A1D5PM35	SSBP3	0	0
Q5F3Z8	FBXL18	0	0
F1P1D8	MED15	0	0
Q5ZI51	ADPRHL2	1	0
E1C2Z8	ANKRD28	1	0
A0A1D5PTW3	HSD17B7	1	0
E1C8S8	NARFL	1	0
A0A1D5PQ58	SVIL	1	0
Q92178	CAPN2	8	0
Q9PRL8	DBI	5	0
F1NTM6	TFRC	33	0
A0A1D5PFB3	TMUB1	0	0
A0A1D5PD70	GMDS	7	0
Q5ZMG5	RPS19BP1	0	0
A0A1L1RWM3	SH3BGRL3	4	0
Q5ZL71	VPS33B	1	0
A0A1D5PAT6	DHPS	0	0
E1BWV0	FAM96B	0	0
Q5ZM59	FXYD6	0	0
Q9IAK4	OLFM1	0	0
A0A1D5PWD9	LOC107050585	0	0
A0A1D5P363	CBLN1	0	0
A0A1D5NXZ6	MEIS1	0	0
Q2PUH1	PRKAA1	5	0
A0A1L1RRB6	MOB4	0	0
Q5ZKA3	CWC22	0	0
A0A1L1RJE7	ILK	10	0
Q5F473	NUP50	0	0
Q91044	NTRK3	0	0
A0A1D5PYU9	BPHL	0	0
A0A1D5NZC8	GAA	7	0
Q5ZJC9	CNOT4	0	0
P24045	GABRB4	0	0
F1NVU4	SLC16A7	0	0
E1C5L3	CNOT6L	0	0
A0A1D5PPX2	CNR1	0	0
Q5ZJB5	MCFD2	0	0
A0A1D5PNU6	ADO	1	0
A0A1D5PJ73	ABHD10	0	0
A0A1D5NYI5	CUL5	4	0
F1NZ26	TNFAIP8L1	0	0
Q5ZM25	OLA1	22	0
F1NLE4	GSS	4	0
F1NXY6	RBMX2	0	0
A0A1L1RKK3	LOC101751691	0	0
Q9YH18	QKI	0	0
A0A1L1RQ85	LAMP5	0	0
F1NSL8	PIGS	0	0
A0A1L1RMQ1	OPCML	0	0
E1C281	PHF6	0	0
A0A1D5PEE5	YTHDC1	0	0
A0A1D5PLR7	UBE2H	0	0
A0A1D5PKY6	MED12	0	0
A0A1L1RWT4	ETNK1	0	0
F1NEX4	OGFR	1	0
F1NQU7	EIF4G2	1	0
E1C2Q4	UBXN4	1	0
A0A1D5PB28	PTN	0	0
E1BZC7	MRPL40	0	0
A0A1D5NXD1	ACOT9	0	0
A0A1D5PSX0	AKAP8	0	0
A0A1D5P905	UTP6	0	0
A0A1D5PZ48	C2CD2	0	0
A0A1D5NUB5	MRTO4	2	0
A0A1D5PMZ4	PTP4A3	0	0
A0A1D5PGU0	XXYLT1	0	0
E1C3E9	WDR35	0	0
Q5ZMC1	RP11-529K1.3	0	0
A0A1D5PXQ6	PRCC	0	0
A0A1D5PJQ8	KHDRBS1	1	0
E1BV20	PHF5A	1	0
A0A1D5PLT1	PPM1F	0	0
A0A1D5PZF2	VPS41	1	0
A0A1D5PXS9	CSK	5	0
E1C7Z1	FER	0	0
E1BZ23	ATXN1	1	0
A0A1D5PHY9	COX20	0	0
R4GMD9	TXNDC17	3	0
A0A1D5NYW9	CEND1	0	0
A0A1D5PD88	TRAPPC8	1	0
F1P5B8	VPS36	7	0
A0A1D5P3P1	RPGR	0	0
A0A1D5PSV8	ATP2B1	19	0
A0A1D5NWZ3	GOLGA4	1	0
A0A1D5PRE4	UBA2	3	0
E1C0E5	TMEM9B	0	0
A0A1D5NXA0	FDXR	0	0
A0A1D5PPF3	UBAP2	0	0
A0A1D5PBP9	SNAPIN	0	0
A0A1D5NWI3	FBXW5	0	0
E1C4N7	SNX18	7	0
I7LRG5	HN1	3	0
A0A1D5PQD7	NPRL3	0	0
Q6K1L7	EIF1AD	0	0
A0A1D5PEM7	CTDP1	0	0
A0A1D5PWG5	CEP290	0	0
A0A1D5P033	ZBTB10	1	0
F1NG00	FAM129A	8	0
Q5ZMS3	EIF2S3	9	0
F1NSI8	ARL8A	8	0
A0A1D5P378	SART3	3	0
F1N9F4	DNER	0	0
A0A1D5PWC6	NAMPT	10	0
A0A1D5PIX4	NRXN3	0	0
A0A1D5NXI4	TTC38	2	0
A0A1D5P6S6	RALYL	1	0
F1NDM6	PCGF6	0	0
F1NZP8	EMC1	0	0
F1NLE7	AIMP1	11	0
E1BV99	BRINP2	0	0
A0A1D5NVM2	NDUFA2	0	0
R4GHH3	RUNDC3A	0	0
A0A1D5PDW5	PRDM8	0	0
Q5ZMV9	WDR24	0	0
E1BWN4	SCFD2	2	0
F1NEF2	CCT8	29	0
Q5ZLP4	PPP2R2A	8	0
A0A1L1RPP3	STX18	0	0
A0A1D5NY09	YEATS2	0	0
F1NDE0	MRPL37	0	0
F1NHL7	RPRD1A	0	0
E1BWN6	CORO2A	0	0
A0A1D5PCJ9	PCDH9	0	0
A0A1D5PQL4	CDK2AP1	0	0
F1NCA1	CCNK	0	0
A0A1D5P7Q3	MRPS35	0	0
A0A1D5PKR7	RSRC2	0	0
Q02015	MYH10	18	0
A0A1L1RX65	IDH3A	10	0
F1NXC1	PODXL	13	0
F1NJM1	NSUN2	1	0
Q5ZJK0	RALGPS1	0	0
E1BYS6	PKN2	4	0
E1BUX5	VTI1B	3	0
A0A1D5NYT6	UBE2G1	1	0
A0A1D5NUF7	PSMD10	3	0
A0A1D5P439	SESN1	0	0
R4GHN9	LUZP1	0	0
E1C988	OSBPL1A	1	0
E1BYV2	CYBC1	0	0
Q5ZJ49	PMPCA	0	0
E1BY01	RPH3A	0	0
F1P2L0	POLE3	0	0
A0A1D5PJ74	FETUB	1	0
E1C516	PROSC	1	0
Q5F3U9	PDS5B	1	0
E1BXS9	EIF2B5	5	0
A0A1D5PLB7	WHSC1L1	0	0
Q5ZHY0	DHODH	0	0
F1NMQ3	PCNP	0	0
E1BQY2	UBE2E3	0	0
A0A1D5PKN6	AGAP3	0	0
A0A1D5PST7	AAAS	1	0
E1BYA9	ILKAP	2	0
Q5ZHN4	RP2	12	0
F1P5I8	ACBD3	3	0
F1NME1	HIST1H111R	0	0
F1NC43	INTU	0	0
A0A1D5P526	PURB	3	0
F1NCR4	USP25	0	0
Q5ZK62	ACAP2	0	0
H9L0S2	NTMT1	1	0
E1C898	ANKS1A	1	0
A0A1D5PQ96	HIBADH	0	0
E1C2P9	KTN1	3	0
A0A1D5P6U6	ARFGEF1	1	0
A0A1L1S086	RPL19	18	0
A0A1D5P356	ABCB8	0	0
A0A1D5PJ65	MYO1B	13	0
E1BVU7	SPECC1	1	0
E1C5Y5	SYNRG	1	0
A0A1D5PL02	DEPDC6	0	0
F1NZH0	SLITRK1	0	0
A0A1D5P8X3	PDLIM5	1	0
Q5ZIV0	PPP6C	7	0
F1NCU3	KSR2	0	0
A0A1D5NUZ0	NAPA	19	0
A0A1D5P415	TMEM63B	2	0
A0A1D5PEJ2	TTC9	0	0
Q5ZIE3	SRP14	4	0
Q5ZIT1	DCAF7	3	0
E1BS61	RAPGEF1	1	0
A0A1D5PT91	WDR33	2	0
F1NQJ4	PBX1	0	0
Q5ZMA7	STK26	4	0
A0A1D5NT53	PCDH11X	0	0
A0A1D5PVA4	ATAD3B	1	0
E1BVM8	PPM1A	4	0
A0A1L1RKJ2	PTPA	0	0
A0A1D5P555	TIGAR	0	0
F1NN68	PLCG1	1	0
A0A1D5P1I4	ZPR1	1	0
F1NR65	CHMP2B	13	0
A0A1I7Q439	ATG7	1	0
E1C1Y0	RTCA	1	0
F1P3G3	CHN1	0	0
Q5ZMP6	AP2M1	16	0
F1NI85	COMTD1	0	0
F1NCJ9	PUS7	0	0
E1C8I2	ANAPC7	1	0
A0A1D5PRS6	DAP3	0	0
F1NJL5	CDC2L1	0	0
A0A1D5P1N6	SEC16A	2	0
A0A1D5PJW3	EHBP1	0	0
A0A1D5NWM2	NFIB	0	0
F1NZY0	GNAZ	2	0
A0A1L1RSB5	SNRPF	1	0
A0A1D5NXV6	VIPAS39	0	0
F1NIB7	ANAPC4	0	0
A0A1D5PBG4	CG-16	0	0
A0A1D5PTS2	CTTNBP2NL	0	0
A0A1D5NT74	S100A10	10	0
Q25QX5	BNAS1	0	0
A0A1L1RP36	TEX10	2	0
A0A1D5NUV3	CEPT1	0	0
F1NF93	NAA30	0	0
A0A1D5PDW6	INPP5D	2	0
A0A1L1RR65	MCUB	0	0
A0A1D5PIN9	CACNA2D2	2	0
Q5ZM91	PRKAR1A	5	0
Q5ZIL1	ASH2L	0	0
A0A1D5NZ09	PNPT1	0	0
E1C0Q6	ATM	0	0
E1C840	STON2	7	0
A0A1D5PYB9	FKBP15	1	0
A0A1D5PLA1	CNP	17	0
A0A1D5PQT0	VPS11	2	0
Q9DDD5	NBEA	0	0
A0A1D5PL07	AUP1	0	0
E1C750	MTSS1L	0	0
P50594	MAGOH	1	0
A0A1L1RVM0	PMPCB	0	0
F1P1U3	CPT2	1	0
A0A1D5PT40	PRIM1	0	0
F1NLC9	TBCK	1	0
R4GL88	CRABP2	2	0
A0A1L1RNA9	TMX2	1	0
F1P199	PPFIBP1	4	0
F1N9V4	LANCL1	7	0
A0A1D5NZK3	TNRC18	0	0
A0A1D5NW53	PRMT7	0	0
F1NXG2	WBP4	0	0
A0A1D5NZF5	USF3	0	0
A7VJA9	TFCP2	0	0
A0A1L1RJ98	GMPPA	6	0
Q5ZHY5	STUB1	8	0
E1C6N5	DLAT	8	0
E1BTL1	CEP131	1	0
A0A1D5PBZ8	NRCAM	0	0
E1BUT7	IRF6	2	0
A0A1D5PSN6	ARRB1	1	0
A0A1D5NYN8	HMBS	1	0
A0A1D5P4Y0	TPPP	1	0
A0A1D5PZ46	CREG2	0	0
A0A1D5PKL6	PRKG1	0	0
A0A1D5NZP5	RAB23	7	0
F1P3T9	PDCD11	1	0
F1NJZ8	KCTD1	0	0
A0A1D5PN32	ANXA11	42	0
F1P200	VIPR1	0	0
A0A1D5PPP7	CASP6	3	0
G1K360	ATF2	0	0
E1C503	CAMK4L	0	0
A0A1D5P735	CIZ1	0	0
A0A1D5P3R1	CYTH1	0	0
A0A1D5PGH3	PDP1	0	0
R4GLE6	EIF1	1	0
A0A1D5NXE4	NAA10	4	0
A0A1L1RX26	ETF1	8	0
F1P4R4	C1H2ORF49	0	0
A0A1D5NV94	AP2A2	12	0
A0A1D5PZ01	ATXN2L	2	0
A0A1D5PD15	HOMER3	1	0
F1NJ37	MYL4	0	0
A0A1D5PSR3	RPL22L1	2	0
F1P1A1	FRYL	1	0
Q6IVA4	UBA5	5	0
A0A1D5PAP2	RRP1B	1	0
Q5ZK71	TOP3B	0	0
O02869	LSAMP	0	0
F1N9R8	NUCKS1	1	0
F6UK13	MRPL28	0	0
A0A1D5PKH6	NAT8B	0	0
F1NNN4	CYP4A22	0	0
A0A1D5P7B5	MRPL3	0	0
E1C8F6	ADCY7	0	0
A0A1D5PKE9	CERS2	0	0
A0A1D5P892	SRSF6	2	0
F1NMX8	IFT46	0	0
P07031	ACYP2	0	0
A0A1D5NWG8	STK24	10	0
F1NSS8	KIAA1191	0	0
A0A1D5PB50	LASP1	5	0
F1NEF8	NHLRC2	5	0
A0A1L1RJC7	PSMB4	13	0
F1NBV7	PLA2G6	0	0
F1NV79	SETDB2	0	0
F1NYK6	CBR4	0	0
A0A140T8G6	CTDSPL2	0	0
A0A1D5P5M0	KBTBD2	0	0
Q8UVF8	IAP3	0	0
F1NKV0	DNAJB4	4	0
E1C0R9	EMC7	1	0
P42558	RAN	41	0
A0A1D5P763	TXNL1	7	0
A0A1L1RQ01	RHOT1	0	0
F1NU76	EPFIP1L	0	0
E1BZK0	HTT	1	0
A0A1D5PB40	SUZ12	0	0
Q5ZK21	INTS14	0	0
A0A1L1RXN5	ERGIC2	1	0
F1NPS5	CHMP1A	10	0
A0A1L1RY74	PYM1	0	0
Q5ZIV5	PDCD10	15	0
A0A1D5PJ94	DTD1	0	0
A0A1D5P0F4	COL14A1	4	0
E1C2J7	INTS4	0	0
A0A1D5PEE9	GRID1	2	0
Q5ZMK3	SCCPDH	1	0
E1BQE4	RBM26	0	0
A0A1D5NZF2	EDC3	1	0
E1C1A1	ARIH2	1	0
E1BVQ3	ARFGEF2	1	0
A0A1L1RP42	FZR1	0	0
A0A1L1RP17	MIA3	1	0
A0A1D5PQS1	ITSN1	1	0
B6ZLK1	SSRP1	4	0
Q8AV28	PCM1	0	0
A0A1D5PHC2	NASP	1	0
A0A1D5PQD0	IFT122	0	0
A0A1D5P8D0	NAE1	3	0
A0A1L1RL27	HS6ST2	0	0
A0A1D5PAK6	POMT2	0	0
A0A1L1RJC8	FARSB	7	0
Q06A37	CHD7	0	0
F1NEQ7	PAX2	0	0
E1BX57	UBL7	0	0
A0A1D5PN05	COX6C	0	0
E1BVC0	PEX16	0	0
F1NJH4	BRAP	0	0
A0A1D5PNN0	GPALPP1	0	0
A0A1D5P3L6	PRPF39	0	0
F1N9T1	SELENOP1	0	0
Q5ZKG5	ACP1	16	0
A0A1D5PT42	RPF2	0	0
A0A1D5PM63	YAP1	0	0
R4GG35	NOVA1	0	0
A0A1D5PFL9	NUP93	2	0
A0A1L1S085	PPIF	0	0
F1NG73	GRPEL2	0	0
F6SE82	SIKE1	0	0
A0A1D5P4B4	EPB41L4B	1	0
Q5ZJ46	GABPA	1	0
A0A1L1RYY9	APMAP	7	0
F1NGW4	WDR5B	0	0
A0A1D5PRM3	MRPL9	0	0
A0A1D5PTJ1	CDC123	0	0
A0A1D5P2X5	PTPRR	0	0
F1NGY9	KIAA0895L	0	0
A0A1D5PIT5	MLC1	1	0
E1BSC6	OSBPL5	0	0
Q5ZMH0	REXO5	0	0
R4GFJ0	CPE	0	0
A0A1D5PXR4	TXLNB	0	0
A0A1D5P5K1	CBX8	1	0
A0A1D5PAE0	ENG	6	0
A0A1D5P7V7	NFS1	0	0
A0A1D5PQY1	TMEM189	0	0
F1NME3	LPCAT1	0	0
F1P4P0	UFM1	1	0
E1BQI2	RAP2A	6	0
A0A1D5P7A3	FAM160A2	2	0
A0A1D5PQ47	TRDMT1	0	0
A0A1D5PA68	LYST	1	0
F1NAH1	SRM	12	0
A0A1D5P9E1	COMMD9	3	0
E1BYI6	RPUSD4	0	0
F1P1Z5	SOX8	0	0
F1NJY8	KDM3A	0	0
A0A1D5PMW3	APIP	0	0
A0A1D5P2W9	ALKBH8	0	0
E1BTW5	JAG1	5	0
E1BQ86	SUN1	0	0
F1NK54	TAX1BP3	1	0
F1NV65	DMXL1	0	0
E1C502	ATG3	2	0
A0A1D5NT61	GLUD2	0	0
A0A1D5PRM8	LRRC57	7	0
R4GM46	TPBG	7	0
R4GH52	P3H4	0	0
A0A1D5P768	NAA25	0	0
F1NPD5	CLGN	0	0
F1P4W4	VEZT	0	0
Q5ZJ19	ATP6V0C	6	0
A0A1D5NU05	EVI5L	0	0
A0A1L1RX55	UCHL3	6	0
F1NWZ1	AGAP1	0	0
E1C7Y6	TRAPPC10	1	0
F1NN63	PGM1	8	0
F1P4G0	METAP2	4	0
A0A1D5PN24	CAMK1	0	0
A0A1D5PDL2	PC	4	0
A0A1L1RMP9	ARL1	6	0
P84173	PHB	18	0
A0A1D5NV02	MAP4K3	0	0
A0A1D5NWU0	MBP	1	0
R4GJT2	LRRC71	0	0
F1P0N0	SKIL	0	0
E1C8W3	ENDOD1	1	0
F1NIN3	PISD	0	0
A0A1D5NX39	EP300	0	0
A0A1D5P6E8	ACSF3	0	0
F6T4S2	DVL1	0	0
E1C3D8	PLCD1	3	0
F1N9U6	GLIPR1L	0	0
A0A1L1RK77	SLC25A14	0	0
A0A1D5PRF2	MIF	26	0
A0A1D5P1P9	NHP2	1	0
P21869	CSNK2A2	6	0
A0A1D5P758	ANK2	0	0
R4GGQ8	TTYH1	0	0
A0A1D5NU19	WDR11	3	0
E1BXX6	DIS3	1	0
Q5ZK59	RNASEH2B	0	0
A0A1D5PRU7	TTC37	3	0
F1NSZ7	MSI1	0	0
A0A1D5NX03	SLC4A4	1	0
A0A1D5PB17	LRRC58	0	0
F1NN93	IQSEC3	0	0
A0A1D5PAZ9	CHCHD6	0	0
A0A1L1RV52	IAH1	0	0
Q5ZIP3	DOHH	0	0
F1NPA4	INTS7	0	0
Q5F3H4	PSMG1	3	0
A0A1L1RK74	REXO2	0	0
A0A1D5PY21	FUNDC2	0	0
A0A1D5PNU7	NPTN	11	0
Q5ZHV7	SPRYD7	1	0
A0A1D5PKQ7	TRMT5	0	0
R4GFT6	SUN2	0	0
F1NCD7	PIN4	1	0
A0A1D5P5B2	IVD	1	0
F1NML1	CACHD1	0	0
A0A1D5NY80	WDFY3	0	0
Q5ZKI4	CCDC93	2	0
A0A1L1RK44	TFG	12	0
F1NS71	MTCH1	1	0
F1NI04	GNS	1	0
E1C0V2	HID1	1	0
Q5ZLX0	PGRMC2	2	0
P18945	MT-CO3	0	0
R4GFT1	MYEOV2	0	0
F1P130	ALDH1L2	0	0
A0A1D5NWK7	COQ5	0	0
A0A1D5P5Z7	FECH	3	0
A0A1D5PKA8	XPO6	1	0
Q5ZJ03	GNG2	4	0
A0A1D5PKS1	GRIA3	0	0
E1C233	N6AMT1	0	0
A0A1L1RWX6	ACOT13	0	0
[truncated: 3,654 more rows]

## Sheet: ABEV proteome
Accession	Gene Symbol	Description	A	B	C	Appearances	ExoCarta Count
A0A1D5NW27	TUBA1A	Tubulin alpha chain OS=Gallus gallus	274	189	267	3	34
P09244	TUBB	Tubulin beta-7 chain OS=Gallus gallus PE=2 SV=1	193;10_2	239	258	3	30
Q90953	VCAN	Isoform V1 of Versican core protein OS=Gallus gallus	821	137	241	3	3
F1NA76	TMED10	Transmembrane p24 trafficking protein 10 OS=Gallus gallus	66	185	235	3	22
A0A1L1RJ56	RPL13	60S ribosomal protein L13 OS=Gallus gallus	141	154	179	3	19
A0A1D5NUY5	SPTBN1	Spectrin beta chain OS=Gallus gallus	32	53	154	3	16
A0A1D5NW83	MYH10	Myosin heavy chain 10 OS=Gallus gallus	72	488;2_SI	151;9_SI	3	18
Q71SG2	CRMP2A	Collapsin response mediator protein-2A OS=Gallus gallus	190	59	118	3	0
A0A1D5P455	RPL3	Ribosomal protein L3 OS=Gallus gallus	130	146	117	3	20
A0A1D5PP57	ATP6V1B2	Uncharacterized protein OS=Gallus gallus	103	148	111	3	18
Q90593	HSPA5	78 kDa glucose-regulated protein OS=Gallus gallus	190	61;39_2	109	3	46
E1BTG1	RPL12	Ribosomal protein L12 OS=Gallus gallus	44	60	107	3	27
A0A1D5NUQ4	RPL4	Ribosomal protein L4 OS=Gallus gallus	53	101	99	3	20
Q8JG64	PDIA3	Protein disulfide-isomerase A3 OS=Gallus gallus	220	124	98	3	28
A0A1L1RRX1	RPS6	40S ribosomal protein S6 OS=Gallus gallus	92	116	97	3	20
A0A1D5PZ27	ANXA2	Annexin A2 OS=Gallus gallus	68	72	91	3	62
A0A1D5PNE4	RPL7A	60S ribosomal protein L7a OS=Gallus gallus PE=4 SV=1	85	61	91	3	17
A0A1D5P4J8	NCAN	Neurocan OS=Gallus gallus	115	60	86	3	0
A0A1D5PY67	ANXA6	Annexin OS=Gallus gallus	264	28	80	3	37
A0A1D5P0G4	ATP1A1	Sodium/potassium-transporting ATPase subunit alpha OS=Gallus gallus	125;20_2	125;16_2	77	3	46
F1NI05	LAMC1	Laminin subunit gamma 1 OS=Gallus gallus	83	66	77	3	25
F1NBS9	VAT1	Uncharacterized protein OS=Gallus gallus PE=4 SV=3	64	48	74	3	22
A0A1D5NXH8	RPS3A	40S ribosomal protein S3a OS=Gallus gallus	103	60	72	3	14
Q03696	L1CAM	Neuronal-glial cell adhesion molecule OS=Gallus gallus PE=1 SV=2	33	75	71	3	4
P24798	ATP1A3	Sodium/potassium-transporting ATPase subunit alpha-3 OS=Gallus gallus	131	135	67;29_2	3	8
A0A1D5PNF5	RPS3	Ribosomal protein S3 OS=Gallus gallus	49	69	67	3	32
A0A1L1RKP3	RPL8	Ribosomal protein L8 OS=Gallus gallus	63	85;27_SI	66	3	18
A0A1D5NTR6	RPL34	Ribosomal protein L34 OS=Gallus gallus	55	83	65	3	7
A0A1D5P4C7	DPYSL5	Uncharacterized protein OS=Gallus gallus	26	17	64	3	1
P07898	ACAN	Isoform 2 of Aggrecan core protein OS=Gallus gallus	97	84	63	3	0
A0A1D5NVQ7	NCAM1	Neural cell adhesion molecule 1 OS=Gallus gallus	170	98	60	3	4
A0A1D5PX26	RPL23A	Ribosomal protein L23a OS=Gallus gallus	36	97;20_SI	60	3	14
A0A1D5PFU9	STXBP1	Syntaxin-binding protein 1 OS=Gallus gallus	37	46	59	3	16
F1NJI0	ANXA5	Annexin OS=Gallus gallus	48	29	56	3	48
A0A1D5NV23	FSCN1	Fascin OS=Gallus gallus PE=3 SV=1	42	41	55	3	13
A0A1D5PFB4	RPS7	40S ribosomal protein S7 OS=Gallus gallus	36	41	55	3	22
A0A1D5PKF0	MVP	Major vault protein OS=Gallus gallus	76	65	54	3	37
A0A1D5PU77	ATP5B	ATP synthase subunit beta OS=Gallus gallus	57	166	49	3	36
A0A1D5P0U5	CALR	Calreticulin OS=Gallus gallus PE=3 SV=2	133	54	49	3	19
E1BRR6	SCARB2	Scavenger receptor class B member 2 OS=Gallus gallus	36	33	49	3	17
A0A1D5PP68	C1H12ORF66	Chromosome 12 open reading frame 66 OS=Gallus gallus	42	72	48	3	0
F1NGB1	NUCB2	Nucleobindin 2 OS=Gallus gallus	52	52	48	3	4
F2Z4K6	RPL26L1	Uncharacterized protein OS=Gallus gallus	86	72	47	3	3
F1NY38	RPS17	40S ribosomal protein S17 OS=Gallus gallus	19;165_SI	52;51_2	46	3	7
A0A1D5NVI1	RPL9	Ribosomal protein L9 OS=Gallus gallus	91	33	46	3	12
A0A1L1RR84	AP2M1	AP-2 complex subunit mu OS=Gallus gallus	15	48	43	3	16
A0A1L1RNG2	CRMP1	Collapsin response mediator protein 1 OS=Gallus gallus	24	72	42	3	1
E1BSL7	ERP44	Endoplasmic reticulum protein 44 OS=Gallus gallus	43	58	42	3	10
A0A1D5NTA5	CCT8	T-complex protein 1 subunit theta OS=Gallus gallus	57	16	41	3	29
Q98TH5	CRPS11	Ribosomal protein S11 OS=Gallus gallus	19	39	38	3	0
F1NSL7	TSTD1	Uncharacterized protein OS=Gallus gallus	66	59	37	3	0
A0A1D5P774	TPP2	Tripeptidyl peptidase 2 OS=Gallus gallus	19	42	37	3	14
A0A1L1RMP2	RPL32	Ribosomal protein L32 OS=Gallus gallus	30	33	37	3	5
E1C3C6	ATP6V1G1	V-type proton ATPase subunit G OS=Gallus gallus	45	32	37	3	9
A0A1L1RXI6	RPL6	60S ribosomal protein L6 OS=Gallus gallus	87;33_SI	54	35	3	16
A0A1L1RT94	RPL31	Ribosomal protein L31 OS=Gallus gallus	82	48	35	3	11
E1BUN0	HAPLN3	Hyaluronan and proteoglycan link protein 3 OS=Gallus gallus	76	29	35	3	1
A0A1D5NUC1	CCT2	Chaperonin containing TCP1 subunit 2 OS=Gallus gallus	30	40	34	3	44
A0A1D5P7E2	EEF1A1	Elongation factor 1-alpha 1 OS=Gallus gallus	43	36	34	3	58
D0EKR3	PPIA	Peptidyl-prolyl cis-trans isomerase OS=Gallus gallus	39	51	33	3	51
A0A1D5PWZ1	DYNC1H1	Dynein cytoplasmic 1 heavy chain 1 OS=Gallus gallus	17	19	33	3	22
Q5F411	CCT5	Chaperonin containing TCP1 subunit 5 OS=Gallus gallus	22	31	32	3	38
A0A1D5P4L7	TF	Ovotransferrin OS=Gallus gallus	116	27	30	3	24
F1NWH9	CCT6A	Uncharacterized protein OS=Gallus gallus	31	26	30	3	34
A0A1D5PJW4	PSMA7	Proteasome subunit alpha type OS=Gallus gallus	32	29	28	3	25
A0A1L1RK80	RPS16	Ribosomal protein S16 OS=Gallus gallus	58	26	27	3	23
A0A1D5PNS5	MYL12B	Uncharacterized protein OS=Gallus gallus	43	43	26	3	11
A0A1D5PJX2	CAPZA1	F-actin-capping protein subunit alpha-1 OS=Gallus gallus	39	40	26	3	24
A0A1L1RUE7	PSMB6	Proteasome subunit beta type OS=Gallus gallus PE=3 SV=1	49	37	26	3	23
A0A1D5PMW9	RAB2B	Uncharacterized protein OS=Gallus gallus PE=4 SV=1	30	30	25	3	5
A0A1D5PJ08	NID1	Nidogen 1 OS=Gallus gallus	99	79	24	3	8
A0A1D5PFJ6	HSPA8	Heat shock cognate 71 kDa protein OS=Gallus gallus	84;12_2	71	23;18_SI	3	71
A0A1L1RJN4	RPL37	Ribosomal protein L37 OS=Gallus gallus	58	43	23	3	0
A0A1D5PNG3	EIF6	Eukaryotic translation initiation factor 6 OS=Gallus gallus	22	27	23	3	7
A0A1I7Q3Y8	ATP1B3	Sodium/potassium-transporting ATPase subunit beta OS=Gallus gallus	33	25	23	3	28
E1BX02	PSMD2	Proteasome 26S subunit, non-ATPase 2 OS=Gallus gallus	15	27	22	3	25
P08070	TUBA8B	Tubulin alpha-2 chain OS=Gallus gallus PE=2 SV=1	22	22	22	3	0
E1C347	GNAO1	G protein subunit alpha o1 OS=Gallus gallus	64	41	21	3	7
A0A1L1RLL0	RPL24	Ribosomal protein L24 OS=Gallus gallus	136	39	21	3	17
A0A1D5P149	LOC107049046	Uncharacterized protein OS=Gallus gallus	23	32	20	3	0
F6SU35	RPL10A	Ribosomal protein OS=Gallus gallus	21	28	20	3	21
A0A1D5PRX3	LSAMP	Limbic system-associated membrane protein OS=Gallus gallus	63	29	19	3	0
A0A1L1RU84	RPS2	Ribosomal protein S2 OS=Gallus gallus	22	20	19	3	29
E1BT18	SLC27A4	Solute carrier family 27 member 4 OS=Gallus gallus PE=4 SV=3	38	23	18	3	0
F1P010	ARPC4	Actin-related protein 2/3 complex subunit 4 OS=Gallus gallus	53	37	17	3	21
A0A1D5PSD5	CNTN1	Contactin-1 OS=Gallus gallus	36	31	17	3	3
E1BWU6	PLXNB3	Plexin B1 OS=Gallus gallus	63	14	16	3	1
P09102	P4HB	Protein disulfide-isomerase OS=Gallus gallus	90	17	15	3	24
F1NBW2	ATP6V1A	V-type proton ATPase catalytic subunit A OS=Gallus gallus	132	100	142	3	23
A0A1L1RJK1	STMN1	Stathmin OS=Gallus gallus	164;14_SI	99	137	3	7
A0A1D5NZ30	NCL	Nucleolin OS=Gallus gallus	46	68	36	3	8
A0A1D5PUA3	LRP1	Low-density lipoprotein receptor-related protein 1 OS=Gallus gallus	19	57	54	3	8
P61355	RPL27	60S ribosomal protein L27 OS=Gallus gallus	48	54	51	3	14
A0A1D5PDK7	RPL7	60S ribosomal protein L7 OS=Gallus gallus	36;81_SI	32	21	3	28
A0A1D5NZF3	RPL36A	Uncharacterized protein OS=Gallus gallus	21;122_SI	18	15	3	2
A0A1D5PNS4	GSN	Gelsolin OS=Gallus gallus	76	94	86	3	34
P51417	RPL15	60S ribosomal protein L15 (Fragment) OS=Gallus gallus	115	123	76	3	18
P60878	SNAP25	Isoform 2 of Synaptosomal-associated protein 25 OS=Gallus gallus	86	52	71	3	2
A0A1D5PZN7	CCT7	T-complex protein 1 subunit eta OS=Gallus gallus	39	22	47;49_SI	3	26
F1NB66	RPLP0	60S acidic ribosomal protein P0 OS=Gallus gallus	62	34	23	3	33
A0A1D5NVG3	RPL19	Uncharacterized protein OS=Gallus gallus	24	36	20	3	18
A0A1D5NVD7	RPL28	Ribosomal protein L28 OS=Gallus gallus	35	66	29	3	9
A0A1L1RXG5	CCT4	Chaperonin containing TCP1 subunit 4 OS=Gallus gallus	31	17	16	3	31
A0A1D5PN02	ATP2A2	Calcium-transporting ATPase OS=Gallus gallus	72	139		2	6
A0A1D5PT58	RPS8	40S ribosomal protein S8 OS=Gallus gallus	44	103		2	29
A0A1D5NY15	AGRN	Agrin OS=Gallus gallus	36	57		2	27
A0A1D5P9N7	LDHB	L-lactate dehydrogenase OS=Gallus gallus	63	53		2	38
F1NRM5	ACTR2	Actin-related protein 2 OS=Gallus gallus	34	52		2	30
A0A1L1RNH2	PSMC2	Proteasome 26S subunit, ATPase 2 OS=Gallus gallus	50	48		2	15
A0A1D5PNQ9	ERLIN1	ER lipid raft associated 1 OS=Gallus gallus	84	47;32_SI		2	5
F1N8E6	EMC8	Uncharacterized protein OS=Gallus gallus	34	42		2	0
A0A1L1RIP2	SNRPE	Small nuclear ribonucleoprotein E OS=Gallus gallus	36	38		2	5
A0A1L1RRM5	RPL37A	60S ribosomal protein L37a OS=Gallus gallus	37	37		2	3
A0A1D5PKX1	HAPLN1L	Uncharacterized protein OS=Gallus gallus PE=4 SV=1	37	34		2	0
Q5F3B5	GNAQ	G protein subunit alpha q OS=Gallus gallus	20	34		2	22
Q71RI7	GNA11	G protein subunit alpha 11 OS=Gallus gallus	57	33		2	22
A0A1D5PQV1	FAU	40S ribosomal protein S30 OS=Gallus gallus	48	31		2	0
Q5ZLX2	EIF2S1	Eukaryotic translation initiation factor 2 subunit 1 OS=Gallus gallus	18	27		2	16
A0A1L1RZM9	CYB5R1	NADH-cytochrome b5 reductase OS=Gallus gallus	16	25		2	2
A0A1L1RQK1	RPN1	Dolichyl-diphosphooligosaccharide--protein glycosyltransferase subunit 1 OS=Gallus gallus	17	24		2	11
E1C8V9	SNRPGP15	Small nuclear ribonucleoprotein polypeptide G OS=Gallus gallus	15	24		2	0
A0A1D5P892	SRSF6	Serine and arginine rich splicing factor 6 OS=Gallus gallus	25	21		2	2
A0A1D5P8V3	YWHAZ	14-3-3 protein zeta OS=Gallus gallus	25	21		2	59
A0A1D5PF08	CANX	Calnexin OS=Gallus gallus	27	20		2	20
F1P5T8	CDH13	Cadherin-13 OS=Gallus gallus	23	20		2	3
E1C3G8	RPS29	Ribosomal protein S29 OS=Gallus gallus	32	19		2	3
A0A1L1RYY9	APMAP	Adipocyte plasma membrane-associated protein OS=Gallus gallus	20	19		2	7
F1NMY1	YWHAG	14-3-3 protein gamma OS=Gallus gallus	15	19		2	43
A0A1D5PG99	CRABP1	Cellular retinoic acid-binding protein 1 OS=Gallus gallus	46	16		2	0
A0A1D5NZD8	ATP2B1	Calcium-transporting ATPase OS=Gallus gallus	15	16;122_SI		2	19
A0A1L1RPB7	PON2	Serum paraoxonase/arylesterase 2 OS=Gallus gallus	16	15		2	0
A0A1L1RNL8	TDRD6	Uncharacterized protein OS=Gallus gallus PE=4 SV=1	15	15		2	0
P60706	ACTB	Actin, cytoplasmic 1 OS=Gallus gallus	752		540	2	73
A0A1D5PLR5	VAMP2	Uncharacterized protein OS=Gallus gallus PE=4 SV=1	49		116	2	7
A0A1D5P5R9	ATP6V0A1	V-type proton ATPase subunit a OS=Gallus gallus	73		69	2	10
A0A1D5PD44	RPL10	Uncharacterized protein OS=Gallus gallus	31		54	2	15
F1NKT5	BTF3L4	Transcription factor BTF3 OS=Gallus gallus	49		50	2	0
A0A1D5PPN9	HSP90B1	Endoplasmin OS=Gallus gallus	49		38	2	34
A0A1D5PEN2	MAP1B	Uncharacterized protein OS=Gallus gallus PE=4 SV=2	28		35	2	2
R9PXP8	PAICS	Uncharacterized protein OS=Gallus gallus	34		31	2	26
Q90WD0	ACTR3	Actin-related protein 3 OS=Gallus gallus	33		29	2	30
A0A1D5PPN6	CKB	Creatine kinase B-type OS=Gallus gallus	51		28	2	13
A0A1D5PNI7	PLPPR3	Phospholipid phosphatase related 3 OS=Gallus gallus PE=4 SV=1	70		26	2	0
F1NC02	PSMA4	Proteasome subunit alpha type OS=Gallus gallus	34		24	2	25
A0A1D5NYM9	RPL35A	Uncharacterized protein OS=Gallus gallus	55		22	2	5
A0A1D5PYC4		Uncharacterized protein OS=Gallus gallus PE=4 SV=1	24		19	2	0
A0A1D5PFM1	ZC3H3	Zinc finger CCCH-type containing 3 OS=Gallus gallus	23		17	2	0
A0A1D5P719	PRDX1	Peroxiredoxin-1 OS=Gallus gallus	22;120_SI		16	2	48
Q5ZHM8	SDCBP	Syndecan binding protein OS=Gallus gallus	42		15	2	57
A0A1D5PTI6	ITGA6	Integrin alpha-6 OS=Gallus gallus	41		16	2	32
A0A1L1RV98	GDI2	GDP dissociation inhibitor 2 OS=Gallus gallus	17	38		2	43
F1NW23	CLTC	Clathrin heavy chain OS=Gallus gallus		169	202	2	52
A0A1D5PHV9	EEA1	Early endosome antigen 1 OS=Gallus gallus		54	64	2	3
A0A1L1RJC8	FARSB	Phenylalanyl-tRNA synthetase beta subunit OS=Gallus gallus		37	59	2	7
A0A1D5PKC8	MSN	Moesin OS=Gallus gallus		22	59	2	51
A0A1D5PC92	HIST1H2B5L	Histone H2B OS=Gallus gallus		42	54	2	0
A0A1D5PJ40	CLTB	Clathrin light chain OS=Gallus gallus		27;79_2	53	2	4
A0A1D5PN93	FAM105A	Uncharacterized protein OS=Gallus gallus		68	49	2	0
Q5ZHR7	CLTA	Clathrin light chain OS=Gallus gallus		43	46;57_SI	2	10
F1P5I5	UBE2O	Ubiquitin conjugating enzyme E2 O OS=Gallus gallus		43	44	2	1
A0A1D5PA04	GLB1L2	Uncharacterized protein OS=Gallus gallus		65	42	2	0
A0A1D5PK33	RPS14	Ribosomal protein S14 OS=Gallus gallus		20	42	2	15
A0A1D5PXL6	TSC2	Uncharacterized protein OS=Gallus gallus PE=4 SV=1		30	36	2	2
A0A1D5NTY2	GLG1	Golgi apparatus protein 1 OS=Gallus gallus		29	36	2	11
F1NNV0	ATP2A3	Calcium-transporting ATPase OS=Gallus gallus		107;14_SI	35	2	3
Q5ZIT7	PSMC3	Proteasome 26S subunit, ATPase 3 OS=Gallus gallus		66	34	2	20
F1NKY6	CPNE1	Copine 1 OS=Gallus gallus		28	33	2	16
A0A1L1RNZ2	RPL29	60S ribosomal protein L29 OS=Gallus gallus		21	33	2	6
A0A1D5NZY0	TNC	Tenascin OS=Gallus gallus		19	32	2	10
F1NV02	APOB	Apolipoprotein B OS=Gallus gallus		16	32	2	19
F1NP58	PES1	Pescadillo homolog OS=Gallus gallus		20	23	2	2
A0A1D5NWG9	STX1A	Syntaxin 1A OS=Gallus gallus		25	22	2	1
F1NR71	PSMD7	Proteasome 26S subunit, non-ATPase 7 OS=Gallus gallus		82	20	2	10
F1NH23	RTN1	Reticulon OS=Gallus gallus		37	20	2	0
A0A1D5NU56	CLSTN1	Calsyntenin 1 OS=Gallus gallus		42	19	2	10
F1NTD7	PTGFRN	Prostaglandin F2 receptor inhibitor OS=Gallus gallus PE=4 SV=3		31	19	2	35
A0A1D5PE33	RAB1B	RAB1A, member RAS oncogene family OS=Gallus gallus		15	19	2	29
R4GGM5	TMED7	Transmembrane p24 trafficking protein 7 OS=Gallus gallus		24	18	2	4
A0A1D5PG87	TOR1AL	Uncharacterized protein OS=Gallus gallus PE=4 SV=1		47	16	2	0
A0A1D5PSK3	EMC1	ER membrane protein complex subunit 1 OS=Gallus gallus		15	16	2	0
P32882	TUBB2B	Tubulin beta-2 chain OS=Gallus gallus PE=1 SV=1	203			1	10
A0A1D5PAM6	STAU2	Staufen double-stranded RNA binding protein 2 OS=Gallus gallus	92			1	1
A0A1D5PN81	ENO1	Alpha-enolase OS=Gallus gallus	68			1	63
A0A1D5PIR2	DBI	Acyl-CoA-binding protein OS=Gallus gallus	67			1	5
A0A1D5P9V0	PKLR	Pyruvate kinase OS=Gallus gallus	65			1	12
F1NSJ1	CNTN2	Contactin-2 OS=Gallus gallus	59			1	0
A0A1D5PDR0	LSS	Terpene cyclase/mutase family member OS=Gallus gallus	47			1	1
A0A1L1S091	PEBP1	Phosphatidylethanolamine binding protein 1 OS=Gallus gallus	40			1	27
A0A1D5PS29	EEF2	Elongation factor 2 OS=Gallus gallus	39			1	56
A0A1D5PA91	JUP	Junction plakoglobin OS=Gallus gallus	39			1	23
E1C319	STX12	Syntaxin 12 OS=Gallus gallus	39			1	16
F1NP51	LMNA	Lamin-B2 OS=Gallus gallus	35			1	7
P10288	CDH2	Cadherin-2 OS=Gallus gallus	34			1	3
A0A1D5PN25	YBX1	Nuclease-sensitive element-binding protein 1 OS=Gallus gallus	34			1	18
A0A1D5PE25	CYB5B	Cytochrome b5 type B OS=Gallus gallus	34			1	2
A0A1D5PR41		Uncharacterized protein OS=Gallus gallus PE=4 SV=1	33			1	0
A0A1D5PCT4	CORO1C	Coronin OS=Gallus gallus	32			1	11
A0A1D5PMJ9	DPYSL4	Dihydropyrimidinase like 4 OS=Gallus gallus	31			1	0
A0A1D5PW25	LMAN2	Lectin, mannose binding 2 OS=Gallus gallus	29			1	13
F1NW50	ATP6V1H	Uncharacterized protein OS=Gallus gallus	29			1	12
F1NRM8	ERP29	Endoplasmic reticulum resident protein 29 OS=Gallus gallus	28			1	5
A0A1L1RM59	BTF3	Transcription factor BTF3 OS=Gallus gallus	28			1	1
A0A1D5NWL4	TKTL1	Transketolase OS=Gallus gallus	26			1	0
A0A1D5PIK7	TP53I11	Tumor protein p53 inducible protein 11 OS=Gallus gallus	26			1	0
Q5EES2	GPM6B	Glycoprotein M6B OS=Gallus gallus	26			1	0
A0A1D5P703	MGAM	Uncharacterized protein OS=Gallus gallus	25			1	3
A0A1D5PSU0	RPL27A	Ribosomal protein L27a OS=Gallus gallus	25			1	7
A0A1L1RXA4	CAPZA2	F-actin-capping protein subunit alpha-2 OS=Gallus gallus	25			1	15
P01994	HBAA	Hemoglobin subunit alpha-A OS=Gallus gallus	24			1	0
A0A1D5PSZ9	RPL14	Ribosomal protein L14 OS=Gallus gallus	23			1	14
A0A1D5PMR1	UCHL1	Ubiquitin carboxyl-terminal hydrolase OS=Gallus gallus	23			1	4
E1C2I9	LARS	Leucyl-tRNA synthetase OS=Gallus gallus	22			1	15
A0A1D5NUL5	SEPT6	Septin 11 OS=Gallus gallus	21			1	5
F1N9Q5	NTM	Neurotrimin OS=Gallus gallus	21			1	0
A0A1L1RJ39	ALCAM	CD166 antigen OS=Gallus gallus	21			1	9
F1NH79	CHD4	Chromodomain helicase DNA binding protein 4 OS=Gallus gallus	21			1	3
A0A1D5P0F2	HNRNPK	Heterogeneous nuclear ribonucleoprotein K OS=Gallus gallus	20			1	24
A0A1D5PDW7	RAC3	Ras-related C3 botulinum toxin substrate 3 (rho family, small GTP binding protein Rac3) OS=Gallus gallus	17			1	6
A0A1L1RUT1	COPB2	Coatomer protein complex subunit beta 2 OS=Gallus gallus	17			1	18
A0A1D5PPL7	EEF1D	Uncharacterized protein OS=Gallus gallus PE=4 SV=2	16			1	22
A0A1D5PDC7	PPP2R5D	Serine/threonine protein phosphatase 2A regulatory subunit OS=Gallus gallus PE=3 SV=1	16			1	0
A0A1D5P2S5	SCRN1	Secernin 1 OS=Gallus gallus	16			1	2
A0A1D5NYP3	CFL2	Cofilin-2 OS=Gallus gallus	16			1	10
A0A1L1RIS4	ARPC2	Arp2/3 complex 34 kDa subunit OS=Gallus gallus	16			1	12
A0A1D5P957	PPIF	Peptidyl-prolyl cis-trans isomerase OS=Gallus gallus	16			1	0
A0A1D5P2B9	TPM3	Tropomyosin 3 OS=Gallus gallus	15			1	14
F1NUT7	NEFM	Neurofilament medium polypeptide OS=Gallus gallus	15			1	2
A0A1D5P630	ACTG1	Actin, cytoplasmic 2 OS=Gallus gallus		548		1	37
F1NBD0	ERLIN2	ER lipid raft associated 2 OS=Gallus gallus		79		1	4
A0A1D5PN54	ATP5A1Z	ATP synthase subunit alpha OS=Gallus gallus		78		1	0
A0A1D5NZ55	UGGT1	UDP-glucose glycoprotein glucosyltransferase 1 OS=Gallus gallus		47		1	4
E1C2H4	LEMD2	LEM domain containing 2 OS=Gallus gallus PE=4 SV=3		43		1	0
P14105	MYH9	Myosin-9 OS=Gallus gallus		40		1	37
A0A1D5NVN6	MAP4K4	Mitogen-activated protein kinase kinase kinase kinase 4 OS=Gallus gallus		40		1	14
A0A1D5PPU9	CAT	Catalase OS=Gallus gallus		37		1	16
A0A1D5NX48	KRT14	Keratin, type I cytoskeletal 14 OS=Gallus gallus		33		1	12
F1NZC6	PRPSAP2	Phosphoribosyl pyrophosphate synthase-associated protein 2 OS=Gallus gallus		33		1	3
A0A1D5PHB7	RAB6A	Ras-related protein Rab-6A OS=Gallus gallus		32		1	23
A0A1D5PL84	LNPEP	Leucyl and cystinyl aminopeptidase OS=Gallus gallus		31		1	13
A0A1D5P9R7	ATP2B2	Calcium-transporting ATPase OS=Gallus gallus		30		1	4
A0A1D5P2Q1	SACM1L	SAC1 like phosphatidylinositide phosphatase OS=Gallus gallus PE=4 SV=1		29		1	3
Q5ZLI2	PSMA3	Proteasome subunit alpha type OS=Gallus gallus		26		1	29
R4GJK4	SSR3	Signal sequence receptor subunit 3 OS=Gallus gallus		26		1	2
A0A1D5P776	RPL23	Ribosomal protein L23 OS=Gallus gallus		26		1	13
E1BWI0	DSP	Desmoplakin OS=Gallus gallus		25		1	17
F1NPF0	EIF2S3	Uncharacterized protein OS=Gallus gallus		22		1	9
A0A1D5PEM4	MYL6	Myosin light polypeptide 6 OS=Gallus gallus		22		1	15
A0A1L1RU99	RPS15A	Uncharacterized protein OS=Gallus gallus		22		1	14
A0A1D5PFD3	CASC4	Protein CASC4 OS=Gallus gallus		22		1	2
R4GIQ2	RPL21	Ribosomal protein L21 OS=Gallus gallus		22		1	10
A0A1D5PQ38	RPS13	40S ribosomal protein S13 OS=Gallus gallus		21		1	30
A0A1D5PIE9	RPS26	40S ribosomal protein S26 OS=Gallus gallus		21		1	19
A0A1D5NY37	KRAS	KRAS proto-oncogene, GTPase OS=Gallus gallus		19		1	24
A0A1D5PGH1	BSG	Basigin OS=Gallus gallus		17		1	38
F1NJ23	LAMB1	Laminin subunit beta 1 OS=Gallus gallus PE=4 SV=3		17		1	17
F1N8Q1	SOD1	Superoxide dismutase [Cu-Zn] OS=Gallus gallus		17		1	17
A0A1D5PNW0	RPL30	60S ribosomal protein L30 OS=Gallus gallus		16		1	19
Q5F433	ARL6IP5	PRA1 family protein 3 OS=Gallus gallus		16		1	5
F1NH93	RPS20	Ribosomal protein S20 OS=Gallus gallus		14		1	14
Q90661	SYP	Synaptophysin IIa OS=Gallus gallus		14		1	0
A0A1D5PE52	GRIA4	Glutamate ionotropic receptor AMPA type subunit 4 OS=Gallus gallus		14		1	0
A0A1D5PAX5	FAAHL	Uncharacterized protein OS=Gallus gallus		14		1	0
A0A1D5P2Y8	EIF4A2	Eukaryotic initiation factor 4A-II OS=Gallus gallus			66	1	19
P07751	SPTAN1	Spectrin alpha chain, non-erythrocytic 1 OS=Gallus gallus			50	1	14
R4GJW8	CALM1	Calmodulin OS=Gallus gallus			44	1	18
A0A1D5PL39	ATP6V1E1	Uncharacterized protein OS=Gallus gallus			41	1	19
Q5ZKJ2	YWHAH	Tyrosine 3-monooxygenase/tryptophan 5-monooxygenase activation protein eta OS=Gallus gallus			34	1	36
A0A1D5PEJ2	TTC9	Tetratricopeptide repeat domain 9 OS=Gallus gallus			31	1	0
A0A1D5PC18	H3F3C	Histone H3 OS=Gallus gallus			30	1	3
E1C080	RAB8B	RAB8B, member RAS oncogene family OS=Gallus gallus			29	1	30
E1C7A7	VTN	Vitronectin OS=Gallus gallus			28	1	22
A0A1D5P3X1	ITFG1	Integrin alpha FG-GAP repeat containing 1 OS=Gallus gallus			26	1	2
F1P2T2	POR	NADPH--cytochrome P450 reductase OS=Gallus gallus			26	1	2
F1NSA8	RAP1A	RAP1A, member of RAS oncogene family OS=Gallus gallus			25	1	30
A0A1D5PDT3	ATP2B4	Calcium-transporting ATPase OS=Gallus gallus			23	1	17
A0A1L1RME5	WDR75	Uncharacterized protein OS=Gallus gallus			23	1	0
E1BWJ8	ABI1	Abl interactor 1 OS=Gallus gallus			23	1	8
A0A1D5NYX6	CYB5A	Cytochrome b5 OS=Gallus gallus			21	1	3
A0A1L1RNY2	RPL22	60S ribosomal protein L22 OS=Gallus gallus			21	1	5
Q5ZMG8	RHOGL	Uncharacterized protein OS=Gallus gallus			20	1	0
A0A1D5P1Q6	MCAM	Melanoma cell adhesion molecule OS=Gallus gallus			18	1	8
F1NZB0	PLXNA4B	Plexin A4 OS=Gallus gallus PE=4 SV=3			17	1	0
P02612	MYL9	Myosin regulatory light chain 2, smooth muscle major isoform OS=Gallus gallus PE=1 SV=2			16	1	1
A0A1L1RMQ1	OPCML	Opioid-binding protein/cell adhesion molecule homolog OS=Gallus gallus			16	1	0
F1P342	ASIC4	Acid sensing ion channel subunit family member 4 OS=Gallus gallus			15	1	0
A0A1D5NUI3	XYLT1	Xylosyltransferase 1 OS=Gallus gallus			15	1	0

## Sheet: ExoCarta All Dataset Counts
GENE SYMBOL
GAPDH	73
ACTB	73
HSPA8	71
ENO1	63
ANXA2	62
PKM	62
YWHAZ	59
EEF1A1	58
HSP90AA1	57
SDCBP	57
PGK1	57
PDCD6IP	56
EEF2	56
HSP90AB1	56
YWHAE	55
LDHA	54
ALB	54
ALDOA	54
CFL1	53
VCP	52
CLTC	52
PPIA	51
TPI1	51
MSN	51
FASN	50
HIST1H4A	49
PRDX1	48
RAP1B	48
ANXA5	48
PFN1	48
CDC42	46
SLC3A2	46
HSPA5	46
ATP1A1	46
GNAI2	46
A2M	45
CCT2	44
FLNA	44
RAB7A	43
YWHAG	43
YWHAQ	43
GDI2	43
CD9	43
HSPA1A	43
CLIC1	43
RAC1	43
ANXA11	42
TUBA1B	42
GNB2	42
LGALS3BP	42
RAN	41
ITGB1	41
MFGE8	41
ACLY	41
YWHAB	41
PRDX2	41
EHD4	40
ACTN4	40
EZR	40
ANXA4	39
KPNB1	39
ARF1	39
RHOA	39
RAB5C	39
HIST1H4B	39
LDHB	38
CCT5	38
AHCY	38
GNB1	38
SLC16A1	38
BSG	38
RPS4X	38
THBS1	38
HIST2H4A	38
MVP	37
FN1	37
RAB14	37
GNAS	37
ANXA6	37
ACTG1	37
MYH9	37
STOM	37
RALA	36
FLOT1	36
ATP5B	36
YWHAH	36
RAB5B	35
PTGFRN	35
HSPD1	35
RAB8A	35
TUBA1C	35
TKT	35
UBA1	35
CAND1	34
GPI	34
TCP1	34
TUBA1A	34
GSN	34
ANXA1	34
RPSA	34
CCT6A	34
HSP90B1	34
ACTN1	34
RDX	34
TUBB4B	34
CCT3	34
IGSF8	34
RAB1A	34
CD81	33
TFRC	33
RAB10	33
RPLP0	33
CD59	33
SLC1A5	33
EEF1G	33
HSPB1	32
SLC2A1	32
C3	32
ITGA6	32
ANXA7	32
RAB5A	32
RPS3	32
LAMP1	32
EHD1	32
CD82	32
SLC44A1	32
TSG101	31
MDH2	31
RAB2A	31
CCT4	31
RAB35	31
GSTP1	31
GNB2L1	31
MDH1	30
ACTR2	30
CAP1	30
ACTR3	30
RPS13	30
BROX	30
IST1	30
RAP1A	30
PGAM1	30
TUBB	30
RAB8B	30
HIST4H4	30
IQGAP1	30
MYO1C	30
CCT8	29
RAB1B	29
PSMA3	29
ARHGDIA	29
RPS2	29
RPS8	29
FLOT2	29
PDCD6	29
WDR1	29
EIF4A1	29
GNAI3	29
SLC7A5	29
ATP1B3	28
NRAS	28
RPL7	28
AKR1A1	28
PDIA3	28
CD44	28
HIST1H2BL	28
HIST1H4C	28
HIST1H4D	28
HIST1H4F	28
HIST1H4I	28
HIST1H4J	28
HIST1H4K	28
APOE	28
TAGLN2	28
HIST1H4H	28
SNAP23	27
TOLLIP	27
RPL12	27
NCSTN	27
AGRN	27
PEBP1	27
ADAM10	27
LAMP2	27
CHMP2A	27
PHGDH	27
ACTA1	27
CD63	27
RPS18	27
HBA1	27
TLN1	26
RAB11B	26
RUVBL1	26
MIF	26
ST13	26
VCL	26
NME2	26
ARF6	26
CCT7	26
PAICS	26
SERPINF1	26
HSPA1B	26
VPS28	26
G6PD	26
AHSG	26
PSMA1	25
PSMD2	25
LAMC1	25
PSMA4	25
PSMA6	25
PSMA7	25
PRDX6	25
SRI	25
PPIB	25
CLU	25
RAP2B	25
HSPA4	25
ACTC1	25
ANPEP	25
PCBP1	25
ITGB3	25
HNRNPK	24
VPS37B	24
STX7	24
PSMA2	24
P4HB	24
ITGAV	24
DIP2B	24
CAPZA1	24
TF	24
GNA13	24
KRAS	24
TUBA4A	24
HIST1H4E	24
HIST1H4L	24
HIST2H4B	24
ATP6V1A	23
NAP1L1	23
PSMA5	23
CHMP4B	23
RPS16	23
PSMB6	23
JUP	23
HBB	23
DPYSL2	23
RAB6A	23
UBB	23
RPL18	23
LTF	23
NPM1	22
OLA1	22
RRAS	22
RPS7	22
CSE1L	22
ATIC	22
PGD	22
GNAQ	22
DYNC1H1	22
EIF3A	22
DARS	22
EEF1D	22
PDIA6	22
AARS	22
ATP1B1	22
VAT1	22
TMED10	22
GNA11	22
VTN	22
FLNB	22
RPS25	22
CPNE3	22
VAMP3	22
KRT1	22
ARF4	22
H2AFY	22
HLA-A	22
RHOG	22
HIST1H3H	22
HIST1H2AB	22
RAB13	22
ATP5A1	22
RPS9	22
CLIC4	21
UBE2N	21
APOA1	21
PABPC1	21
ARPC4	21
RPL10A	21
IMPDH2	21
APRT	21
TARS	21
CHMP5	21
TUBB3	21
TUBB2A	21
HSPH1	21
ARF5	21
CTNNA1	21
DPP4	21
HIST1H3A	21
ANXA3	21
ACTA2	21
ICAM1	21
PPP2R1A	21
CALM2	21
NARS	20
RPS6	20
RPS27A	20
HSPG2	20
PSMB3	20
RPL3	20
ALDOC	20
CANX	20
PFKP	20
RAB21	20
RPLP2	20
PSMC3	20
COPA	20
ARPC3	20
EPRS	20
CTNNB1	20
RPS10	20
MTHFD1	20
DNAJA1	20
KRT10	20
RPL4	20
CAPZB	20
STIP1	20
TMEM2	20
NME1	20
F5	20
HIST1H2AE	20
SLC44A2	20
HIST1H1D	20
LYN	20
TSPAN14	20
HIST1H1B	20
SND1	20
RPS26	19
ATP2B1	19
NAPA	19
SLC1A4	19
AKR1B1	19
VPS4B	19
RPL13	19
APOB	19
CS	19
EIF4A2	19
VPS35	19
EHD3	19
PSMB5	19
VPS4A	19
CALR	19
CTNND1	19
RPL30	19
LAP3	19
ATP6V1E1	19
RUVBL2	19
SLC7A1	19
TTYH3	19
VDAC1	19
PFKL	19
EPCAM	19
HIST1H2BF	19
HIST1H2AD	19
SFN	19
PLSCR1	19
FTH1	19
RPS11	19
RRAS2	19
B2M	19
GOLGA7	19
CIB1	19
VARS	19
HIST2H2BE	19
HIST2H3A	19
SLC9A3R1	18
NACA	18
PHB	18
VTA1	18
ATP6V1B2	18
RPL15	18
RALB	18
RPL8	18
PSMD12	18
HNRNPA2B1	18
AP2B1	18
ACTR1A	18
MARCKS	18
RPL19	18
M6PR	18
ITGA3	18
MYH10	18
SCAMP3	18
DSTN	18
TM9SF2	18
RPL5	18
CALM1	18
COPB2	18
YBX1	18
GNAI1	18
SLC25A5	18
ENO2	18
SLC29A1	18
ARF3	18
RPL17	18
RAB11A	18
CALM3	18
HSPA2	18
ITGA2	18
VAMP8	18
PRDX5	18
CBR1	18
C4B	18
HBA2	18
NT5E	18
HIST1H2BB	18
STX4	18
EPB41L2	18
HIST1H2BD	18
RPL7A	17
EIF3I	17
CNP	17
CYFIP1	17
BLVRA	17
SCARB2	17
GOT2	17
TMED2	17
SLC12A2	17
DDX3X	17
PHB2	17
LAMB1	17
PSMD3	17
SOD1	17
ESD	17
EEF1A2	17
PARK7	17
LAMA5	17
RPS5	17
EIF5A	17
RPL24	17
ATP2B4	17
ARPC1B	17
DSP	17
HLA-B	17
COL6A1	17
H2AFZ	17
F11R	17
C9	17
MFI2	17
HIST2H2AA3	17
EIF3C	17
FERMT3	17
AP2M1	16
ACP1	16
STXBP1	16
AKR7A2	16
RPL6	16
PA2G4	16
SPTBN1	16
GARS	16
CAT	16
CPNE1	16
EIF2S1	16
PPP1CA	16
TXN	16
BASP1	16
SARS	16
STX12	16
PSMD1	16
FGG	16
LAMTOR1	16
F2	16
TGFBI	16
CHMP6	16
HSPA9	16
PRDX4	16
SEPT2	16
C4A	16
TUBB6	16
DNM2	16
HIST2H2AB	16
H3F3A	16
44076	16
HIST1H3F	16
HIST1H3C	16
HIST1H3I	16
AQP1	16
SERPINA1	16
TSPAN8	16
HNRNPF	16
PSMC4	16
HIST1H2BG	16
HIST1H2BE	16
HIST1H2BI	16
HIST1H2BC	16
EIF3B	15
GART	15
PCBP2	15
CAPZA2	15
IGF2R	15
ABCB6	15
UGP2	15
PDCD10	15
EIF3E	15
RHEB	15
PROM1	15
COPB1	15
PSMD6	15
YES1	15
PSMC2	15
SEC22B	15
PSMB1	15
CSNK2A1	15
LARS	15
RPS14	15
PSMC5	15
PPP2CA	15
EEF1B2	15
ITIH2	15
CSNK2B	15
KRT2	15
KRT19	15
PSMB2	15
RPL10	15
ARRDC1	15
MYL6	15
SRC	15
STXBP2	15
ITGB2	15
HIST1H2BN	15
RAC2	15
HIST1H1E	15
HIST2H4	15
HIST1H3G	15
CLDN3	15
NQO1	15
MYH14	15
LSR	15
MYADM	15
BLVRB	15
SCARB1	15
SLC2A3	15
STXBP3	15
IPO5	15
VDAC3	14
GNG12	14
ACOT7	14
RPS3A	14
MARCKSL1	14
RPL11	14
RPL23A	14
RPS20	14
DNAJA2	14
CNDP2	14
MAP4K4	14
VIM	14
TPM3	14
SPTAN1	14
RPL27	14
H2AFX	14
FGB	14
EIF3L	14
RTN4	14
HGS	14
AP1G1	14
TPP2	14
ACSL4	14
NRP1	14
PLG	14
GNB4	14
FBLN1	14
KRT9	14
APEH	14
COL1A1	14
ALDH9A1	14
RPS15A	14
RPL14	14
PPP1CC	14
EEF1E1	14
HNRNPA1	14
GPRC5C	14
SLC38A2	14
H2AFV	14
HIST1H2AC	14
HIST1H2BM	14
MVB12A	14
PIGR	14
CORO1A	14
SDC4	14
S100A14	14
AHNAK	14
HLA-C	14
HIST2H2AC	14
HIST1H4M	14
GANAB	14
FLNC	14
HIST1H2AH	14
TSPAN9	14
PSMC6	13
PODXL	13
CHMP2B	13
TALDO1	13
TOP1	13
PSMC1	13
ACO1	13
VDAC2	13
ATP5O	13
RAB18	13
PPA1	13
GOT1	13
PFN2	13
PYGB	13
HPRT1	13
PSAT1	13
CTSD	13
MPST	13
BANF1	13
PAFAH1B2	13
RAB9A	13
LMAN2	13
XRCC5	13
GDI1	13
IGSF3	13
CD47	13
PSMB4	13
APP	13
ARHGDIB	13
PRMT1	13
NEDD4L	13
PLXNB2	13
VAMP7	13
CHMP3	13
ASNS	13
FSCN1	13
ETFA	13
LNPEP	13
PTPRA	13
MITD1	13
RPL23	13
NDRG1	13
MYO1B	13
PRKDC	13
CKB	13
UBA52	13
ACTG2	13
LCP1	13
GPRC5B	13
PACSIN3	13
HIST1H3D	13
HIST1H3B	13
HIST1H3E	13
S100A16	13
MME	13
KRT6B	13
TUBB4A	13
ADGRE5	13
HIST1H1C	13
KRT5	13
HSPA1L	13
KRT8	13
MYO1D	13
SDC1	13
RHOC	13
MYOF	13
AKR7A3	13
ABCG2	13
HPX	13
ITIH4	13
S100A9	13
VASP	13
GSTO1	13
CAPNS1	13
DHX9	13
HIST1H2BK	13
FAM49B	12
XRCC6	12
PACSIN2	12
CD2AP	12
SERPINE2	12
MARS	12
GFPT1	12
RP2	12
AP2A2	12
SRM	12
COPS3	12
PDIA4	12
PKLR	12
ARPC2	12
ATP6V1H	12
HRAS	12
HNRNPU	12
NANS	12
UQCRC2	12
FYN	12
USP5	12
RPL9	12
RPS19	12
PAFAH1B1	12
SF3B3	12
CLINT1	12
EDIL3	12
GPX1	12
SLC6A6	12
LYZ	12
FGA	12
DLG1	12
SERPINC1	12
PTTG1IP	12
CAD	12
TFG	12
PPP1CB	12
EIF4A3	12
RAP2C	12
TNIK	12
KRT14	12
DPEP1	12
TUBB5	12
HIST1H2BJ	12
HIST1H2AG	12
HIST1H2AI	12
HSPA6	12
HBB-B1	12
KRT15	12
ITGB4	12
UBC	12
TUBA8	12
ALDH16A1	12
S100A8	12
SHMT2	12
GIPC1	12
HIST2H2BF	12
HIST2H2AA4	12
HNRNPC	12
SYNGR2	12
HIST1H2BO	12
HIST1H2BH	12
FABP5	11
FERMT2	11
PARP1	11
RPS24	11
PCNA	11
UBE2V2	11
LAMB2	11
SLC4A1	11
SEPT7	11
VPS29	11
AIMP1	11
NPTN	11
PSMD13	11
SPR	11
XPNPEP1	11
FKBP4	11
RPS27	11
HSD17B4	11
PSAP	11
ABCE1	11
DHX15	11
COPG1	11
MOB1A	11
AP1M1	11
DDX39B	11
ATP6V1D	11
USO1	11
EIF4E	11
RPL18A	11
CAB39	11
CORO1C	11
RPN1	11
COTL1	11
CRYZ	11
APOC3	11
DLD	11
GRB2	11
SRSF3	11
ALAD	11
PEPD	11
DAG1	11
GLG1	11
PSMD11	11
RPS23	11
CPOX	11
EIF3H	11
PEF1	11
RPN2	11
GLRX3	11
RPL35	11
PRDX3	11
RPL31	11
S100A6	11
ITCH	11
MYL12B	11
EPS8	11
S100A11	11
SCRIB	11
GPC1	11
CAPN1	11
USP9X	11
GPRC5A	11
FARSA	11
TSTA3	11
RPLP1	11
KIF5B	11
SNX3	11
AP1B1	11
AHCYL1	11
FAM129B	11
SLC39A14	11
KRT77	11
HLA-DRA	11
H3F3B	11
ITGA4	11
GGT1	11
MUC1	11
ASS1	11
PTPRJ	11
RAB27B	11
ITIH3	11
BAIAP2	11
OLFM4	11
KRT13	11
KRT16	11
MINK1	11
EPHA2	11
VPS37C	11
PLEC	11
CD46	11
EGFR	11
PPP2R1B	11
RGD1562378	11
LOC680097	11
LOC682518	11
LOC684621	11
LOC684745	11
PZP	11
HBD	11
TTN	11
TACSTD2	11
SYPL1	11
SERPINA7	11
CMPK1	11
ANO6	11
ITGA5	11
LGALS1	11
CD48	11
44081	11
DPP3	11
TMED9	11
PRPS1	11
CXADR	11
EMB	11
SLC16A10	11
STEAP3	11
CD151	11
TSPAN4	11
SLC16A3	11
HIST1H3J	11
HNRNPH2	10
UGDH	10
CTPS1	10
CHMP1B	10
C5	10
CFL2	10
VTI1A	10
QARS	10
IDH3A	10
STK24	10
CHMP1A	10
PPP1R7	10
SQSTM1	10
PSMD14	10
TNC	10
ACP2	10
ATP6V0D1	10
PGLS	10
ALDH2	10
CLSTN1	10
GC	10
TUFM	10
PSMD7	10
XPO1	10
ATP6V1C1	10
STAM	10
HK1	10
EIF3D	10
IPO7	10
RRM1	10
VPS45	10
PRKAR2A	10
TPT1	10
PTGES3	10
ATP6V0A1	10
MEMO1	10
SAR1A	10
ERP44	10
YARS	10
EIF3F	10
SLC4A7	10
RPL21	10
PIP4K2A	10
CD276	10
CD99	10
ACE	10
ITGB5	10
ILK	10
UROD	10
AFP	10
CAPG	10
AIMP2	10
S100A10	10
H1F0	10
ITM2B	10
NAMPT	10
CLTCL1	10
ACTBL2	10
CLTA	10
PLXNA1	10
NEDD4	10
ARL8B	10
TUBB2B	10
PYGL	10
H2AFJ	10
LGALS3	10
PTPRC	10
UEVLD	10
TMPRSS2	10
RPL13A	10
HIST1H2AJ	10
HIST1H2AK	10
AP2A1	10
CAR2	10
MYH9L1	10
LOC679840	10
LOC685186	10
SERPINB1	10
HIST2H3C	10
HIST2H3D	10
SLC5A6	10
NME1-NME2	10
ALOX15	10
LOC689064	10
LOC100134871	10
GP1BB	10
CYB5R3	10
PLP2	10
ITIH1	10
KIF23	10
RPL28	9
FARP1	9
ALCAM	9
CACYBP	9
STX8	9
RAB27A	9
ATP6AP2	9
DNPEP	9
EIF2S3	9
LUM	9
RANBP1	9
IDH1	9
WARS	9
ACO2	9
PSMD5	9
HNRNPM	9
ILF2	9
ARL3	9
RARS	9
SYNCRIP	9
DNM1L	9
RTCB	9
ACAT1	9
SDHA	9
ATP6V1G1	9
ACAT2	9
AHSA1	9
SCAMP2	9
SH3GL1	9
QDPR	9
C1QBP	9
CSTB	9
PTBP1	9
PXDN	9
HRNR	9
GALK1	9
RNH1	9
EIF3M	9
GLIPR2	9
UQCRC1	9
SMPDL3B	9
STX2	9
KRT18	9
HADHA	9
PRKAG1	9
COL18A1	9
DHFR	9
PRNP	9
TOMM22	9
RSU1	9
GCLM	9
CARHSP1	9
RPL36	9
SLC35F6	9
HBE1	9
IDH2	9
TPM4	9
RBBP7	9
CPNE8	9
SLC25A4	9
ENPP3	9
RAB4B	9
SLC44A4	9
ENO3	9
BST2	9
RAB3D	9
HRSP12	9
DCD	9
HIST3H2A	9
TSPAN6	9
POTEE	9
KRT17	9
HP	9
CC2D1A	9
DSG2	9
FIS1	9
CAR1	9
SLC43A1	9
RGD1565355	9
LOC684988	9
LOC100360508	9
LOC100360977	9
LOC100361076	9
LOC100366016	9
CAV1	9
CD109	9
HIST3H2BB	9
44085	9
CEP55	9
LRP1	8
TNPO1	8
ANXA13	8
VAC14	8
EPB41L3	8
TPP1	8
CAPN2	8
FAM129A	8
PPP2R2A	8
STUB1	8
DLAT	8
ETF1	8
PGM1	8
RBP4	8
LAMA4	8
ARPC5	8
HMGB1	8
COPS4	8
FN3KRP	8
NCL	8
ASAH1	8
BAG5	8
TOM1	8
SCAMP1	8
SUB1	8
DDX1	8
AK2	8
NPEPPS	8
CTNNA2	8
PREP	8
ATP5F1	8
FDPS	8
ARPC5L	8
RCC2	8
PSME3	8
BPGM	8
NSF	8
PI4KA	8
ILF3	8
SIRT2	8
NID1	8
ATP1A3	8
IARS	8
TTLL12	8
DDX21	8
SNRPD3	8
TKFC	8
NCKAP1	8
GABARAPL2	8
RNPEP	8
ACADL	8
ADK	8
VPS25	8
CAPN5	8
CYFIP2	8
ARL8A	8
SERPINF2	8
MCAM	8
STX6	8
UBE2V1	8
SORD	8
GRHPR	8
DDT	8
SSR4	8
RPS15	8
SNRNP200	8
SRSF1	8
STOML2	8
MAPK1	8
VPS26A	8
HYOU1	8
SELENBP1	8
KPNA2	8
TRAP1	8
NONO	8
ABI1	8
WASF2	8
PTP4A1	8
MGLL	8
TGM2	8
TUBB1	8
GSTM2	8
ITGAM	8
BAIAP2L1	8
HLA-DRB1	8
ENO1B	8
FTL	8
UMOD	8
KRT6A	8
FCGBP	8
ALDH1A1	8
CSRP1	8
FKBP1A	8
RAB6B	8
SDCBP2	8
IFITM3	8
CD55	8
HLA-E	8
KRT7	8
TSPAN15	8
CP	8
EPS8L2	8
ASL	8
LMAN1	8
HTRA1	8
IGHA1	8
BCAM	8
PRSS8	8
SH3BP4	8
EHD2	8
CD70	8
PSMB8	8
PSMB9	8
SLC11A2	8
IFIT1	8
RHD	8
GDA	8
TPCN1	8
PLAC8	8
EPB42	8
PLEK	8
LOC100361543	8
LOC100362969	8
HNRNPH1	8
AP2S1	8
PRMT5	8
HIST1H2AL	8
HIST1H2AM	8
GJC1	8
ESYT1	8
SLC6A8	8
ERBB2IP	8
SNTB2	8
PPP6C	7
ADAM9	7
PTK7	7
SLC12A4	7
WDR61	7
IQGAP2	7
CTSZ	7
GPX4	7
STK10	7
PARP4	7
MVB12B	7
NMT1	7
TRIM25	7
STX3	7
PTPRF	7
GMDS	7
VPS36	7
STON2	7
RAB23	7
TXNL1	7
ROCK2	7
OGDH	7
EIF5	7
YOD1	7
PI4K2A	7
QSOX1	7
RPL34	7
STMN1	7
COMT	7
GNAO1	7
MPP6	7
DNAJC13	7
SERINC1	7
OTUB1	7
DCTN2	7
LMNA	7
SERPINB6	7
EIF6	7
ARCN1	7
RPS17	7
SRSF2	7
COPS8	7
USP7	7
PLS3	7
PRPF8	7
CBR3	7
TJP2	7
ADSL	7
GNG5	7
TMEM30A	7
TAOK1	7
UPF1	7
GOSR1	7
NAPG	7
ACSL3	7
BCAP31	7
ACAA2	7
DNAJC5	7
HEBP1	7
CLCN3	7
PDXK	7
THY1	7
ATP5D	7
RANGAP1	7
HPCAL1	7
FMNL2	7
LANCL1	7
TXNRD1	7
GGH	7
PLAT	7
IPO9	7
CHP1	7
LRRC57	7
FARSB	7
SNF8	7
RGN	7
EPHA4	7
DIP2C	7
APMAP	7
LTA4H	7
WBP2	7
DNAJB1	7
CYSTM1	7
SNRPD2	7
SNX18	7
ASNA1	7
MPZL1	7
GAA	7
ABHD14B	7
DDX5	7
PDHB	7
DNAJB6	7
ADH5	7
ALPL	7
PRKACB	7
OGT	7
TPBG	7
RPL27A	7
BRE	7
CSPG4	7
PTP4A2	7
SFPQ	7
PSMB7	7
LAMTOR3	7
RPS28	7
FABP3	7
VAMP2	7
CDK1	7
EFTUD2	7
CDK2	7
PTPN6	7
RAB4A	7
PLOD1	7
KRT4	7
EFNB1	7
CLCN2	7
KRT79	7
CAPN7	7
FAH	7
ANKH	7
TPM1	7
EPS8L3	7
MUC13	7
MEP1A	7
LPL	7
TM7SF3	7
TMBIM1	7
ENPEP	7
APOD	7
KNG1	7
SERPINA5	7
RAB3B	7
BHMT	7
SPN	7
SERPINA3	7
TSPAN1	7
CDH1	7
IGHM	7
RAB43	7
PLSCR3	7
PRSS23	7
CEACAM5	7
COL12A1	7
PTX3	7
THBS2	7
VASN	7
PLTP	7
RACGAP1	7
TMEM109	7
ACTR1B	7
PTRF	7
NCKAP1L	7
ABCC1	7
44083	7
LGALS5	7
KCNN4	7
LOC287167	7
EIF2S3X	7
LOC314140	7
LOC100359937	7
RPS10L1	7
LOC100364620	7
LOC100364787	7
ABCF1	7
HIST1H1A	7
COPS6	7
LOXL2	7
PGAM2	7
ARPC4-TTLL3	7
PROCR	7
RAB32	7
CKMT1A	7
F10	7
COPS5	6
SNRPD1	6
ADSS	6
STAT1	6
SMC2	6
F13A1	6
PCK2	6
LIN7A	6
CLCN7	6
ENG	6
RAP2A	6
ATP6V0C	6
ARL1	6
GSR	6
SLK	6
SERPINH1	6
GPC4	6
CCDC50	6
KARS	6
EIF3G	6
OXSR1	6
AK1	6
CDC37	6
COPZ1	6
RRAGA	6
DHRS11	6
DLST	6
PSMF1	6
ATP5H	6
LYPLA1	6
DDAH1	6
COX4I1	6
SFXN1	6
HNRNPA3	6
FEN1	6
RPL29	6
DYNC1LI1	6
UBE2M	6
NAP1L4	6
THOP1	6
HSD17B12	6
HSPE1	6
GLB1	6
ATP2A2	6
SMC4	6
DCTN1	6
SOD2	6
IDE	6
KIDINS220	6
PLAA	6
HINT1	6
CTTN	6
COPE	6
CA2	6
HSD17B10	6
ATP6V0A2	6
PTGR1	6
ATG9A	6
TM9SF3	6
DNAJC7	6
ANKFY1	6
HDGF	6
NOP56	6
RAD23B	6
STAT3	6
YKT6	6
MTCH2	6
AIDA	6
ECH1	6
WWP2	6
KIF15	6
ALDH7A1	6
ATRN	6
HNRNPDL	6
LIN7C	6
ADD1	6
RNGTT	6
UNC45A	6
TMEM33	6
MET	6
CTSA	6
SLC6A9	6
DBNL	6
TMED4	6
COL6A2	6
GMPPA	6
PLD3	6
OSTF1	6
MOV10	6
SLC25A3	6
CR1L	6
REEP5	6
GLO1	6
CDH23	6
DCXR	6
UCHL3	6
NRP2	6
CSNK2A2	6
RAB22A	6
SERPING1	6
DDX17	6
ATP1A2	6
CKMT1B	6
HNRNPD	6
EGF	6
ACSL1	6
APOH	6
PICALM	6
TCIRG1	6
FGR	6
EPHB2	6
SLC3A1	6
RFTN1	6
SLC43A3	6
RAC3	6
GPA33	6
HLA-DRB5	6
CD14	6
RAB33B	6
ABCB1	6
CD37	6
SERINC3	6
NAPSA	6
LGALS4	6
LOC442497	6
POTEF	6
IGKC	6
DERA	6
CDH17	6
TUBB8	6
KRT28	6
MYH11	6
ATP4A	6
EPHB1	6
GM20899	6
FBP1	6
HIST1H2BA	6
CEACAM1	6
PCK1	6
RHOB	6
APOA2	6
CD5L	6
CD36	6
B4GALT1	6
A1BG	6
PNP	6
PSME2	6
PLOD3	6
CROCC	6
RHOF	6
EPS8L1	6
PROM2	6
NUCB1	6
CORO1B	6
TPRG1L	6
LAMB3	6
FAS	6
ENTPD1	6
CD58	6
ICAM3	6
ITGAL	6
LCK	6
VAMP5	6
MYO1G	6
ITFG3	6
TMEM189-UBE2V1	6
HIST1H1T	6
LGALS9	6
CALU	6
RHAG	6
HIST1H2AIL1	6
IFRD2	6
TMEM206	6
FAM65B	6
SPINT1	6
LOC682330	6
LOC685320	6
EIF2S3Y	6
LOC100362027	6
LOC100364501	6
LOC100364549	6
LOC100365669	6
CLEC11A	6
GSTM5	6
TRIP13	6
PSMD8	6
UBR4	6
PPP2R4	6
LOC100361457	6
MAPK3	6
GYS1	6
PAFAH1B3	6
COL4A2	6
PGAM4	6
LOC101929876	6
RPL26	6
EFR3A	6
PRKACA	6
HBG1	6
MMP14	6
PLCB3	6
ENPP1	6
PVR	6
ZC3HAV1	6
TYRP1	6
EVA1A	6
UBE2L3	5
SRSF7	5
FXR1	5
MTOR	5
SMC3	5
GOLM1	5
FMNL1	5
SFRP1	5
DDOST	5
DOCK10	5
MGRN1	5
RPL32	5
EPHX1	5
PRPF19	5
CIT	5
DAAM1	5
ACACA	5
AGL	5
USP15	5
RSL1D1	5
RRAGC	5
DBI	5
PRKAA1	5
CSK	5
EIF2B5	5
PRKAR1A	5
UBA5	5
LASP1	5
NHLRC2	5
JAG1	5
SNRPE	5
EXOC8	5
MAP1LC3B	5
SORT1	5
ACY1	5
IQGAP3	5
CACNA2D1	5
STRAP	5
HNRNPR	5
SEC23A	5
PGK2	5
SERBP1	5
FH	5
ERP29	5
MSH2	5
SLC39A6	5
CSDE1	5
LYPLA2	5
USP14	5
APLP2	5
SF3A3	5
NAA15	5
MRI1	5
CRKL	5
DDX6	5
BUB3	5
NDUFS1	5
PRKAR2B	5
COPS2	5
RBBP4	5
MYO18A	5
SLC25A6	5
MAPRE1	5
SGTA	5
ARPC1A	5
HARS	5
TARDBP	5
MLEC	5
CKAP4	5
NIT2	5
LANCL2	5
ARL6IP5	5
SET	5
PSMD9	5
RPL22	5
PRKCB	5
GGCT	5
SSBP1	5
SKP1	5
EIF3K	5
CTH	5
NAA16	5
GEMIN5	5
SCAMP4	5
TM9SF4	5
SVIP	5
RPL35A	5
EPS15	5
UTRN	5
ARFIP1	5
NAPRT	5
ZW10	5
MYO1E	5
MYO6	5
PI4K2B	5
HADHB	5
GSTM3	5
SHMT1	5
GNG7	5
GNA12	5
PITPNB	5
RAB3A	5
SEPT6	5
HMGB2	5
COPG2	5
EIF5A2	5
VANGL1	5
TOP2A	5
RAB3C	5
INSR	5
ALDOB	5
RAB2B	5
PLS1	5
CPNE2	5
MBLAC2	5
STAM2	5
AGO2	5
SPON2	5
SI	5
LY75	5
TAX1BP1	5
CDCP1	5
TNFAIP2	5
PLCG2	5
PABPC4	5
WDR5	5
ERLIN1	5
PFKM	5
RAB7	5
HIST2H2AA1	5
HIST2H2AA2	5
HLA-DQB1	5
CPNE5	5
AMBP	5
HPGD	5
ACPP	5
SLC1A1	5
SLC12A1	5
SLC12A3	5
CA4	5
FTL1	5
HIST2H3C2	5
MASP2	5
VIL1	5
GCN1L1	5
EPPK1	5
MYL6B	5
RAB15	5
POTEI	5
IFITM1	5
KRT76	5
SERINC5	5
DMBT1	5
PLP1	5
GSTM1	5
SULT1A1	5
C1R	5
HPR	5
JCHAIN	5
BGN	5
ECE1	5
FBL	5
HNRNPL	5
CFI	5
XPNPEP2	5
TRIP10	5
INADL	5
STAMBP	5
DDAH2	5
DDX19A	5
NAGK	5
SUSD2	5
RAB25	5
ITM2C	5
RAB34	5
SIRPA	5
AZGP1	5
IGL	5
LGALS7	5
TINAGL1	5
PLAU	5
HLA-DPB1	5
PECAM1	5
PFAS	5
PSME1	5
SIT1	5
SLC38A1	5
MCM7	5
ABCB4	5
ADCY6	5
CLCN5	5
SLC20A1	5
SLC40A1	5
SLC38A5	5
CREG1	5
LRRC8D	5
ABCB10	5
BTK	5
LOC100360117	5
LOC100360522	5
GP9	5
COMP	5
BAG6	5
PPAT	5
CFB	5
LIMS1	5
ETFB	5
CLDN1	5
EMILIN1	5
AHNAK2	5
PRKCSH	5
PSMA8	5
GDF15	5
SYMPK	5
AP1M2	5
DDX39A	5
GPNMB	5
CPM	5
44080	5
FGFBP1	5
RAB37	5
ITGA9	5
LDLR	5
PLAUR	5
HEG1	5
TARBP1	5
TMX1	5
MAGEA4	5
SLC16A6	5
NDUFS3	4
RAP1GDS1	4
NUDC	4
PCMT1	4
SNX27	4
NUP205	4
TWF2	4
POSTN	4
PLIN2	4
MYCBP2	4
ROCK1	4
TENM3	4
FAM49A	4
DKC1	4
PTPRK	4
GNPDA1	4
ENPP4	4
ARL15	4
PPL	4
LRRC8C	4
CUBN	4
EPHX2	4
SPAST	4
GOLPH3	4
EXOC7	4
RPS12	4
CST3	4
RASAL3	4
PRKCA	4
CRYAB	4
OSTM1	4
RPS6KA1	4
NUTF2	4
TLN2	4
KRT75	4
KLC1	4
CBX3	4
HAGH	4
MTA2	4
EXOC1	4
ACE2	4
MCM3	4
SH3GLB1	4
SH3BGRL3	4
CUL5	4
GSS	4
PKN2	4
SRP14	4
STK26	4
PPM1A	4
NEDD8	4
PPFIBP1	4
NAA10	4
DNAJB4	4
COL14A1	4
SSRP1	4
METAP2	4
GNG2	4
CDC42BPB	4
PTER	4
FAT1	4
CUL4B	4
SRP68	4
GMPPB	4
SLC1A3	4
NSDHL	4
SERPIND1	4
NF1	4
TMBIM6	4
KHSRP	4
GALE	4
MCM4	4
OXCT1	4
MPP5	4
GTPBP1	4
NUCB2	4
PDCD5	4
TOP2B	4
LRP2	4
CTSB	4
EIF4H	4
TMOD2	4
GALNT7	4
UGGT1	4
IDH3B	4
ARHGAP1	4
MATR3	4
HP1BP3	4
DAD1	4
SNAP29	4
CLTB	4
RNF213	4
CUL3	4
SEC24C	4
ERLIN2	4
TRAPPC3	4
TMED7	4
EPB41	4
SRGAP2	4
RCC1	4
ASH1L	4
CRK	4
AHCYL2	4
BZW1	4
COX5A	4
ATP2B2	4
TTR	4
GLUL	4
LRPPRC	4
HNRNPH3	4
ALDH3A2	4
PSEN1	4
SH3BGRL	4
CHORDC1	4
SLC25A11	4
FUS	4
APPL2	4
SF3B1	4
PPP3CA	4
DDB1	4
PMVK	4
VAPA	4
UMPS	4
TOM1L2	4
BLMH	4
PDLIM1	4
NCAM1	4
HTATIP2	4
VPS51	4
SNX1	4
OAT	4
JAK1	4
EXOC4	4
TBCD	4
PURA	4
SSR1	4
SYNJ1	4
TUBG1	4
MAP2K1	4
GPM6A	4
NUDT2	4
TUBGCP3	4
FLII	4
TBCA	4
PPM1B	4
EXOC2	4
RASA3	4
DEK	4
EXOC3	4
ITGA1	4
PGRMC1	4
SRPX	4
ADRM1	4
MAP2K3	4
HAT1	4
IKBKAP	4
RELL1	4
SNX9	4
MAN2C1	4
HNRNPAB	4
ALDH18A1	4
MAN2A1	4
LYAR	4
UBAC1	4
LAMA1	4
NUMA1	4
FZD2	4
EPHA3	4
SH3KBP1	4
MOGS	4
ATP7A	4
PTPN23	4
SNRNP70	4
SLC30A1	4
PC	4
COASY	4
WDR48	4
CRYM	4
TROVE2	4
ULK3	4
LRRC59	4
UCHL1	4
ATP2C1	4
TNPO3	4
GPR107	4
LRRC47	4
CPD	4
BRK1	4
COLEC12	4
MYL12A	4
L1CAM	4
DPYSL3	4
TUBA3E	4
H2AFY2	4
GNAL	4
CALB1	4
TAOK3	4
RAB12	4
LRBA	4
COL6A3	4
ACTN2	4
TPM2	4
CFH	4
ARHGEF1	4
CUL4A	4
XDH	4
HCK	4
NOP2	4
AP3B1	4
GYPC	4
GLUD1	4
MFSD2B	4
FZD7	4
UBE2D3	4
SLC2A5	4
SEC23B	4
VAPB	4
SLAMF1	4
S100A4	4
GSTA2	4
FCER1G	4
HIST1H4N	4
HIST1H2AN	4
HIST1H2AP	4
[truncated: 8,288 more rows]

## Sheet: Mass spec only, no 2xcount
CONTENT ID	CONTENT TYPE	ENTREZ GENE ID	GENE SYMBOL	Dataset count	SPECIES	EXPERIMENT ID	METHODS
4	protein	16409	Itgam	8	Mus musculus	3	Mass spectrometry|Western blotting
5	protein	17304	Mfge8	41	Mus musculus	3	Mass spectrometry
6	protein	15481	Hspa8	71	Mus musculus	3	Mass spectrometry|Western blotting
7	protein	11461	Actb	73	Mus musculus	3	Mass spectrometry
8	protein	14678	Gnai2	46	Mus musculus	3	Mass spectrometry
9	protein	12306	Anxa2	62	Mus musculus	3	Mass spectrometry|Western blotting
10	protein	14961	H2-Ab1	1	Mus musculus	3	Mass spectrometry|Western blotting
11	protein	12527	Cd9	43	Mus musculus	3	Mass spectrometry|Western blotting
15	protein	79574	EPS8L3	7	Homo sapiens	4	Mass spectrometry
16	protein	55971	BAIAP2L1	8	Homo sapiens	4	Mass spectrometry
17	protein	56667	MUC13	7	Homo sapiens	4	Mass spectrometry
18	protein	5738	PTGFRN	35	Homo sapiens	4	Mass spectrometry
19	protein	3939	LDHA	54	Homo sapiens	4	Mass spectrometry
20	protein	5230	PGK1	57	Homo sapiens	4	Mass spectrometry
21	protein	3122	HLA-DRA	11	Homo sapiens	4	Mass spectrometry
22	protein	60	ACTB	73	Homo sapiens	4	Mass spectrometry
23	protein	3848	KRT1	22	Homo sapiens	4	Mass spectrometry
24	protein	2597	GAPDH	73	Homo sapiens	4	Mass spectrometry
25	protein	10383	TUBB4B	34	Homo sapiens	4	Mass spectrometry
26	protein	3105	HLA-A	22	Homo sapiens	4	Mass spectrometry
27	protein	2023	ENO1	63	Homo sapiens	4	Mass spectrometry
28	protein	3320	HSP90AA1	57	Homo sapiens	4	Mass spectrometry
29	protein	1152	CKB	13	Homo sapiens	4	Mass spectrometry
30	protein	3858	KRT10	20	Homo sapiens	4	Mass spectrometry
31	protein	5315	PKM	62	Homo sapiens	4	Mass spectrometry
32	protein	4072	EPCAM	19	Homo sapiens	4	Mass spectrometry
33	protein	1800	DPEP1	12	Homo sapiens	4	Mass spectrometry
34	protein	1803	DPP4	21	Homo sapiens	4	Mass spectrometry
35	protein	3857	KRT9	14	Homo sapiens	4	Mass spectrometry
36	protein	2059	EPS8	11	Homo sapiens	4	Mass spectrometry
37	protein	6809	STX3	7	Homo sapiens	4	Mass spectrometry
38	protein	6813	STXBP2	15	Homo sapiens	4	Mass spectrometry
39	protein	4224	MEP1A	7	Homo sapiens	4	Mass spectrometry
40	protein	10223	GPA33	6	Homo sapiens	4	Mass spectrometry
46	protein	16790	Anpep	25	Mus musculus	5	Mass spectrometry
47	protein	20111	Rps6ka1	4	Mus musculus	5	Mass spectrometry
48	protein	11749	Anxa6	37	Mus musculus	5	Mass spectrometry
49	protein	12532	Cdc25c	1	Mus musculus	5	Mass spectrometry
50	protein	11465	Actg1	37	Mus musculus	5	Mass spectrometry
51	protein	11461	Actb	73	Mus musculus	5	Mass spectrometry
62	protein	18571	Pdcd6ip	56	Mus musculus	10	Mass spectrometry [MALDI TOF]|Mass spectrometry [QTOF]|Western blotting
63	protein	16414	Itgb2	15	Mus musculus	10	Mass spectrometry [MALDI TOF]|Mass spectrometry [QTOF]
64	protein	15516	Hsp90ab1	56	Mus musculus	10	Mass spectrometry [MALDI TOF]
65	protein	22154	Tubb5	12	Mus musculus	10	Mass spectrometry [MALDI TOF]
66	protein	11750	Anxa7	32	Mus musculus	10	Mass spectrometry [MALDI TOF]|Mass spectrometry [QTOF]
67	protein	22088	Tsg101	31	Mus musculus	10	Mass spectrometry [QTOF]
68	protein	14569	Gdi2	43	Mus musculus	10	Mass spectrometry [MALDI TOF]|Mass spectrometry [QTOF]
69	protein	13627	Eef1a1	58	Mus musculus	10	Mass spectrometry [QTOF]
70	protein	13682	Eif4a2	19	Mus musculus	10	Mass spectrometry [QTOF]
71	protein	16952	Anxa1	34	Mus musculus	10	Mass spectrometry [MALDI TOF]|Mass spectrometry [QTOF]
72	protein	11747	Anxa5	48	Mus musculus	10	Mass spectrometry [MALDI TOF]|Mass spectrometry [QTOF]
73	protein	11746	Anxa4	39	Mus musculus	10	Mass spectrometry [MALDI TOF]|Mass spectrometry [QTOF]
74	protein	16854	Lgals3	10	Mus musculus	10	Mass spectrometry [MALDI TOF]|Mass spectrometry [QTOF]
75	protein	53378	Sdcbp	57	Mus musculus	10	Mass spectrometry [MALDI TOF]|Mass spectrometry [QTOF]
76	protein	22629	Ywhah	36	Mus musculus	10	Mass spectrometry [MALDI TOF]|Mass spectrometry [QTOF]
77	protein	22631	Ywhaz	59	Mus musculus	10	Mass spectrometry [MALDI TOF]|Mass spectrometry [QTOF]
78	protein	22628	Ywhag	43	Mus musculus	10	Mass spectrometry [QTOF]
79	protein	18477	Prdx1	48	Mus musculus	10	Mass spectrometry [MALDI TOF]|Mass spectrometry [QTOF]
80	protein	19326	Rab11b	26	Mus musculus	10	Mass spectrometry [QTOF]
81	protein	19349	Rab7	5	Mus musculus	10	Mass spectrometry [MALDI TOF]|Mass spectrometry [QTOF]
82	protein	215449	Rap1b	48	Mus musculus	10	Mass spectrometry [MALDI TOF]
83	protein	12631	Cfl1	53	Mus musculus	10	Mass spectrometry [MALDI TOF]
84	protein	15078	H3f3a	16	Mus musculus	10	Mass spectrometry [MALDI TOF]
85	protein	15081	H3f3b	11	Mus musculus	10	Mass spectrometry [MALDI TOF]
86	protein	319180	Hist1h2bf	19	Mus musculus	10	Mass spectrometry [MALDI TOF]
87	protein	319183	Hist1h2bj	12	Mus musculus	10	Mass spectrometry [MALDI TOF]
88	protein	319185	Hist1h2bl	28	Mus musculus	10	Mass spectrometry [MALDI TOF]
89	protein	319187	Hist1h2bn	15	Mus musculus	10	Mass spectrometry [MALDI TOF]
90	protein	15267	Hist2h2aa1	5	Mus musculus	10	Mass spectrometry [MALDI TOF]
91	protein	319192	Hist2h2aa2	5	Mus musculus	10	Mass spectrometry [MALDI TOF]
92	protein	320332	Hist4h4	30	Mus musculus	10	Mass spectrometry [MALDI TOF]
93	protein	18643	Pfn1	48	Mus musculus	10	Mass spectrometry [MALDI TOF]
96	protein	3106	HLA-B	17	Homo sapiens	11	Mass spectrometry [MALDI TOF]
97	protein	3122	HLA-DRA	11	Homo sapiens	11	Mass spectrometry [MALDI TOF]
98	protein	3127	HLA-DRB5	6	Homo sapiens	11	Mass spectrometry [MALDI TOF]|Western blotting
99	protein	3123	HLA-DRB1	8	Homo sapiens	11	Mass spectrometry [MALDI TOF]|Mass spectrometry [QTOF]|Western blotting
100	protein	3119	HLA-DQB1	5	Homo sapiens	11	Mass spectrometry [MALDI TOF]|Western blotting
101	protein	5788	PTPRC	10	Homo sapiens	11	Mass spectrometry [MALDI TOF]|Mass spectrometry [QTOF]
102	protein	3676	ITGA4	11	Homo sapiens	11	Mass spectrometry [MALDI TOF]|Mass spectrometry [QTOF]
103	protein	2771	GNAI2	46	Homo sapiens	11	Mass spectrometry [MALDI TOF]|Mass spectrometry [QTOF]
104	protein	3320	HSP90AA1	57	Homo sapiens	11	Mass spectrometry [MALDI TOF]
105	protein	3312	HSPA8	71	Homo sapiens	11	Mass spectrometry [MALDI TOF]
106	protein	1213	CLTC	52	Homo sapiens	11	Mass spectrometry [MALDI TOF]|Mass spectrometry [QTOF]
107	protein	7846	TUBA1A	34	Homo sapiens	11	Mass spectrometry [MALDI TOF]
108	protein	203068	TUBB	30	Homo sapiens	11	Mass spectrometry [MALDI TOF]
109	protein	10376	TUBA1B	42	Homo sapiens	11	Mass spectrometry [MALDI TOF]
110	protein	4478	MSN	51	Homo sapiens	11	Mass spectrometry [MALDI TOF]
111	protein	5315	PKM	62	Homo sapiens	11	Mass spectrometry [MALDI TOF]
112	protein	2023	ENO1	63	Homo sapiens	11	Mass spectrometry [MALDI TOF]|Mass spectrometry [QTOF]
113	protein	2597	GAPDH	73	Homo sapiens	11	Mass spectrometry [MALDI TOF]
114	protein	226	ALDOA	54	Homo sapiens	11	Mass spectrometry [MALDI TOF]|Mass spectrometry [QTOF]
115	protein	476	ATP1A1	46	Homo sapiens	11	Mass spectrometry [MALDI TOF]
116	protein	1915	EEF1A1	58	Homo sapiens	11	Mass spectrometry [MALDI TOF]|Mass spectrometry [QTOF]
119	protein	302	ANXA2	62	Homo sapiens	12	Mass spectrometry|Western blotting
120	protein	47	ACLY	41	Homo sapiens	12	Mass spectrometry
121	protein	2023	ENO1	63	Homo sapiens	12	Mass spectrometry
122	protein	3945	LDHB	38	Homo sapiens	12	Mass spectrometry
123	protein	2950	GSTP1	31	Homo sapiens	12	Mass spectrometry
124	protein	5223	PGAM1	30	Homo sapiens	12	Mass spectrometry
125	protein	7167	TPI1	51	Homo sapiens	12	Mass spectrometry
126	protein	2597	GAPDH	73	Homo sapiens	12	Mass spectrometry
127	protein	4190	MDH1	30	Homo sapiens	12	Mass spectrometry
128	protein	231	AKR1B1	19	Homo sapiens	12	Mass spectrometry
129	protein	3312	HSPA8	71	Homo sapiens	12	Mass spectrometry
130	protein	3303	HSPA1A	43	Homo sapiens	12	Mass spectrometry
131	protein	3304	HSPA1B	26	Homo sapiens	12	Mass spectrometry
132	protein	71	ACTG1	37	Homo sapiens	12	Mass spectrometry
133	protein	60	ACTB	73	Homo sapiens	12	Mass spectrometry
134	protein	832	CAPZB	20	Homo sapiens	12	Mass spectrometry
135	protein	5962	RDX	34	Homo sapiens	12	Mass spectrometry
136	protein	4478	MSN	51	Homo sapiens	12	Mass spectrometry
137	protein	7430	EZR	40	Homo sapiens	12	Mass spectrometry
138	protein	6386	SDCBP	57	Homo sapiens	12	Mass spectrometry
139	protein	3858	KRT10	20	Homo sapiens	12	Mass spectrometry
140	protein	308	ANXA5	48	Homo sapiens	12	Mass spectrometry
141	protein	309	ANXA6	37	Homo sapiens	12	Mass spectrometry
142	protein	1938	EEF2	56	Homo sapiens	12	Mass spectrometry
143	protein	93185	IGSF8	34	Homo sapiens	12	Mass spectrometry
144	protein	6812	STXBP1	16	Homo sapiens	12	Mass spectrometry
145	protein	1500	CTNND1	19	Homo sapiens	12	Mass spectrometry
146	protein	10015	PDCD6IP	56	Homo sapiens	12	Mass spectrometry
147	protein	2665	GDI2	43	Homo sapiens	12	Mass spectrometry
148	protein	2782	GNB1	38	Homo sapiens	12	Mass spectrometry
149	protein	2767	GNA11	22	Homo sapiens	12	Mass spectrometry
150	protein	5499	PPP1CA	16	Homo sapiens	12	Mass spectrometry
151	protein	55815	TSNAXIP1	1	Homo sapiens	12	Mass spectrometry
152	protein	7531	YWHAE	55	Homo sapiens	12	Mass spectrometry
153	protein	5901	RAN	41	Homo sapiens	12	Mass spectrometry
154	protein	4735	2020-09-02	#N/A	Homo sapiens	12	Mass spectrometry
155	protein	9948	WDR1	29	Homo sapiens	12	Mass spectrometry
156	protein	6813	STXBP2	15	Homo sapiens	12	Mass spectrometry
165	protein	12527	Cd9	43	Mus musculus	14	Mass spectrometry|Western blotting
169	protein	12332	Capg	10	Mus musculus	14	Mass spectrometry
170	protein	12631	Cfl1	53	Mus musculus	14	Mass spectrometry
171	protein	17904	Myl6	15	Mus musculus	14	Mass spectrometry
172	protein	17886	Myh9	37	Mus musculus	14	Mass spectrometry
173	protein	17698	Msn	51	Mus musculus	14	Mass spectrometry
174	protein	53378	Sdcbp	57	Mus musculus	14	Mass spectrometry
175	protein	14678	Gnai2	46	Mus musculus	14	Mass spectrometry
176	protein	235442	Rab8b	30	Mus musculus	14	Mass spectrometry
177	protein	13682	Eif4a2	19	Mus musculus	14	Mass spectrometry
178	protein	66085	Eif3f	10	Mus musculus	14	Mass spectrometry
179	protein	12331	Cap1	30	Mus musculus	14	Mass spectrometry
180	protein	20194	S100a10	10	Mus musculus	14	Mass spectrometry
181	protein	12306	Anxa2	62	Mus musculus	14	Mass spectrometry
182	protein	18571	Pdcd6ip	56	Mus musculus	14	Mass spectrometry
183	protein	56212	Rhog	22	Mus musculus	14	Mass spectrometry
184	protein	22631	Ywhaz	59	Mus musculus	14	Mass spectrometry
185	protein	54401	Ywhab	41	Mus musculus	14	Mass spectrometry
186	protein	319188	Hist1h2bp	1	Mus musculus	14	Mass spectrometry
187	protein	22627	Ywhae	55	Mus musculus	14	Mass spectrometry
188	protein	15481	Hspa8	71	Mus musculus	14	Mass spectrometry
189	protein	15519	Hsp90aa1	57	Mus musculus	14	Mass spectrometry
190	protein	14433	Gapdh	73	Mus musculus	14	Mass spectrometry
191	protein	18746	Pkm	62	Mus musculus	14	Mass spectrometry
192	protein	18648	Pgam1	30	Mus musculus	14	Mass spectrometry
193	protein	11674	Aldoa	54	Mus musculus	14	Mass spectrometry
194	protein	13806	Eno1	63	Mus musculus	14	Mass spectrometry
195	protein	18655	Pgk1	57	Mus musculus	14	Mass spectrometry
196	protein	13014	Cstb	9	Mus musculus	14	Mass spectrometry
197	protein	29875	Iqgap1	30	Mus musculus	14	Mass spectrometry
198	protein	29876	Clic4	21	Mus musculus	14	Mass spectrometry
199	protein	232975	Atp1a3	8	Mus musculus	14	Mass spectrometry
200	protein	16854	Lgals3	10	Mus musculus	14	Mass spectrometry
201	protein	12520	Cd81	33	Mus musculus	14	Mass spectrometry
202	protein	14127	Fcer1g	4	Mus musculus	14	Mass spectrometry
203	protein	16790	Anpep	25	Mus musculus	14	Mass spectrometry
204	protein	12475	Cd14	6	Mus musculus	14	Mass spectrometry
205	protein	16414	Itgb2	15	Mus musculus	14	Mass spectrometry
206	protein	16409	Itgam	8	Mus musculus	14	Mass spectrometry
207	protein	70350	Basp1	16	Mus musculus	14	Mass spectrometry
208	protein	17304	Mfge8	41	Mus musculus	14	Mass spectrometry
209	protein	20501	Slc16a1	38	Mus musculus	14	Mass spectrometry
210	protein	22350	Ezr	40	Mus musculus	14	Mass spectrometry
211	protein	18826	Lcp1	13	Mus musculus	14	Mass spectrometry
212	protein	12306	Anxa2	62	Mus musculus	14	Mass spectrometry
213	protein	16956	Lpl	7	Mus musculus	14	Mass spectrometry
214	protein	23473	CAPN7	7	Homo sapiens	13	Mass spectrometry
215	protein	23576	DDAH1	6	Homo sapiens	13	Mass spectrometry
216	protein	260423	Hist1h3f	16	Mus musculus	15	Mass spectrometry
217	protein	267019	Rps15a	14	Mus musculus	15	Mass spectrometry
218	protein	268373	Ppia	51	Mus musculus	15	Mass spectrometry
219	protein	268449	Rpl23a	14	Mus musculus	15	Mass spectrometry
220	protein	269261	Rpl12	27	Mus musculus	15	Mass spectrometry
221	protein	269523	Vcp	52	Mus musculus	15	Mass spectrometry
222	protein	270106	Rpl13	19	Mus musculus	15	Mass spectrometry
223	protein	271457	Rab5a	32	Mus musculus	15	Mass spectrometry
224	protein	319148	Hist1h3c	16	Mus musculus	15	Mass spectrometry
225	protein	319149	Hist1h3d	13	Mus musculus	15	Mass spectrometry
226	protein	319150	Hist1h3b	13	Mus musculus	15	Mass spectrometry
227	protein	319151	Hist1h3e	13	Mus musculus	15	Mass spectrometry
228	protein	319152	Hist1h3h	22	Mus musculus	15	Mass spectrometry
229	protein	319153	Hist1h3i	16	Mus musculus	15	Mass spectrometry
230	protein	319154	Hist2h3b	2	Mus musculus	15	Mass spectrometry
231	protein	319155	Hist1h4c	28	Mus musculus	15	Mass spectrometry
232	protein	319156	Hist1h4d	28	Mus musculus	15	Mass spectrometry
233	protein	319157	Hist1h4f	28	Mus musculus	15	Mass spectrometry
234	protein	319158	Hist1h4i	28	Mus musculus	15	Mass spectrometry
235	protein	319159	Hist1h4j	28	Mus musculus	15	Mass spectrometry
236	protein	319160	Hist1h4k	28	Mus musculus	15	Mass spectrometry
237	protein	319161	Hist1h4n	4	Mus musculus	15	Mass spectrometry
238	protein	319164	Hist1h2ac	14	Mus musculus	15	Mass spectrometry
239	protein	319165	Hist1h2ad	19	Mus musculus	15	Mass spectrometry
240	protein	319166	Hist1h2ae	20	Mus musculus	15	Mass spectrometry
241	protein	319167	Hist1h2ag	12	Mus musculus	15	Mass spectrometry
242	protein	319170	Hist1h2an	4	Mus musculus	15	Mass spectrometry
243	protein	319171	Hist1h2ap	4	Mus musculus	15	Mass spectrometry
244	protein	319172	Hist1h2ab	22	Mus musculus	15	Mass spectrometry
245	protein	319180	Hist1h2bf	19	Mus musculus	15	Mass spectrometry
246	protein	319183	Hist1h2bj	12	Mus musculus	15	Mass spectrometry
247	protein	319185	Hist1h2bl	28	Mus musculus	15	Mass spectrometry
248	protein	319186	Hist1h2bm	14	Mus musculus	15	Mass spectrometry
249	protein	319187	Hist1h2bn	15	Mus musculus	15	Mass spectrometry
250	protein	319191	Hist1h2ai	12	Mus musculus	15	Mass spectrometry
251	protein	319192	Hist2h2aa2	5	Mus musculus	15	Mass spectrometry
252	protein	319195	Rpl17	18	Mus musculus	15	Mass spectrometry
253	protein	25796	PGLS	10	Homo sapiens	13	Mass spectrometry
254	protein	25813	SAMM50	2	Homo sapiens	13	Mass spectrometry
255	protein	320332	Hist4h4	30	Mus musculus	15	Mass spectrometry
256	protein	320595	Phf8	1	Mus musculus	15	Mass spectrometry
257	protein	326619	Hist1h4a	49	Mus musculus	15	Mass spectrometry
258	protein	326620	Hist1h4b	39	Mus musculus	15	Mass spectrometry
259	protein	1191	CLU	25	Homo sapiens	13	Mass spectrometry
260	protein	25932	CLIC4	21	Homo sapiens	13	Mass spectrometry
261	protein	1192	CLIC1	43	Homo sapiens	13	Mass spectrometry
262	protein	353204	Aldoart1	1	Mus musculus	15	Mass spectrometry
263	protein	25978	CHMP2B	13	Homo sapiens	13	Mass spectrometry
264	protein	25989	ULK3	4	Homo sapiens	13	Mass spectrometry
265	protein	360198	Hist1h3a	21	Mus musculus	15	Mass spectrometry
266	protein	380687	Gm5138	2	Mus musculus	15	Mass spectrometry
267	protein	1200	TPP1	8	Homo sapiens	13	Mass spectrometry
268	protein	406220	Krt77	11	Mus musculus	15	Mass spectrometry
269	protein	433182	Eno1b	8	Mus musculus	15	Mass spectrometry
270	protein	433464	Gm13991	1	Mus musculus	15	Mass spectrometry
271	protein	433594	Gm5537	1	Mus musculus	15	Mass spectrometry
272	protein	433941	Gm5561	1	Mus musculus	15	Mass spectrometry
273	protein	546298	Rps2-ps13	1	Mus musculus	15	Mass spectrometry
274	protein	26994	RNF11	3	Homo sapiens	13	Mass spectrometry
275	protein	619900	Rps27a-ps2	1	Mus musculus	15	Mass spectrometry
276	protein	1267	CNP	17	Homo sapiens	13	Mass spectrometry
277	protein	621100	Rpl27-ps3	1	Mus musculus	15	Mass spectrometry
279	protein	625298	Rps13-ps1	1	Mus musculus	15	Mass spectrometry
280	protein	27183	VPS4A	19	Homo sapiens	13	Mass spectrometry
281	protein	27236	ARFIP1	5	Homo sapiens	13	Mass spectrometry
282	protein	27243	CHMP2A	27	Homo sapiens	13	Mass spectrometry
283	protein	27293	SMPDL3B	9	Homo sapiens	13	Mass spectrometry
284	protein	631069	Gm7053	1	Mus musculus	15	Mass spectrometry
285	protein	633082	Gm12164	1	Mus musculus	15	Mass spectrometry
286	protein	1291	COL6A1	17	Homo sapiens	13	Mass spectrometry
287	protein	29763	PACSIN3	13	Homo sapiens	13	Mass spectrometry
288	protein	1378	CR1	3	Homo sapiens	13	Mass spectrometry
289	protein	30844	EHD4	40	Homo sapiens	13	Mass spectrometry
290	protein	30845	EHD3	19	Homo sapiens	13	Mass spectrometry
291	protein	50865	HEBP1	7	Homo sapiens	13	Mass spectrometry
292	protein	51160	VPS28	26	Homo sapiens	13	Mass spectrometry
293	protein	51181	DCXR	6	Homo sapiens	13	Mass spectrometry
294	protein	51458	RHCG	3	Homo sapiens	13	Mass spectrometry
295	protein	51510	CHMP5	21	Homo sapiens	13	Mass spectrometry
296	protein	51534	VTA1	18	Homo sapiens	13	Mass spectrometry
297	protein	51552	RAB14	37	Homo sapiens	13	Mass spectrometry
298	protein	51704	GPRC5B	13	Homo sapiens	13	Mass spectrometry
299	protein	51719	CAB39	11	Homo sapiens	13	Mass spectrometry
300	protein	51762	RAB8B	30	Homo sapiens	13	Mass spectrometry
301	protein	51768	TM7SF3	7	Homo sapiens	13	Mass spectrometry
302	protein	54587	MXRA8	3	Homo sapiens	13	Mass spectrometry
303	protein	55004	LAMTOR1	16	Homo sapiens	13	Mass spectrometry
304	protein	55233	MOB1A	11	Homo sapiens	13	Mass spectrometry
305	protein	55293	UEVLD	10	Homo sapiens	13	Mass spectrometry
306	protein	55890	GPRC5C	14	Homo sapiens	13	Mass spectrometry
307	protein	55970	GNG12	14	Homo sapiens	13	Mass spectrometry
308	protein	55971	BAIAP2L1	8	Homo sapiens	13	Mass spectrometry
309	protein	1636	ACE	10	Homo sapiens	13	Mass spectrometry
310	protein	57132	CHMP1B	10	Homo sapiens	13	Mass spectrometry
311	protein	57153	SLC44A2	20	Homo sapiens	13	Mass spectrometry
312	protein	1652	DDT	8	Homo sapiens	13	Mass spectrometry
313	protein	1667	DEFA1	4	Homo sapiens	13	Mass spectrometry
314	protein	1668	DEFA3	1	Homo sapiens	13	Mass spectrometry
315	protein	57699	CPNE5	5	Homo sapiens	13	Mass spectrometry
316	protein	64114	TMBIM1	7	Homo sapiens	13	Mass spectrometry
317	protein	1769	DNAH8	2	Homo sapiens	13	Mass spectrometry
318	protein	1800	DPEP1	12	Homo sapiens	13	Mass spectrometry
319	protein	1803	DPP4	21	Homo sapiens	13	Mass spectrometry
320	protein	79812	MMRN2	2	Homo sapiens	13	Mass spectrometry
321	protein	80727	TTYH3	19	Homo sapiens	13	Mass spectrometry
322	protein	80736	SLC44A4	9	Homo sapiens	13	Mass spectrometry
323	protein	81876	RAB1B	29	Homo sapiens	13	Mass spectrometry
324	protein	83452	RAB33B	6	Homo sapiens	13	Mass spectrometry
325	protein	1915	EEF1A1	58	Homo sapiens	13	Mass spectrometry
326	protein	83758	RBP5	3	Homo sapiens	13	Mass spectrometry
327	protein	1950	EGF	6	Homo sapiens	13	Mass spectrometry
328	protein	84418	CYSTM1	7	Homo sapiens	13	Mass spectrometry
329	protein	1984	EIF5A	17	Homo sapiens	13	Mass spectrometry
330	protein	84836	ABHD14B	7	Homo sapiens	13	Mass spectrometry
331	protein	2023	ENO1	63	Homo sapiens	13	Mass spectrometry
332	protein	2027	ENO3	9	Homo sapiens	13	Mass spectrometry
333	protein	2028	ENPEP	7	Homo sapiens	13	Mass spectrometry
334	protein	2040	STOM	37	Homo sapiens	13	Mass spectrometry
335	protein	92597	MOB1B	4	Homo sapiens	13	Mass spectrometry
336	protein	92714	ARRDC1	15	Homo sapiens	13	Mass spectrometry
337	protein	2059	EPS8	11	Homo sapiens	13	Mass spectrometry
338	protein	93343	MVB12A	14	Homo sapiens	13	Mass spectrometry
339	protein	112574	SNX18	7	Homo sapiens	13	Mass spectrometry
340	protein	2170	FABP3	7	Homo sapiens	13	Mass spectrometry
341	protein	128866	CHMP4B	23	Homo sapiens	13	Mass spectrometry
342	protein	129531	MITD1	13	Homo sapiens	13	Mass spectrometry
343	protein	213	ALB	54	Homo sapiens	13	Mass spectrometry
344	protein	140576	S100A16	13	Homo sapiens	13	Mass spectrometry
345	protein	2243	FGA	12	Homo sapiens	13	Mass spectrometry
346	protein	144402	CPNE8	9	Homo sapiens	13	Mass spectrometry
347	protein	148362	BROX	30	Homo sapiens	13	Mass spectrometry
348	protein	152007	GLIPR2	9	Homo sapiens	13	Mass spectrometry
349	protein	2335	FN1	37	Homo sapiens	13	Mass spectrometry
350	protein	226	ALDOA	54	Homo sapiens	13	Mass spectrometry
351	protein	229	ALDOB	5	Homo sapiens	13	Mass spectrometry
352	protein	231	AKR1B1	19	Homo sapiens	13	Mass spectrometry
353	protein	245973	ATP6V1C2	2	Homo sapiens	13	Mass spectrometry
354	protein	2512	FTL	8	Homo sapiens	13	Mass spectrometry
355	protein	2521	FUS	4	Homo sapiens	13	Mass spectrometry
356	protein	2548	GAA	7	Homo sapiens	13	Mass spectrometry
357	protein	284764	FTLP3	2	Homo sapiens	13	Mass spectrometry
358	protein	2597	GAPDH	73	Homo sapiens	13	Mass spectrometry
359	protein	259	AMBP	5	Homo sapiens	13	Mass spectrometry
360	protein	2678	GGT1	11	Homo sapiens	13	Mass spectrometry
361	protein	2720	GLB1	6	Homo sapiens	13	Mass spectrometry
362	protein	2734	GLG1	11	Homo sapiens	13	Mass spectrometry
363	protein	2767	GNA11	22	Homo sapiens	13	Mass spectrometry
364	protein	2770	GNAI1	18	Homo sapiens	13	Mass spectrometry
365	protein	2771	GNAI2	46	Homo sapiens	13	Mass spectrometry
366	protein	2773	GNAI3	29	Homo sapiens	13	Mass spectrometry
367	protein	2778	GNAS	37	Homo sapiens	13	Mass spectrometry
368	protein	2782	GNB1	38	Homo sapiens	13	Mass spectrometry
369	protein	2783	GNB2	42	Homo sapiens	13	Mass spectrometry
370	protein	2788	GNG7	5	Homo sapiens	13	Mass spectrometry
371	protein	2810	SFN	19	Homo sapiens	13	Mass spectrometry
372	protein	2821	GPI	34	Homo sapiens	13	Mass spectrometry
373	protein	2938	GSTA1	4	Homo sapiens	13	Mass spectrometry
374	protein	2939	GSTA2	4	Homo sapiens	13	Mass spectrometry
375	protein	290	ANPEP	25	Homo sapiens	13	Mass spectrometry
376	protein	2940	GSTA3	2	Homo sapiens	13	Mass spectrometry
377	protein	2947	GSTM3	5	Homo sapiens	13	Mass spectrometry
378	protein	2950	GSTP1	31	Homo sapiens	13	Mass spectrometry
379	protein	2990	GUSB	3	Homo sapiens	13	Mass spectrometry
380	protein	3013	HIST1H2AD	19	Homo sapiens	15	Mass spectrometry
381	protein	302	ANXA2	62	Homo sapiens	13	Mass spectrometry
382	protein	3105	HLA-A	22	Homo sapiens	13	Mass spectrometry
383	protein	306	ANXA3	21	Homo sapiens	13	Mass spectrometry
384	protein	307	ANXA4	39	Homo sapiens	13	Mass spectrometry
385	protein	308	ANXA5	48	Homo sapiens	13	Mass spectrometry
386	protein	309	ANXA6	37	Homo sapiens	13	Mass spectrometry
387	protein	310	ANXA7	32	Homo sapiens	13	Mass spectrometry
388	protein	311	ANXA11	42	Homo sapiens	13	Mass spectrometry
389	protein	553115	PEF1	11	Homo sapiens	13	Mass spectrometry
390	protein	3248	HPGD	5	Homo sapiens	13	Mass spectrometry
391	protein	3265	HRAS	12	Homo sapiens	13	Mass spectrometry
392	protein	3303	HSPA1A	43	Homo sapiens	13	Mass spectrometry
393	protein	3304	HSPA1B	26	Homo sapiens	13	Mass spectrometry
394	protein	3309	HSPA5	46	Homo sapiens	13	Mass spectrometry
395	protein	3310	HSPA6	12	Homo sapiens	13	Mass spectrometry
396	protein	3312	HSPA8	71	Homo sapiens	13	Mass spectrometry
397	protein	325	APCS	3	Homo sapiens	13	Mass spectrometry
398	protein	3320	HSP90AA1	57	Homo sapiens	13	Mass spectrometry
399	protein	3326	HSP90AB1	56	Homo sapiens	13	Mass spectrometry
400	protein	3329	HSPD1	35	Homo sapiens	13	Mass spectrometry
401	protein	3417	IDH1	9	Homo sapiens	13	Mass spectrometry
402	protein	347	APOD	7	Homo sapiens	13	Mass spectrometry
403	protein	353	APRT	21	Homo sapiens	13	Mass spectrometry
404	protein	358	AQP1	16	Homo sapiens	13	Mass spectrometry
405	protein	359	AQP2	4	Homo sapiens	13	Mass spectrometry
406	protein	3827	KNG1	7	Homo sapiens	13	Mass spectrometry
407	protein	3845	KRAS	24	Homo sapiens	13	Mass spectrometry
408	protein	375	ARF1	39	Homo sapiens	13	Mass spectrometry
409	protein	377	ARF3	18	Homo sapiens	13	Mass spectrometry
410	protein	378	ARF4	22	Homo sapiens	13	Mass spectrometry
411	protein	3916	LAMP1	32	Homo sapiens	13	Mass spectrometry
412	protein	381	ARF5	21	Homo sapiens	13	Mass spectrometry
413	protein	382	ARF6	26	Homo sapiens	13	Mass spectrometry
414	protein	3939	LDHA	54	Homo sapiens	13	Mass spectrometry
415	protein	3945	LDHB	38	Homo sapiens	13	Mass spectrometry
416	protein	3959	LGALS3BP	42	Homo sapiens	13	Mass spectrometry
417	protein	387	RHOA	39	Homo sapiens	13	Mass spectrometry
418	protein	4036	LRP2	4	Homo sapiens	13	Mass spectrometry
419	protein	4121	MAN1A1	4	Homo sapiens	13	Mass spectrometry
420	protein	403	ARL3	9	Homo sapiens	13	Mass spectrometry
421	protein	4190	MDH1	30	Homo sapiens	13	Mass spectrometry
422	protein	4218	RAB8A	35	Homo sapiens	13	Mass spectrometry
423	protein	4282	MIF	26	Homo sapiens	13	Mass spectrometry
424	protein	4311	MME	13	Homo sapiens	13	Mass spectrometry
425	protein	427	ASAH1	8	Homo sapiens	13	Mass spectrometry
426	protein	4478	MSN	51	Homo sapiens	13	Mass spectrometry
427	protein	4582	MUC1	11	Homo sapiens	13	Mass spectrometry
428	protein	4627	MYH9	37	Homo sapiens	13	Mass spectrometry
429	protein	445	ASS1	11	Homo sapiens	13	Mass spectrometry
430	protein	47	ACLY	41	Homo sapiens	13	Mass spectrometry
431	protein	4669	NAGLU	3	Homo sapiens	13	Mass spectrometry
432	protein	4841	NONO	8	Homo sapiens	13	Mass spectrometry
433	protein	4869	NPM1	22	Homo sapiens	13	Mass spectrometry
434	protein	4893	NRAS	28	Homo sapiens	13	Mass spectrometry
435	protein	5025	P2RX4	3	Homo sapiens	13	Mass spectrometry
436	protein	5034	P4HB	24	Homo sapiens	13	Mass spectrometry
437	protein	5037	PEBP1	27	Homo sapiens	13	Mass spectrometry
438	protein	486	FXYD2	3	Homo sapiens	13	Mass spectrometry
439	protein	5104	SERPINA5	7	Homo sapiens	13	Mass spectrometry
440	protein	5216	PFN1	48	Homo sapiens	13	Mass spectrometry
441	protein	5217	PFN2	13	Homo sapiens	13	Mass spectrometry
442	protein	5223	PGAM1	30	Homo sapiens	13	Mass spectrometry
443	protein	5230	PGK1	57	Homo sapiens	13	Mass spectrometry
444	protein	5243	ABCB1	6	Homo sapiens	13	Mass spectrometry
445	protein	5265	SERPINA1	16	Homo sapiens	13	Mass spectrometry
446	protein	5284	PIGR	14	Homo sapiens	13	Mass spectrometry
447	protein	5287	PIK3C2B	2	Homo sapiens	13	Mass spectrometry
448	protein	5310	PKD1	2	Homo sapiens	13	Mass spectrometry
449	protein	5315	PKM	62	Homo sapiens	13	Mass spectrometry
450	protein	53	ACP2	10	Homo sapiens	13	Mass spectrometry
451	protein	5359	PLSCR1	19	Homo sapiens	13	Mass spectrometry
452	protein	5420	PODXL	13	Homo sapiens	13	Mass spectrometry
453	protein	5476	CTSA	6	Homo sapiens	13	Mass spectrometry
454	protein	5478	PPIA	51	Homo sapiens	13	Mass spectrometry
455	protein	55	ACPP	5	Homo sapiens	13	Mass spectrometry
456	protein	5660	PSAP	11	Homo sapiens	13	Mass spectrometry
457	protein	5691	PSMB3	20	Homo sapiens	13	Mass spectrometry
458	protein	5725	PTBP1	9	Homo sapiens	13	Mass spectrometry
459	protein	5795	PTPRJ	11	Homo sapiens	13	Mass spectrometry
460	protein	5861	RAB1A	34	Homo sapiens	13	Mass spectrometry
461	protein	5862	RAB2A	31	Homo sapiens	13	Mass spectrometry
462	protein	5865	RAB3B	7	Homo sapiens	13	Mass spectrometry
463	protein	5868	RAB5A	32	Homo sapiens	13	Mass spectrometry
464	protein	5869	RAB5B	35	Homo sapiens	13	Mass spectrometry
465	protein	5872	RAB13	22	Homo sapiens	13	Mass spectrometry
466	protein	5874	RAB27B	11	Homo sapiens	13	Mass spectrometry
467	protein	5878	RAB5C	39	Homo sapiens	13	Mass spectrometry
468	protein	5879	RAC1	43	Homo sapiens	13	Mass spectrometry
469	protein	5899	RALB	18	Homo sapiens	13	Mass spectrometry
470	protein	5908	RAP1B	48	Homo sapiens	13	Mass spectrometry
471	protein	5935	RBM3	2	Homo sapiens	13	Mass spectrometry
472	protein	59	ACTA2	21	Homo sapiens	13	Mass spectrometry
473	protein	5962	RDX	34	Homo sapiens	13	Mass spectrometry
474	protein	6036	RNASE2	1	Homo sapiens	13	Mass spectrometry
475	protein	60	ACTB	73	Homo sapiens	13	Mass spectrometry
476	protein	6277	S100A6	11	Homo sapiens	13	Mass spectrometry
477	protein	6282	S100A11	11	Homo sapiens	13	Mass spectrometry
478	protein	6286	S100P	4	Homo sapiens	13	Mass spectrometry
479	protein	6386	SDCBP	57	Homo sapiens	13	Mass spectrometry
480	protein	635	BHMT	7	Homo sapiens	13	Mass spectrometry
481	protein	6505	SLC1A1	5	Homo sapiens	13	Mass spectrometry
482	protein	6518	SLC2A5	4	Homo sapiens	13	Mass spectrometry
483	protein	6557	SLC12A1	5	Homo sapiens	13	Mass spectrometry
484	protein	6559	SLC12A3	5	Homo sapiens	13	Mass spectrometry
485	protein	6623	SNCG	3	Homo sapiens	13	Mass spectrometry
486	protein	6632	SNRPD1	6	Homo sapiens	13	Mass spectrometry
487	protein	6647	SOD1	17	Homo sapiens	13	Mass spectrometry
488	protein	6717	SRI	25	Homo sapiens	13	Mass spectrometry
489	protein	684	BST2	9	Homo sapiens	13	Mass spectrometry
490	protein	7018	TF	24	Homo sapiens	13	Mass spectrometry
491	protein	7057	THBS1	38	Homo sapiens	13	Mass spectrometry
492	protein	7070	THY1	7	Homo sapiens	13	Mass spectrometry
493	protein	7113	TMPRSS2	10	Homo sapiens	13	Mass spectrometry
494	protein	7167	TPI1	51	Homo sapiens	13	Mass spectrometry
495	protein	70	ACTC1	25	Homo sapiens	13	Mass spectrometry
496	protein	7251	TSG101	31	Homo sapiens	13	Mass spectrometry
497	protein	718	C3	32	Homo sapiens	13	Mass spectrometry
498	protein	71	ACTG1	37	Homo sapiens	13	Mass spectrometry
499	protein	7280	TUBB2A	21	Homo sapiens	13	Mass spectrometry
500	protein	7334	UBE2N	21	Homo sapiens	13	Mass spectrometry
501	protein	7369	UMOD	8	Homo sapiens	13	Mass spectrometry
502	protein	7379	UPK2	3	Homo sapiens	13	Mass spectrometry
503	protein	72	ACTG2	13	Homo sapiens	13	Mass spectrometry
504	protein	7430	EZR	40	Homo sapiens	13	Mass spectrometry
505	protein	7448	VTN	22	Homo sapiens	13	Mass spectrometry
506	protein	7458	EIF4H	4	Homo sapiens	13	Mass spectrometry
507	protein	7529	YWHAB	41	Homo sapiens	13	Mass spectrometry
508	protein	7531	YWHAE	55	Homo sapiens	13	Mass spectrometry
509	protein	7532	YWHAG	43	Homo sapiens	13	Mass spectrometry
510	protein	7534	YWHAZ	59	Homo sapiens	13	Mass spectrometry
511	protein	760	CA2	6	Homo sapiens	13	Mass spectrometry
512	protein	762	CA4	5	Homo sapiens	13	Mass spectrometry
513	protein	7827	NPHS2	4	Homo sapiens	13	Mass spectrometry
514	protein	7879	RAB7A	43	Homo sapiens	13	Mass spectrometry
515	protein	11461	Actb	73	Mus musculus	15	Mass spectrometry
516	protein	11464	Actc1	25	Mus musculus	15	Mass spectrometry
517	protein	11465	Actg1	37	Mus musculus	15	Mass spectrometry
518	protein	11567	Avil	1	Mus musculus	15	Mass spectrometry
519	protein	11657	Alb	54	Mus musculus	15	Mass spectrometry
520	protein	11674	Aldoa	54	Mus musculus	15	Mass spectrometry
521	protein	11744	Anxa11	42	Mus musculus	15	Mass spectrometry
522	protein	11745	Anxa3	21	Mus musculus	15	Mass spectrometry
523	protein	11747	Anxa5	48	Mus musculus	15	Mass spectrometry
524	protein	11749	Anxa6	37	Mus musculus	15	Mass spectrometry
525	protein	11750	Anxa7	32	Mus musculus	15	Mass spectrometry
526	protein	11752	Anxa8	3	Mus musculus	15	Mass spectrometry
527	protein	11816	Apoe	28	Mus musculus	15	Mass spectrometry
528	protein	11837	Rplp0	33	Mus musculus	15	Mass spectrometry
529	protein	11840	Arf1	39	Mus musculus	15	Mass spectrometry
530	protein	11905	Serpinc1	12	Mus musculus	15	Mass spectrometry
531	protein	11928	Atp1a1	46	Mus musculus	15	Mass spectrometry
532	protein	8000	PSCA	4	Homo sapiens	13	Mass spectrometry
533	protein	12236	Bub1b	1	Mus musculus	15	Mass spectrometry
534	protein	12332	Capg	10	Mus musculus	15	Mass spectrometry
535	protein	12340	Capza1	24	Mus musculus	15	Mass spectrometry
536	protein	12343	Capza2	15	Mus musculus	15	Mass spectrometry
537	protein	12345	Capzb	20	Mus musculus	15	Mass spectrometry
538	protein	12368	Casp6	3	Mus musculus	15	Mass spectrometry
539	protein	12370	Casp8	1	Mus musculus	15	Mass spectrometry
540	protein	12461	Cct2	44	Mus musculus	15	Mass spectrometry
541	protein	12462	Cct3	34	Mus musculus	15	Mass spectrometry
542	protein	12464	Cct4	31	Mus musculus	15	Mass spectrometry
543	protein	12466	Cct6a	34	Mus musculus	15	Mass spectrometry
544	protein	12468	Cct7	26	Mus musculus	15	Mass spectrometry
545	protein	12469	Cct8	29	Mus musculus	15	Mass spectrometry
546	protein	8029	CUBN	4	Homo sapiens	13	Mass spectrometry
547	protein	12493	Cd37	6	Mus musculus	15	Mass spectrometry
548	protein	12512	Cd63	27	Mus musculus	15	Mass spectrometry
549	protein	12631	Cfl1	53	Mus musculus	15	Mass spectrometry
550	protein	12721	Coro1a	14	Mus musculus	15	Mass spectrometry
551	protein	12834	Col6a2	6	Mus musculus	15	Mass spectrometry
552	protein	12866	Cox7a2	1	Mus musculus	15	Mass spectrometry
553	protein	12873	Cpa3	2	Mus musculus	15	Mass spectrometry
554	protein	12891	Cpne6	2	Mus musculus	15	Mass spectrometry
555	protein	12974	Cs	19	Mus musculus	15	Mass spectrometry
556	protein	12995	Csnk2a1	15	Mus musculus	15	Mass spectrometry
557	protein	13000	Csnk2a2	6	Mus musculus	15	Mass spectrometry
558	protein	13001	Csnk2b	15	Mus musculus	15	Mass spectrometry
559	protein	13205	Ddx3x	17	Mus musculus	15	Mass spectrometry
560	protein	13627	Eef1a1	58	Mus musculus	15	Mass spectrometry
561	protein	13628	Eef1a2	17	Mus musculus	15	Mass spectrometry
562	protein	13629	Eef2	56	Mus musculus	15	Mass spectrometry
563	protein	13669	Eif3a	22	Mus musculus	15	Mass spectrometry
564	protein	13806	Eno1	63	Mus musculus	15	Mass spectrometry
565	protein	13807	Eno2	18	Mus musculus	15	Mass spectrometry
566	protein	14114	Fbln1	14	Mus musculus	15	Mass spectrometry
567	protein	14319	Fth1	19	Mus musculus	15	Mass spectrometry
568	protein	14325	Ftl1	5	Mus musculus	15	Mass spectrometry
569	protein	14337	Ftl2	1	Mus musculus	15	Mass spectrometry
570	protein	14352	Fv4	1	Mus musculus	15	Mass spectrometry
571	protein	793	CALB1	4	Homo sapiens	13	Mass spectrometry
572	protein	14433	Gapdh	73	Mus musculus	15	Mass spectrometry
573	protein	14678	Gnai2	46	Mus musculus	15	Mass spectrometry
574	protein	14679	Gnai3	29	Mus musculus	15	Mass spectrometry
575	protein	14688	Gnb1	38	Mus musculus	15	Mass spectrometry
576	protein	14694	Gnb2l1	31	Mus musculus	15	Mass spectrometry
577	protein	14751	Gpi1	3	Mus musculus	15	Mass spectrometry
578	protein	14805	Grik1	1	Mus musculus	15	Mass spectrometry
579	protein	14827	Pdia3	28	Mus musculus	15	Mass spectrometry
580	protein	14828	Hspa5	46	Mus musculus	15	Mass spectrometry
581	protein	14957	Hist1h1d	20	Mus musculus	15	Mass spectrometry
582	protein	14958	H1f0	10	Mus musculus	15	Mass spectrometry
583	protein	14964	H2-D1	1	Mus musculus	15	Mass spectrometry
584	protein	14972	H2-K1	1	Mus musculus	15	Mass spectrometry
585	protein	14980	H2-L	1	Mus musculus	15	Mass spectrometry
586	protein	15018	H2-Q7	1	Mus musculus	15	Mass spectrometry
587	protein	15077	Hist2h3c1	1	Mus musculus	15	Mass spectrometry
588	protein	15078	H3f3a	16	Mus musculus	15	Mass spectrometry
589	protein	15081	H3f3b	11	Mus musculus	15	Mass spectrometry
590	protein	15122	Hba-a1	1	Mus musculus	15	Mass spectrometry
591	protein	15127	Hbb	23	Mus musculus	15	Mass spectrometry
592	protein	15129	Hbb-b1	12	Mus musculus	15	Mass spectrometry
593	protein	15130	Hbb-b2	1	Mus musculus	15	Mass spectrometry
594	protein	15267	Hist2h2aa1	5	Mus musculus	15	Mass spectrometry
595	protein	15270	H2afx	14	Mus musculus	15	Mass spectrometry
596	protein	15387	Hnrnpk	24	Mus musculus	15	Mass spectrometry
597	protein	15481	Hspa8	71	Mus musculus	15	Mass spectrometry
598	protein	15516	Hsp90ab1	56	Mus musculus	15	Mass spectrometry
599	protein	15519	Hsp90aa1	57	Mus musculus	15	Mass spectrometry
600	protein	15894	Icam1	21	Mus musculus	15	Mass spectrometry
601	protein	16211	Kpnb1	39	Mus musculus	15	Mass spectrometry
602	protein	16403	Itga6	32	Mus musculus	15	Mass spectrometry
603	protein	16412	Itgb1	41	Mus musculus	15	Mass spectrometry
604	protein	16425	Itih2	15	Mus musculus	15	Mass spectrometry
605	protein	16426	Itih3	11	Mus musculus	15	Mass spectrometry
606	protein	16661	Krt10	20	Mus musculus	15	Mass spectrometry
607	protein	16665	Krt15	12	Mus musculus	15	Mass spectrometry
608	protein	16687	Krt6a	8	Mus musculus	15	Mass spectrometry
609	protein	16688	Krt6b	13	Mus musculus	15	Mass spectrometry
610	protein	16785	Rpsa	34	Mus musculus	15	Mass spectrometry
611	protein	16790	Anpep	25	Mus musculus	15	Mass spectrometry
612	protein	16898	Rps2	29	Mus musculus	15	Mass spectrometry
613	protein	8424	BBOX1	2	Homo sapiens	13	Mass spectrometry
614	protein	17096	Lyn	20	Mus musculus	15	Mass spectrometry
615	protein	17228	Cma1	1	Mus musculus	15	Mass spectrometry
616	protein	17254	Slc3a2	46	Mus musculus	15	Mass spectrometry
617	protein	17698	Msn	51	Mus musculus	15	Mass spectrometry
618	protein	17836	Mug1	1	Mus musculus	15	Mass spectrometry
619	protein	811	CALR	19	Homo sapiens	13	Mass spectrometry
620	protein	17975	Ncl	8	Mus musculus	15	Mass spectrometry
621	protein	18148	Npm1	22	Mus musculus	15	Mass spectrometry
622	protein	18214	Ddr2	4	Mus musculus	15	Mass spectrometry
623	protein	18453	P4hb	24	Mus musculus	15	Mass spectrometry
624	protein	18571	Pdcd6ip	56	Mus musculus	15	Mass spectrometry
625	protein	18643	Pfn1	48	Mus musculus	15	Mass spectrometry
626	protein	18655	Pgk1	57	Mus musculus	15	Mass spectrometry
627	protein	18676	Phf2	1	Mus musculus	15	Mass spectrometry
628	protein	18746	Pkm	62	Mus musculus	15	Mass spectrometry
629	protein	18770	Pklr	12	Mus musculus	15	Mass spectrometry
630	protein	18826	Lcp1	13	Mus musculus	15	Mass spectrometry
631	protein	19045	Ppp1ca	16	Mus musculus	15	Mass spectrometry
632	protein	19167	Psma3	29	Mus musculus	15	Mass spectrometry
633	protein	19182	Psmc3	20	Mus musculus	15	Mass spectrometry
634	protein	19192	Psme3	8	Mus musculus	15	Mass spectrometry
635	protein	19328	Rab12	4	Mus musculus	15	Mass spectrometry
636	protein	19344	Rab5b	35	Mus musculus	15	Mass spectrometry
637	protein	19345	Rab5c	39	Mus musculus	15	Mass spectrometry
638	protein	19353	Rac1	43	Mus musculus	15	Mass spectrometry
639	protein	19354	Rac2	15	Mus musculus	15	Mass spectrometry
640	protein	19384	Ran	41	Mus musculus	15	Mass spectrometry
641	protein	19684	Rdx	34	Mus musculus	15	Mass spectrometry
642	protein	19899	Rpl18	23	Mus musculus	15	Mass spectrometry
643	protein	19933	Rpl21	10	Mus musculus	15	Mass spectrometry
644	protein	19934	Rpl22	5	Mus musculus	15	Mass spectrometry
645	protein	19942	Rpl27	14	Mus musculus	15	Mass spectrometry
646	protein	19944	Rpl29	6	Mus musculus	15	Mass spectrometry
647	protein	19946	Rpl30	19	Mus musculus	15	Mass spectrometry
648	protein	19988	Rpl6	16	Mus musculus	15	Mass spectrometry
649	protein	19989	Rpl7	28	Mus musculus	15	Mass spectrometry
650	protein	20024	Sub1	8	Mus musculus	15	Mass spectrometry
651	protein	20042	Rps12	4	Mus musculus	15	Mass spectrometry
652	protein	20044	Rps14	15	Mus musculus	15	Mass spectrometry
653	protein	20055	Rps16	23	Mus musculus	15	Mass spectrometry
654	protein	20068	Rps17	7	Mus musculus	15	Mass spectrometry
655	protein	20084	Rps18	27	Mus musculus	15	Mass spectrometry
656	protein	20085	Rps19	12	Mus musculus	15	Mass spectrometry
657	protein	20088	Rps24	11	Mus musculus	15	Mass spectrometry
658	protein	20091	Rps3a1	2	Mus musculus	15	Mass spectrometry
659	protein	20102	Rps4x	38	Mus musculus	15	Mass spectrometry
660	protein	20103	Rps5	17	Mus musculus	15	Mass spectrometry
661	protein	20104	Rps6	20	Mus musculus	15	Mass spectrometry
662	protein	20115	Rps7	22	Mus musculus	15	Mass spectrometry
663	protein	20116	Rps8	29	Mus musculus	15	Mass spectrometry
664	protein	20382	Srsf2	7	Mus musculus	15	Mass spectrometry
665	protein	20383	Srsf3	11	Mus musculus	15	Mass spectrometry
666	protein	20539	Slc7a5	29	Mus musculus	15	Mass spectrometry
667	protein	20637	Snrnp70	4	Mus musculus	15	Mass spectrometry
668	protein	20643	Snrpe	5	Mus musculus	15	Mass spectrometry
669	protein	20737	Spn	7	Mus musculus	15	Mass spectrometry
670	protein	20823	Ssb	2	Mus musculus	15	Mass spectrometry
671	protein	20867	Stip1	20	Mus musculus	15	Mass spectrometry
672	protein	21346	Tagln2	28	Mus musculus	15	Mass spectrometry
673	protein	21454	Tcp1	34	Mus musculus	15	Mass spectrometry
674	protein	8766	RAB11A	18	Homo sapiens	13	Mass spectrometry
675	protein	21762	Psmd2	25	Mus musculus	15	Mass spectrometry
676	protein	8775	NAPA	19	Homo sapiens	13	Mass spectrometry
677	protein	21873	Tjp2	7	Mus musculus	15	Mass spectrometry
678	protein	21894	Tln1	26	Mus musculus	15	Mass spectrometry
679	protein	21991	Tpi1	51	Mus musculus	15	Mass spectrometry
680	protein	22003	Tpm1	7	Mus musculus	15	Mass spectrometry
681	protein	22027	Hsp90b1	34	Mus musculus	15	Mass spectrometry
682	protein	22038	Plscr1	19	Mus musculus	15	Mass spectrometry
683	protein	22041	Trf	1	Mus musculus	15	Mass spectrometry
684	protein	22042	Tfrc	33	Mus musculus	15	Mass spectrometry
685	protein	22121	Rpl13a	10	Mus musculus	15	Mass spectrometry
686	protein	22142	Tuba1a	34	Mus musculus	15	Mass spectrometry
687	protein	22143	Tuba1b	42	Mus musculus	15	Mass spectrometry
688	protein	22146	Tuba1c	35	Mus musculus	15	Mass spectrometry
689	protein	22152	Tubb3	21	Mus musculus	15	Mass spectrometry
690	protein	22153	Tubb4a	13	Mus musculus	15	Mass spectrometry
691	protein	22154	Tubb5	12	Mus musculus	15	Mass spectrometry
692	protein	22350	Ezr	40	Mus musculus	15	Mass spectrometry
693	protein	22370	Vtn	22	Mus musculus	15	Mass spectrometry
694	protein	22388	Wdr1	29	Mus musculus	15	Mass spectrometry
695	protein	22627	Ywhae	55	Mus musculus	15	Mass spectrometry
696	protein	22628	Ywhag	43	Mus musculus	15	Mass spectrometry
697	protein	22629	Ywhah	36	Mus musculus	15	Mass spectrometry
698	protein	22630	Ywhaq	43	Mus musculus	15	Mass spectrometry
699	protein	22631	Ywhaz	59	Mus musculus	15	Mass spectrometry
700	protein	22694	Zfp35	1	Mus musculus	15	Mass spectrometry
701	protein	23825	Banf1	13	Mus musculus	15	Mass spectrometry
702	protein	23834	Cdc6	1	Mus musculus	15	Mass spectrometry
703	protein	8842	PROM1	15	Homo sapiens	13	Mass spectrometry
704	protein	8857	FCGBP	8	Homo sapiens	13	Mass spectrometry
705	protein	26364	Adgre5	13	Mus musculus	15	Mass spectrometry
706	protein	26441	Psma4	25	Mus musculus	15	Mass spectrometry
707	protein	26442	Psma5	23	Mus musculus	15	Mass spectrometry
708	protein	26943	Serinc3	6	Mus musculus	15	Mass spectrometry
709	protein	26961	Rpl8	18	Mus musculus	15	Mass spectrometry
710	protein	27050	Rps3	32	Mus musculus	15	Mass spectrometry
711	protein	27176	Rpl7a	17	Mus musculus	15	Mass spectrometry
712	protein	27207	Rps11	19	Mus musculus	15	Mass spectrometry
713	protein	27370	Rps26	19	Mus musculus	15	Mass spectrometry
714	protein	8895	CPNE3	22	Homo sapiens	13	Mass spectrometry
715	protein	8972	MGAM	3	Homo sapiens	13	Mass spectrometry
716	protein	29875	Iqgap1	30	Mus musculus	15	Mass spectrometry
717	protein	30806	Adamts8	1	Mus musculus	15	Mass spectrometry
718	protein	30838	Fbxw4	1	Mus musculus	15	Mass spectrometry
719	protein	50708	Hist1h1c	13	Mus musculus	15	Mass spectrometry
720	protein	50709	Hist1h1e	15	Mus musculus	15	Mass spectrometry
721	protein	51788	H2afz	17	Mus musculus	15	Mass spectrometry
722	protein	51792	Ppp2r1a	21	Mus musculus	15	Mass spectrometry
723	protein	9052	GPRC5A	11	Homo sapiens	13	Mass spectrometry
724	protein	52588	Tspan14	20	Mus musculus	15	Mass spectrometry
725	protein	53378	Sdcbp	57	Mus musculus	15	Mass spectrometry
726	protein	53605	Nap1l1	23	Mus musculus	15	Mass spectrometry
727	protein	53870	Cntn6	1	Mus musculus	15	Mass spectrometry
728	protein	54160	Copg2	5	Mus musculus	15	Mass spectrometry
729	protein	54217	Rpl36	9	Mus musculus	15	Mass spectrometry
730	protein	54401	Ywhab	41	Mus musculus	15	Mass spectrometry
731	protein	55938	Apom	2	Mus musculus	15	Mass spectrometry
732	protein	55944	Eif3d	10	Mus musculus	15	Mass spectrometry
733	protein	55948	Sfn	19	Mus musculus	15	Mass spectrometry
734	protein	56040	Rplp1	11	Mus musculus	15	Mass spectrometry
735	protein	9230	RAB11B	26	Homo sapiens	13	Mass spectrometry
736	protein	56378	Arpc3	20	Mus musculus	15	Mass spectrometry
737	protein	56404	Trip4	1	Mus musculus	15	Mass spectrometry
738	protein	56702	Hist1h1b	20	Mus musculus	15	Mass spectrometry
739	protein	56735	Krt71	3	Mus musculus	15	Mass spectrometry
740	protein	59069	Tpm3	14	Mus musculus	15	Mass spectrometry
741	protein	60595	Actn4	40	Mus musculus	15	Mass spectrometry
742	protein	9341	VAMP3	22	Homo sapiens	13	Mass spectrometry
743	protein	9368	SLC9A3R1	18	Homo sapiens	13	Mass spectrometry
744	protein	9445	ITM2B	10	Homo sapiens	13	Mass spectrometry
745	protein	9476	NAPSA	6	Homo sapiens	13	Mass spectrometry
746	protein	9525	VPS4B	19	Homo sapiens	13	Mass spectrometry
747	protein	9545	RAB3D	9	Homo sapiens	13	Mass spectrometry
748	protein	12	SERPINA3	7	Homo sapiens	13	Mass spectrometry
749	protein	9588	PRDX6	25	Homo sapiens	13	Mass spectrometry
750	protein	66085	Eif3f	10	Mus musculus	15	Mass spectrometry
751	protein	66475	Rps23	11	Mus musculus	15	Mass spectrometry
752	protein	66713	Actr2	30	Mus musculus	15	Mass spectrometry
753	protein	928	CD9	43	Homo sapiens	13	Mass spectrometry
754	protein	66897	Naa16	5	Mus musculus	15	Mass spectrometry
755	protein	67097	Rps10	20	Mus musculus	15	Mass spectrometry
756	protein	67115	Rpl14	14	Mus musculus	15	Mass spectrometry
757	protein	67134	Nop56	6	Mus musculus	15	Mass spectrometry
758	protein	67427	Rps20	14	Mus musculus	15	Mass spectrometry
759	protein	67771	Arpc5	8	Mus musculus	15	Mass spectrometry
760	protein	67891	Rpl4	20	Mus musculus	15	Mass spectrometry
761	protein	67951	Tubb6	16	Mus musculus	15	Mass spectrometry
762	protein	68015	Trap1	8	Mus musculus	15	Mass spectrometry
763	protein	68039	Nmb	1	Mus musculus	15	Mass spectrometry
764	protein	68052	Rps13	30	Mus musculus	15	Mass spectrometry
765	protein	68193	Rpl24	17	Mus musculus	15	Mass spectrometry
766	protein	9798	IST1	30	Homo sapiens	13	Mass spectrometry
767	protein	69386	Hist1h4h	28	Mus musculus	15	Mass spectrometry
768	protein	70568	Cpne3	22	Mus musculus	15	Mass spectrometry
769	protein	10015	PDCD6IP	56	Homo sapiens	13	Mass spectrometry
770	protein	10016	PDCD6	29	Homo sapiens	13	Mass spectrometry
771	protein	10093	ARPC4	21	Homo sapiens	13	Mass spectrometry
772	protein	966	CD59	33	Homo sapiens	13	Mass spectrometry
773	protein	10103	TSPAN1	7	Homo sapiens	13	Mass spectrometry
774	protein	967	CD63	27	Homo sapiens	13	Mass spectrometry
775	protein	10158	PDZK1IP1	3	Homo sapiens	13	Mass spectrometry
776	protein	975	CD81	33	Homo sapiens	13	Mass spectrometry
777	protein	10204	NUTF2	4	Homo sapiens	13	Mass spectrometry
778	protein	74117	Actr3	30	Mus musculus	15	Mass spectrometry
779	protein	10211	FLOT1	36	Homo sapiens	13	Mass spectrometry
780	protein	10247	HRSP12	9	Homo sapiens	13	Mass spectrometry
781	protein	75617	Rps25	22	Mus musculus	15	Mass spectrometry
782	protein	95	ACY1	5	Homo sapiens	13	Mass spectrometry
783	protein	76808	Rpl18a	11	Mus musculus	15	Mass spectrometry
784	protein	998	CDC42	46	Homo sapiens	13	Mass spectrometry
785	protein	10458	BAIAP2	11	Homo sapiens	13	Mass spectrometry
786	protein	78294	Rps27a	20	Mus musculus	15	Mass spectrometry
787	protein	78910	Asb15	2	Mus musculus	15	Mass spectrometry
788	protein	10562	OLFM4	11	Homo sapiens	13	Mass spectrometry
789	protein	94214	Spock2	1	Mus musculus	15	Mass spectrometry
790	protein	97114	Hist2h3c2	5	Mus musculus	15	Mass spectrometry
791	protein	97122	Hist2h4	15	Mus musculus	15	Mass spectrometry
792	protein	97908	Hist1h3g	15	Mus musculus	15	Mass spectrometry
793	protein	98878	Ehd4	40	Mus musculus	15	Mass spectrometry
794	protein	10747	MASP2	5	Homo sapiens	13	Mass spectrometry
795	protein	104112	Acly	41	Mus musculus	15	Mass spectrometry
796	protein	10890	RAB10	33	Homo sapiens	13	Mass spectrometry
797	protein	10938	EHD1	32	Homo sapiens	13	Mass spectrometry
798	protein	10960	LMAN2	13	Homo sapiens	13	Mass spectrometry
799	protein	10971	YWHAQ	43	Homo sapiens	13	Mass spectrometry
800	protein	11021	RAB35	31	Homo sapiens	13	Mass spectrometry
801	protein	11034	DSTN	18	Homo sapiens	13	Mass spectrometry
802	protein	11045	UPK1A	3	Homo sapiens	13	Mass spectrometry
803	protein	109552	Sri	25	Mus musculus	15	Mass spectrometry
804	protein	109905	Rap1a	30	Mus musculus	15	Mass spectrometry
805	protein	110196	Fdps	8	Mus musculus	15	Mass spectrometry
806	protein	110308	Krt5	13	Mus musculus	15	Mass spectrometry
807	protein	1072	CFL1	53	Homo sapiens	13	Mass spectrometry
808	protein	110750	Cse1l	22	Mus musculus	15	Mass spectrometry
809	protein	22800	RRAS2	19	Homo sapiens	13	Mass spectrometry
810	protein	22872	SEC31A	2	Homo sapiens	13	Mass spectrometry
811	protein	114584	Clic1	43	Mus musculus	15	Mass spectrometry
812	protein	22949	PTGR1	6	Homo sapiens	13	Mass spectrometry
813	protein	23011	RAB21	20	Homo sapiens	13	Mass spectrometry
814	protein	214290	Zcchc6	2	Mus musculus	15	Mass spectrometry
815	protein	215449	Rap1b	48	Mus musculus	15	Mass spectrometry
816	protein	216766	Gemin5	5	Mus musculus	15	Mass spectrometry
817	protein	217707	Coq6	2	Mus musculus	15	Mass spectrometry
818	protein	227613	Tubb4b	34	Mus musculus	15	Mass spectrometry
819	protein	227737	Fam129b	11	Mus musculus	15	Mass spectrometry
820	protein	227753	Gsn	34	Mus musculus	15	Mass spectrometry
821	protein	232791	Cnot3	1	Mus musculus	15	Mass spectrometry
822	protein	240084	Cchcr1	1	Mus musculus	15	Mass spectrometry
850	protein	2	A2M	45	Homo sapiens	20	Mass spectrometry
851	protein	52	ACP1	16	Homo sapiens	20	Mass spectrometry
852	protein	58	ACTA1	27	Homo sapiens	20	Mass spectrometry
853	protein	59	ACTA2	21	Homo sapiens	20	Mass spectrometry
854	protein	60	ACTB	73	Homo sapiens	20	Mass spectrometry|Western blotting
855	protein	70	ACTC1	25	Homo sapiens	20	Mass spectrometry
856	protein	71	ACTG1	37	Homo sapiens	20	Mass spectrometry
857	protein	72	ACTG2	13	Homo sapiens	20	Mass spectrometry
858	protein	81	ACTN4	40	Homo sapiens	20	Mass spectrometry
859	protein	87	ACTN1	34	Homo sapiens	20	Mass spectrometry
860	protein	88	ACTN2	4	Homo sapiens	20	Mass spectrometry
861	protein	102	ADAM10	27	Homo sapiens	20	Mass spectrometry
862	protein	191	AHCY	38	Homo sapiens	20	Mass spectrometry
863	protein	213	ALB	54	Homo sapiens	20	Mass spectrometry
864	protein	216	ALDH1A1	8	Homo sapiens	20	Mass spectrometry
865	protein	226	ALDOA	54	Homo sapiens	20	Mass spectrometry
866	protein	291	SLC25A4	9	Homo sapiens	20	Mass spectrometry
867	protein	292	SLC25A5	18	Homo sapiens	20	Mass spectrometry
868	protein	293	SLC25A6	5	Homo sapiens	20	Mass spectrometry
869	protein	301	ANXA1	34	Homo sapiens	20	Mass spectrometry
870	protein	302	ANXA2	62	Homo sapiens	20	Mass spectrometry
871	protein	304	ANXA2P2	2	Homo sapiens	20	Mass spectrometry
872	protein	307	ANXA4	39	Homo sapiens	20	Mass spectrometry
873	protein	308	ANXA5	48	Homo sapiens	20	Mass spectrometry
874	protein	311	ANXA11	42	Homo sapiens	20	Mass spectrometry
875	protein	335	APOA1	21	Homo sapiens	20	Mass spectrometry
876	protein	375	ARF1	39	Homo sapiens	20	Mass spectrometry
877	protein	377	ARF3	18	Homo sapiens	20	Mass spectrometry
878	protein	378	ARF4	22	Homo sapiens	20	Mass spectrometry
879	protein	381	ARF5	21	Homo sapiens	20	Mass spectrometry
880	protein	396	ARHGDIA	29	Homo sapiens	20	Mass spectrometry
881	protein	421	ARVCF	2	Homo sapiens	20	Mass spectrometry
882	protein	476	ATP1A1	46	Homo sapiens	20	Mass spectrometry
883	protein	477	ATP1A2	6	Homo sapiens	20	Mass spectrometry
884	protein	478	ATP1A3	8	Homo sapiens	20	Mass spectrometry
885	protein	481	ATP1B1	22	Homo sapiens	20	Mass spectrometry
886	protein	498	ATP5A1	22	Homo sapiens	20	Mass spectrometry
887	protein	506	ATP5B	36	Homo sapiens	20	Mass spectrometry
888	protein	521	ATP5I	2	Homo sapiens	20	Mass spectrometry
889	protein	539	ATP5O	13	Homo sapiens	20	Mass spectrometry
890	protein	567	B2M	19	Homo sapiens	20	Mass spectrometry
891	protein	801	CALM1	18	Homo sapiens	20	Mass spectrometry
892	protein	805	CALM2	21	Homo sapiens	20	Mass spectrometry
893	protein	808	CALM3	18	Homo sapiens	20	Mass spectrometry
894	protein	821	CANX	20	Homo sapiens	20	Mass spectrometry
895	protein	829	CAPZA1	24	Homo sapiens	20	Mass spectrometry
896	protein	928	CD9	43	Homo sapiens	20	Mass spectrometry
897	protein	960	CD44	28	Homo sapiens	20	Mass spectrometry
898	protein	966	CD59	33	Homo sapiens	20	Mass spectrometry
899	protein	999	CDH1	7	Homo sapiens	20	Mass spectrometry
900	protein	1072	CFL1	53	Homo sapiens	20	Mass spectrometry
901	protein	1073	CFL2	10	Homo sapiens	20	Mass spectrometry
902	protein	1152	CKB	13	Homo sapiens	20	Mass spectrometry
903	protein	1213	CLTC	52	Homo sapiens	20	Mass spectrometry
904	protein	1327	COX4I1	6	Homo sapiens	20	Mass spectrometry
905	protein	1329	COX5B	1	Homo sapiens	20	Mass spectrometry
906	protein	1365	CLDN3	15	Homo sapiens	20	Mass spectrometry
907	protein	1464	CSPG4	7	Homo sapiens	20	Mass spectrometry|Western blotting
908	protein	1465	CSRP1	8	Homo sapiens	20	Mass spectrometry
909	protein	1471	CST3	4	Homo sapiens	20	Mass spectrometry
910	protein	1495	CTNNA1	21	Homo sapiens	20	Mass spectrometry
911	protein	1499	CTNNB1	20	Homo sapiens	20	Mass spectrometry|Western blotting
912	protein	1728	NQO1	15	Homo sapiens	20	Mass spectrometry
913	protein	1778	DYNC1H1	22	Homo sapiens	20	Mass spectrometry
914	protein	1803	DPP4	21	Homo sapiens	20	Mass spectrometry
915	protein	1915	EEF1A1	58	Homo sapiens	20	Mass spectrometry
916	protein	1917	EEF1A2	17	Homo sapiens	20	Mass spectrometry
917	protein	1938	EEF2	56	Homo sapiens	20	Mass spectrometry
918	protein	1947	EFNB1	7	Homo sapiens	20	Mass spectrometry
919	protein	2017	CTTN	6	Homo sapiens	20	Mass spectrometry
920	protein	2023	ENO1	63	Homo sapiens	20	Mass spectrometry
921	protein	2050	EPHB4	2	Homo sapiens	20	Mass spectrometry
922	protein	2153	F5	20	Homo sapiens	20	Mass spectrometry
923	protein	2194	FASN	50	Homo sapiens	20	Mass spectrometry
924	protein	2280	FKBP1A	8	Homo sapiens	20	Mass spectrometry
925	protein	2316	FLNA	44	Homo sapiens	20	Mass spectrometry
926	protein	2317	FLNB	22	Homo sapiens	20	Mass spectrometry
927	protein	2539	G6PD	26	Homo sapiens	20	Mass spectrometry
928	protein	2597	GAPDH	73	Homo sapiens	20	Mass spectrometry
929	protein	2665	GDI2	43	Homo sapiens	20	Mass spectrometry
930	protein	2771	GNAI2	46	Homo sapiens	20	Mass spectrometry
931	protein	2773	GNAI3	29	Homo sapiens	20	Mass spectrometry
932	protein	2821	GPI	34	Homo sapiens	20	Mass spectrometry
933	protein	2923	PDIA3	28	Homo sapiens	20	Mass spectrometry
934	protein	2934	GSN	34	Homo sapiens	20	Mass spectrometry
935	protein	2950	GSTP1	31	Homo sapiens	20	Mass spectrometry
936	protein	3030	HADHA	9	Homo sapiens	20	Mass spectrometry
937	protein	3181	HNRNPA2B1	18	Homo sapiens	20	Mass spectrometry
938	protein	3188	HNRNPH2	10	Homo sapiens	20	Mass spectrometry
939	protein	3303	HSPA1A	43	Homo sapiens	20	Mass spectrometry
940	protein	3304	HSPA1B	26	Homo sapiens	20	Mass spectrometry
941	protein	3305	HSPA1L	13	Homo sapiens	20	Mass spectrometry
942	protein	3306	HSPA2	18	Homo sapiens	20	Mass spectrometry
943	protein	3308	HSPA4	25	Homo sapiens	20	Mass spectrometry
944	protein	3309	HSPA5	46	Homo sapiens	20	Mass spectrometry
945	protein	3310	HSPA6	12	Homo sapiens	20	Mass spectrometry
946	protein	3311	HSPA7	3	Homo sapiens	20	Mass spectrometry
947	protein	3312	HSPA8	71	Homo sapiens	20	Mass spectrometry
948	protein	3313	HSPA9	16	Homo sapiens	20	Mass spectrometry
949	protein	3320	HSP90AA1	57	Homo sapiens	20	Mass spectrometry|Western blotting
950	protein	3323	HSP90AA4P	1	Homo sapiens	20	Mass spectrometry
951	protein	3324	HSP90AA2P	2	Homo sapiens	20	Mass spectrometry
952	protein	3326	HSP90AB1	56	Homo sapiens	20	Mass spectrometry
953	protein	3327	HSP90AB3P	1	Homo sapiens	20	Mass spectrometry
954	protein	3329	HSPD1	35	Homo sapiens	20	Mass spectrometry
955	protein	3336	HSPE1	6	Homo sapiens	20	Mass spectrometry
956	protein	3339	HSPG2	20	Homo sapiens	20	Mass spectrometry
957	protein	3417	IDH1	9	Homo sapiens	20	Mass spectrometry
958	protein	3655	ITGA6	32	Homo sapiens	20	Mass spectrometry
959	protein	3673	ITGA2	18	Homo sapiens	20	Mass spectrometry
960	protein	3685	ITGAV	24	Homo sapiens	20	Mass spectrometry
961	protein	3688	ITGB1	41	Homo sapiens	20	Mass spectrometry
962	protein	3691	ITGB4	12	Homo sapiens	20	Mass spectrometry
963	protein	3728	JUP	23	Homo sapiens	20	Mass spectrometry|Western blotting
964	protein	3732	CD82	32	Homo sapiens	20	Mass spectrometry
965	protein	3837	KPNB1	39	Homo sapiens	20	Mass spectrometry
966	protein	3848	KRT1	22	Homo sapiens	20	Mass spectrometry
967	protein	3849	KRT2	15	Homo sapiens	20	Mass spectrometry
968	protein	3852	KRT5	13	Homo sapiens	20	Mass spectrometry
969	protein	3856	KRT8	13	Homo sapiens	20	Mass spectrometry
970	protein	3857	KRT9	14	Homo sapiens	20	Mass spectrometry
971	protein	3858	KRT10	20	Homo sapiens	20	Mass spectrometry
972	protein	3860	KRT13	11	Homo sapiens	20	Mass spectrometry
973	protein	3861	KRT14	12	Homo sapiens	20	Mass spectrometry
974	protein	3866	KRT15	12	Homo sapiens	20	Mass spectrometry
975	protein	3868	KRT16	11	Homo sapiens	20	Mass spectrometry
976	protein	3875	KRT18	9	Homo sapiens	20	Mass spectrometry
977	protein	3880	KRT19	15	Homo sapiens	20	Mass spectrometry
978	protein	3916	LAMP1	32	Homo sapiens	20	Mass spectrometry|Western blotting
979	protein	3939	LDHA	54	Homo sapiens	20	Mass spectrometry
980	protein	3945	LDHB	38	Homo sapiens	20	Mass spectrometry
981	protein	3960	LGALS4	6	Homo sapiens	20	Mass spectrometry|Western blotting
982	protein	4069	LYZ	12	Homo sapiens	20	Mass spectrometry
983	protein	4072	EPCAM	19	Homo sapiens	20	Mass spectrometry
984	protein	4082	MARCKS	18	Homo sapiens	20	Mass spectrometry
985	protein	4218	RAB8A	35	Homo sapiens	20	Mass spectrometry
986	protein	4240	MFGE8	41	Homo sapiens	20	Mass spectrometry
987	protein	4282	MIF	26	Homo sapiens	20	Mass spectrometry
988	protein	4316	MMP7	1	Homo sapiens	20	Mass spectrometry
989	protein	4478	MSN	51	Homo sapiens	20	Mass spectrometry
990	protein	4627	MYH9	37	Homo sapiens	20	Mass spectrometry
991	protein	4628	MYH10	18	Homo sapiens	20	Mass spectrometry
992	protein	4637	MYL6	15	Homo sapiens	20	Mass spectrometry
993	protein	4641	MYO1C	30	Homo sapiens	20	Mass spectrometry
994	protein	4642	MYO1D	13	Homo sapiens	20	Mass spectrometry
995	protein	4830	NME1	20	Homo sapiens	20	Mass spectrometry
996	protein	4831	NME2	26	Homo sapiens	20	Mass spectrometry
997	protein	5034	P4HB	24	Homo sapiens	20	Mass spectrometry
998	protein	5037	PEBP1	27	Homo sapiens	20	Mass spectrometry
999	protein	5052	PRDX1	48	Homo sapiens	20	Mass spectrometry
1000	protein	5093	PCBP1	25	Homo sapiens	20	Mass spectrometry
1001	protein	5119	CHMP1A	10	Homo sapiens	20	Mass spectrometry
1002	protein	5176	SERPINF1	26	Homo sapiens	20	Mass spectrometry
1003	protein	5216	PFN1	48	Homo sapiens	20	Mass spectrometry
1004	protein	5230	PGK1	57	Homo sapiens	20	Mass spectrometry
1005	protein	5245	PHB	18	Homo sapiens	20	Mass spectrometry
1006	protein	5265	SERPINA1	16	Homo sapiens	20	Mass spectrometry
1007	protein	5315	PKM	62	Homo sapiens	20	Mass spectrometry
1008	protein	5478	PPIA	51	Homo sapiens	20	Mass spectrometry
1009	protein	5479	PPIB	25	Homo sapiens	20	Mass spectrometry
1010	protein	5576	PRKAR2A	10	Homo sapiens	20	Mass spectrometry
1011	protein	5591	PRKDC	13	Homo sapiens	20	Mass spectrometry
1012	protein	5683	PSMA2	24	Homo sapiens	20	Mass spectrometry
1013	protein	5738	PTGFRN	35	Homo sapiens	20	Mass spectrometry
1014	protein	5768	QSOX1	7	Homo sapiens	20	Mass spectrometry
1015	protein	5834	PYGB	13	Homo sapiens	20	Mass spectrometry
1016	protein	5862	RAB2A	31	Homo sapiens	20	Mass spectrometry
1017	protein	5868	RAB5A	32	Homo sapiens	20	Mass spectrometry
1018	protein	5869	RAB5B	35	Homo sapiens	20	Mass spectrometry
1019	protein	5870	RAB6A	23	Homo sapiens	20	Mass spectrometry
1020	protein	5878	RAB5C	39	Homo sapiens	20	Mass spectrometry
1021	protein	5879	RAC1	43	Homo sapiens	20	Mass spectrometry
1022	protein	5898	RALA	36	Homo sapiens	20	Mass spectrometry
1023	protein	5899	RALB	18	Homo sapiens	20	Mass spectrometry
1024	protein	5901	RAN	41	Homo sapiens	20	Mass spectrometry
1025	protein	5906	RAP1A	30	Homo sapiens	20	Mass spectrometry
1026	protein	5908	RAP1B	48	Homo sapiens	20	Mass spectrometry
1027	protein	5962	RDX	34	Homo sapiens	20	Mass spectrometry
1028	protein	6128	RPL6	16	Homo sapiens	20	Mass spectrometry
1029	protein	6132	RPL8	18	Homo sapiens	20	Mass spectrometry
1030	protein	6176	RPLP1	11	Homo sapiens	20	Mass spectrometry
1031	protein	6181	RPLP2	20	Homo sapiens	20	Mass spectrometry
1032	protein	6184	RPN1	11	Homo sapiens	20	Mass spectrometry
1033	protein	6188	RPS3	32	Homo sapiens	20	Mass spectrometry
1034	protein	6201	RPS7	22	Homo sapiens	20	Mass spectrometry
1035	protein	6207	RPS13	30	Homo sapiens	20	Mass spectrometry
1036	protein	6208	RPS14	15	Homo sapiens	20	Mass spectrometry
1037	protein	6210	RPS15A	14	Homo sapiens	20	Mass spectrometry
1038	protein	6222	RPS18	27	Homo sapiens	20	Mass spectrometry
1039	protein	6224	RPS20	14	Homo sapiens	20	Mass spectrometry
1040	protein	6227	RPS21	3	Homo sapiens	20	Mass spectrometry
1041	protein	6233	RPS27A	20	Homo sapiens	20	Mass spectrometry
1042	protein	6237	RRAS	22	Homo sapiens	20	Mass spectrometry
1043	protein	6277	S100A6	11	Homo sapiens	20	Mass spectrometry
1044	protein	6281	S100A10	10	Homo sapiens	20	Mass spectrometry
1045	protein	6282	S100A11	11	Homo sapiens	20	Mass spectrometry
1046	protein	6286	S100P	4	Homo sapiens	20	Mass spectrometry
1047	protein	6382	SDC1	13	Homo sapiens	20	Mass spectrometry
1048	protein	6385	SDC4	14	Homo sapiens	20	Mass spectrometry
1049	protein	6386	SDCBP	57	Homo sapiens	20	Mass spectrometry
1050	protein	6510	SLC1A5	33	Homo sapiens	20	Mass spectrometry
1051	protein	6513	SLC2A1	32	Homo sapiens	20	Mass spectrometry
1052	protein	6520	SLC3A2	46	Homo sapiens	20	Mass spectrometry
1053	protein	6558	SLC12A2	17	Homo sapiens	20	Mass spectrometry
1054	protein	6566	SLC16A1	38	Homo sapiens	20	Mass spectrometry
1055	protein	6647	SOD1	17	Homo sapiens	20	Mass spectrometry
1056	protein	6711	SPTBN1	16	Homo sapiens	20	Mass spectrometry
1057	protein	6742	SSBP1	5	Homo sapiens	20	Mass spectrometry
1058	protein	6748	SSR4	8	Homo sapiens	20	Mass spectrometry
1059	protein	6902	TBCA	4	Homo sapiens	20	Mass spectrometry
1060	protein	6921	TCEB1	2	Homo sapiens	20	Mass spectrometry
1061	protein	7037	TFRC	33	Homo sapiens	20	Mass spectrometry
1062	protein	7057	THBS1	38	Homo sapiens	20	Mass spectrometry
1063	protein	7086	TKT	35	Homo sapiens	20	Mass spectrometry
1064	protein	7103	TSPAN8	16	Homo sapiens	20	Mass spectrometry
1065	protein	7167	TPI1	51	Homo sapiens	20	Mass spectrometry
1066	protein	7168	TPM1	7	Homo sapiens	20	Mass spectrometry
1067	protein	7184	HSP90B1	34	Homo sapiens	20	Mass spectrometry
1068	protein	7277	TUBA4A	24	Homo sapiens	20	Mass spectrometry
1069	protein	7280	TUBB2A	21	Homo sapiens	20	Mass spectrometry
1070	protein	7284	TUFM	10	Homo sapiens	20	Mass spectrometry
1071	protein	7295	TXN	16	Homo sapiens	20	Mass spectrometry
1072	protein	7311	UBA52	13	Homo sapiens	20	Mass spectrometry
1073	protein	7314	UBB	23	Homo sapiens	20	Mass spectrometry
1074	protein	7316	UBC	12	Homo sapiens	20	Mass spectrometry
1075	protein	7317	UBA1	35	Homo sapiens	20	Mass spectrometry
1076	protein	7334	UBE2N	21	Homo sapiens	20	Mass spectrometry
1077	protein	7336	UBE2V2	11	Homo sapiens	20	Mass spectrometry
1078	protein	7358	UGDH	10	Homo sapiens	20	Mass spectrometry
1079	protein	7385	UQCRC2	12	Homo sapiens	20	Mass spectrometry
1080	protein	7415	VCP	52	Homo sapiens	20	Mass spectrometry
1081	protein	7429	VIL1	5	Homo sapiens	20	Mass spectrometry
1082	protein	7430	EZR	40	Homo sapiens	20	Mass spectrometry|Western blotting
1083	protein	7529	YWHAB	41	Homo sapiens	20	Mass spectrometry
1084	protein	7531	YWHAE	55	Homo sapiens	20	Mass spectrometry
1085	protein	7532	YWHAG	43	Homo sapiens	20	Mass spectrometry
1086	protein	7533	YWHAH	36	Homo sapiens	20	Mass spectrometry
1087	protein	7534	YWHAZ	59	Homo sapiens	20	Mass spectrometry
1088	protein	7846	TUBA1A	34	Homo sapiens	20	Mass spectrometry
1089	protein	7879	RAB7A	43	Homo sapiens	20	Mass spectrometry
1090	protein	8140	SLC7A5	29	Homo sapiens	20	Mass spectrometry
1091	protein	8294	HIST1H4I	28	Homo sapiens	20	Mass spectrometry
1092	protein	8359	HIST1H4A	49	Homo sapiens	20	Mass spectrometry
1093	protein	8360	HIST1H4D	28	Homo sapiens	20	Mass spectrometry
1094	protein	8361	HIST1H4F	28	Homo sapiens	20	Mass spectrometry
1095	protein	8362	HIST1H4K	28	Homo sapiens	20	Mass spectrometry
1096	protein	8363	HIST1H4J	28	Homo sapiens	20	Mass spectrometry
1097	protein	8364	HIST1H4C	28	Homo sapiens	20	Mass spectrometry
1098	protein	8365	HIST1H4H	28	Homo sapiens	20	Mass spectrometry
1099	protein	8366	HIST1H4B	39	Homo sapiens	20	Mass spectrometry
1100	protein	8367	HIST1H4E	24	Homo sapiens	20	Mass spectrometry
1101	protein	8368	HIST1H4L	24	Homo sapiens	20	Mass spectrometry
1102	protein	8370	HIST2H4A	38	Homo sapiens	20	Mass spectrometry
1103	protein	8407	TAGLN2	28	Homo sapiens	20	Mass spectrometry
1104	protein	8607	RUVBL1	26	Homo sapiens	20	Mass spectrometry
1105	protein	8673	VAMP8	18	Homo sapiens	20	Mass spectrometry
1106	protein	8766	RAB11A	18	Homo sapiens	20	Mass spectrometry
1107	protein	8773	SNAP23	27	Homo sapiens	20	Mass spectrometry
1108	protein	8826	IQGAP1	30	Homo sapiens	20	Mass spectrometry
1109	protein	9119	KRT75	4	Homo sapiens	20	Mass spectrometry
1110	protein	9230	RAB11B	26	Homo sapiens	20	Mass spectrometry
1111	protein	9341	VAMP3	22	Homo sapiens	20	Mass spectrometry
1112	protein	9368	SLC9A3R1	18	Homo sapiens	20	Mass spectrometry
1113	protein	9414	TJP2	7	Homo sapiens	20	Mass spectrometry
1114	protein	9475	ROCK2	7	Homo sapiens	20	Mass spectrometry
1115	protein	9588	PRDX6	25	Homo sapiens	20	Mass spectrometry
1116	protein	9798	IST1	30	Homo sapiens	20	Mass spectrometry
1117	protein	10015	PDCD6IP	56	Homo sapiens	20	Mass spectrometry
1118	protein	10016	PDCD6	29	Homo sapiens	20	Mass spectrometry
1119	protein	10094	ARPC3	20	Homo sapiens	20	Mass spectrometry
1120	protein	10096	ACTR3	30	Homo sapiens	20	Mass spectrometry
1121	protein	10128	LRPPRC	4	Homo sapiens	20	Mass spectrometry
1122	protein	10131	TRAP1	8	Homo sapiens	20	Mass spectrometry
1123	protein	10211	FLOT1	36	Homo sapiens	20	Mass spectrometry
1124	protein	10376	TUBA1B	42	Homo sapiens	20	Mass spectrometry
1125	protein	10382	TUBB4A	13	Homo sapiens	20	Mass spectrometry
1126	protein	10383	TUBB4B	34	Homo sapiens	20	Mass spectrometry
1127	protein	10399	GNB2L1	31	Homo sapiens	20	Mass spectrometry
1128	protein	10525	HYOU1	8	Homo sapiens	20	Mass spectrometry
1129	protein	10551	AGR2	2	Homo sapiens	20	Mass spectrometry
1130	protein	10576	CCT2	44	Homo sapiens	20	Mass spectrometry
1131	protein	10632	ATP5L	3	Homo sapiens	20	Mass spectrometry
1132	protein	10694	CCT8	29	Homo sapiens	20	Mass spectrometry
1133	protein	10723	SLC12A7	3	Homo sapiens	20	Mass spectrometry
1134	protein	10788	IQGAP2	7	Homo sapiens	20	Mass spectrometry
1135	protein	10890	RAB10	33	Homo sapiens	20	Mass spectrometry
1136	protein	10935	PRDX3	11	Homo sapiens	20	Mass spectrometry
1137	protein	10959	TMED2	17	Homo sapiens	20	Mass spectrometry
1138	protein	10971	YWHAQ	43	Homo sapiens	20	Mass spectrometry
1139	protein	10985	GCN1L1	5	Homo sapiens	20	Mass spectrometry
1140	protein	11021	RAB35	31	Homo sapiens	20	Mass spectrometry
1141	protein	11331	PHB2	17	Homo sapiens	20	Mass spectrometry
1142	protein	22800	RRAS2	19	Homo sapiens	20	Mass spectrometry
1143	protein	22883	CLSTN1	10	Homo sapiens	20	Mass spectrometry
1144	protein	23191	CYFIP1	17	Homo sapiens	20	Mass spectrometry
1145	protein	23446	SLC44A1	32	Homo sapiens	20	Mass spectrometry
1146	protein	23603	CORO1C	11	Homo sapiens	20	Mass spectrometry
1147	protein	23788	MTCH2	6	Homo sapiens	20	Mass spectrometry
1148	protein	25797	QPCT	2	Homo sapiens	20	Mass spectrometry
1149	protein	25824	PRDX5	18	Homo sapiens	20	Mass spectrometry
1150	protein	25932	CLIC4	21	Homo sapiens	20	Mass spectrometry
1151	protein	27044	SND1	20	Homo sapiens	20	Mass spectrometry
1152	protein	27243	CHMP2A	27	Homo sapiens	20	Mass spectrometry
1153	protein	27293	SMPDL3B	9	Homo sapiens	20	Mass spectrometry
1154	protein	30844	EHD4	40	Homo sapiens	20	Mass spectrometry
1155	protein	50848	F11R	17	Homo sapiens	20	Mass spectrometry
1156	protein	51474	LIMA1	3	Homo sapiens	20	Mass spectrometry
1157	protein	51560	RAB6B	8	Homo sapiens	20	Mass spectrometry
1158	protein	54474	KRT20	3	Homo sapiens	20	Mass spectrometry
1159	protein	55737	VPS35	19	Homo sapiens	20	Mass spectrometry
1160	protein	55970	GNG12	14	Homo sapiens	20	Mass spectrometry
1161	protein	56993	TOMM22	9	Homo sapiens	20	Mass spectrometry
1162	protein	57016	AKR1B10	2	Homo sapiens	20	Mass spectrometry
1163	protein	57402	S100A14	14	Homo sapiens	20	Mass spectrometry
1164	protein	57609	DIP2B	24	Homo sapiens	20	Mass spectrometry
1165	protein	57826	RAP2C	12	Homo sapiens	20	Mass spectrometry
1166	protein	64855	FAM129B	11	Homo sapiens	20	Mass spectrometry
1167	protein	65108	MARCKSL1	14	Homo sapiens	20	Mass spectrometry
1168	protein	79026	AHNAK	14	Homo sapiens	20	Mass spectrometry
1169	protein	79720	VPS37B	24	Homo sapiens	20	Mass spectrometry
1170	protein	80086	TUBA4B	2	Homo sapiens	20	Mass spectrometry
1171	protein	81873	ARPC5L	8	Homo sapiens	20	Mass spectrometry
1172	protein	81876	RAB1B	29	Homo sapiens	20	Mass spectrometry
1173	protein	83452	RAB33B	6	Homo sapiens	20	Mass spectrometry
1174	protein	83481	EPPK1	5	Homo sapiens	20	Mass spectrometry
1175	protein	83998	REG4	1	Homo sapiens	20	Mass spectrometry
1176	protein	84418	CYSTM1	7	Homo sapiens	20	Mass spectrometry
1177	protein	84790	TUBA1C	35	Homo sapiens	20	Mass spectrometry
1178	protein	85456	TNKS1BP1	1	Homo sapiens	20	Mass spectrometry
1179	protein	117159	DCD	9	Homo sapiens	20	Mass spectrometry
1180	protein	121504	HIST4H4	30	Homo sapiens	20	Mass spectrometry
1181	protein	128866	CHMP4B	23	Homo sapiens	20	Mass spectrometry
1182	protein	129531	MITD1	13	Homo sapiens	20	Mass spectrometry
1183	protein	140465	MYL6B	5	Homo sapiens	20	Mass spectrometry
1184	protein	140576	S100A16	13	Homo sapiens	20	Mass spectrometry
1185	protein	140707	BRI3BP	2	Homo sapiens	20	Mass spectrometry
1186	protein	148362	BROX	30	Homo sapiens	20	Mass spectrometry
1187	protein	155465	AGR3	1	Homo sapiens	20	Mass spectrometry
1188	protein	158078	EEF1A1P5	2	Homo sapiens	20	Mass spectrometry
1189	protein	192666	KRT24	3	Homo sapiens	20	Mass spectrometry
1190	protein	203068	TUBB	30	Homo sapiens	20	Mass spectrometry
1191	protein	284889	MIF-AS1	1	Homo sapiens	20	Mass spectrometry
1192	protein	345651	ACTBL2	10	Homo sapiens	20	Mass spectrometry
1193	protein	347733	TUBB2B	10	Homo sapiens	20	Mass spectrometry
1194	protein	374454	KRT77	11	Homo sapiens	20	Mass spectrometry
1195	protein	375790	AGRN	27	Homo sapiens	20	Mass spectrometry
1196	protein	376267	RAB15	5	Homo sapiens	20	Mass spectrometry
1198	protein	391634	HSP90AB2P	1	Homo sapiens	20	Mass spectrometry
1199	protein	440915	POTEKP	3	Homo sapiens	20	Mass spectrometry
1200	protein	442497	LOC442497	6	Homo sapiens	20	Mass spectrometry
1201	protein	554313	HIST2H4B	24	Homo sapiens	20	Mass spectrometry
1202	protein	643752	RAP1BL	3	Homo sapiens	20	Mass spectrometry
1203	protein	653269	POTEI	5	Homo sapiens	20	Mass spectrometry
1204	protein	728378	POTEF	6	Homo sapiens	20	Mass spectrometry
1206	protein	6386	SDCBP	57	Homo sapiens	21	Mass spectrometry
1207	protein	5315	PKM	62	Homo sapiens	21	Mass spectrometry
1208	protein	2597	GAPDH	73	Homo sapiens	21	Mass spectrometry
1209	protein	51160	VPS28	26	Homo sapiens	21	Mass spectrometry
1210	protein	378	ARF4	22	Homo sapiens	21	Mass spectrometry
1211	protein	10211	FLOT1	36	Homo sapiens	21	Mass spectrometry
1212	protein	121504	HIST4H4	30	Homo sapiens	21	Mass spectrometry
1213	protein	1072	CFL1	53	Homo sapiens	21	Mass spectrometry
1214	protein	307	ANXA4	39	Homo sapiens	21	Mass spectrometry
1215	protein	5912	RAP2B	25	Homo sapiens	21	Mass spectrometry
1216	protein	79784	MYH14	15	Homo sapiens	21	Mass spectrometry
1217	protein	27111	SDCBP2	8	Homo sapiens	21	Mass spectrometry
1218	protein	6136	RPL12	27	Homo sapiens	21	Mass spectrometry
1219	protein	3105	HLA-A	22	Homo sapiens	21	Mass spectrometry
1220	protein	5478	PPIA	51	Homo sapiens	21	Mass spectrometry
1221	protein	6217	RPS16	23	Homo sapiens	21	Mass spectrometry
1222	protein	6233	RPS27A	20	Homo sapiens	21	Mass spectrometry
1223	protein	2319	FLOT2	29	Homo sapiens	21	Mass spectrometry
1225	protein	6222	RPS18	27	Homo sapiens	21	Mass spectrometry
1226	protein	71	ACTG1	37	Homo sapiens	21	Mass spectrometry
1227	protein	2023	ENO1	63	Homo sapiens	21	Mass spectrometry
1228	protein	57402	S100A14	14	Homo sapiens	21	Mass spectrometry
1229	protein	375	ARF1	39	Homo sapiens	21	Mass spectrometry
1230	protein	377	ARF3	18	Homo sapiens	21	Mass spectrometry
1231	protein	10015	PDCD6IP	56	Homo sapiens	21	Mass spectrometry|Western blotting
1232	protein	100128936	RPL10AP6	2	Homo sapiens	21	Mass spectrometry
1233	protein	4736	RPL10A	21	Homo sapiens	21	Mass spectrometry
1234	protein	10576	CCT2	44	Homo sapiens	21	Mass spectrometry
1235	protein	302	ANXA2	62	Homo sapiens	21	Mass spectrometry
1236	protein	60	ACTB	73	Homo sapiens	21	Mass spectrometry
1237	protein	3107	HLA-C	14	Homo sapiens	21	Mass spectrometry
1238	protein	4637	MYL6	15	Homo sapiens	21	Mass spectrometry
1239	protein	10574	CCT7	26	Homo sapiens	21	Mass spectrometry
1240	protein	6188	RPS3	32	Homo sapiens	21	Mass spectrometry
1241	protein	51125	GOLGA7	19	Homo sapiens	21	Mass spectrometry
1242	protein	203068	TUBB	30	Homo sapiens	21	Mass spectrometry
1243	protein	3848	KRT1	22	Homo sapiens	21	Mass spectrometry
1244	protein	93343	MVB12A	14	Homo sapiens	21	Mass spectrometry
1245	protein	5908	RAP1B	48	Homo sapiens	21	Mass spectrometry
1246	protein	643752	RAP1BL	3	Homo sapiens	21	Mass spectrometry
1247	protein	4240	MFGE8	41	Homo sapiens	21	Mass spectrometry
1248	protein	92714	ARRDC1	15	Homo sapiens	21	Mass spectrometry
1249	protein	5861	RAB1A	34	Homo sapiens	21	Mass spectrometry
1250	protein	6950	TCP1	34	Homo sapiens	21	Mass spectrometry
1251	protein	79720	VPS37B	24	Homo sapiens	21	Mass spectrometry
1252	protein	7534	YWHAZ	59	Homo sapiens	21	Mass spectrometry
1253	protein	10383	TUBB4B	34	Homo sapiens	21	Mass spectrometry
1254	protein	6202	RPS8	29	Homo sapiens	21	Mass spectrometry
1255	protein	7311	UBA52	13	Homo sapiens	21	Mass spectrometry
1256	protein	3673	ITGA2	18	Homo sapiens	21	Mass spectrometry
1257	protein	7879	RAB7A	43	Homo sapiens	21	Mass spectrometry
1258	protein	1213	CLTC	52	Homo sapiens	21	Mass spectrometry
1259	protein	5911	RAP2A	6	Homo sapiens	21	Mass spectrometry
1260	protein	7316	UBC	12	Homo sapiens	21	Mass spectrometry
1261	protein	5738	PTGFRN	35	Homo sapiens	21	Mass spectrometry
1262	protein	3106	HLA-B	17	Homo sapiens	21	Mass spectrometry
1263	protein	8335	HIST1H2AB	22	Homo sapiens	21	Mass spectrometry
1264	protein	3012	HIST1H2AE	20	Homo sapiens	21	Mass spectrometry
1265	protein	92815	HIST3H2A	9	Homo sapiens	21	Mass spectrometry
1266	protein	10890	RAB10	33	Homo sapiens	21	Mass spectrometry
1267	protein	10085	EDIL3	12	Homo sapiens	21	Mass spectrometry
1268	protein	381	ARF5	21	Homo sapiens	21	Mass spectrometry
1269	protein	3492	IGH	3	Homo sapiens	21	Mass spectrometry
1270	protein	84313	VPS25	8	Homo sapiens	21	Mass spectrometry
1271	protein	3514	IGKC	6	Homo sapiens	21	Mass spectrometry
1272	protein	57826	RAP2C	12	Homo sapiens	21	Mass spectrometry
1273	protein	3655	ITGA6	32	Homo sapiens	21	Mass spectrometry
1274	protein	5216	PFN1	48	Homo sapiens	21	Mass spectrometry
1275	protein	10399	GNB2L1	31	Homo sapiens	21	Mass spectrometry
1276	protein	908	CCT6A	34	Homo sapiens	21	Mass spectrometry
1277	protein	3500	IGHG1	4	Homo sapiens	21	Mass spectrometry
1278	protein	81876	RAB1B	29	Homo sapiens	21	Mass spectrometry
1279	protein	3849	KRT2	15	Homo sapiens	21	Mass spectrometry
1280	protein	387	RHOA	39	Homo sapiens	21	Mass spectrometry
1281	protein	3691	ITGB4	12	Homo sapiens	21	Mass spectrometry
1282	protein	7203	CCT3	34	Homo sapiens	21	Mass spectrometry
1283	protein	10223	GPA33	6	Homo sapiens	21	Mass spectrometry|Western blotting
1284	protein	10376	TUBA1B	42	Homo sapiens	21	Mass spectrometry
1285	protein	54472	TOLLIP	27	Homo sapiens	21	Mass spectrometry
1286	protein	8331	HIST1H2AJ	10	Homo sapiens	21	Mass spectrometry
1287	protein	8330	HIST1H2AK	10	Homo sapiens	21	Mass spectrometry
1288	protein	5868	RAB5A	32	Homo sapiens	21	Mass spectrometry
1289	protein	3312	HSPA8	71	Homo sapiens	21	Mass spectrometry
1290	protein	8338	HIST2H2AC	14	Homo sapiens	21	Mass spectrometry
1291	protein	347733	TUBB2B	10	Homo sapiens	21	Mass spectrometry
1292	protein	4627	MYH9	37	Homo sapiens	21	Mass spectrometry
1293	protein	4218	RAB8A	35	Homo sapiens	21	Mass spectrometry
1294	protein	10016	PDCD6	29	Homo sapiens	21	Mass spectrometry
1295	protein	28396	IGHV4-31	2	Homo sapiens	21	Mass spectrometry
1296	protein	93185	IGSF8	34	Homo sapiens	21	Mass spectrometry
1297	protein	3507	IGHM	7	Homo sapiens	21	Mass spectrometry
1298	protein	2194	FASN	50	Homo sapiens	21	Mass spectrometry
1299	protein	5878	RAB5C	39	Homo sapiens	21	Mass spectrometry
1300	protein	10382	TUBB4A	13	Homo sapiens	21	Mass spectrometry
1301	protein	11021	RAB35	31	Homo sapiens	21	Mass spectrometry
1302	protein	3265	HRAS	12	Homo sapiens	21	Mass spectrometry
1303	protein	3845	KRAS	24	Homo sapiens	21	Mass spectrometry
1304	protein	51071	DERA	6	Homo sapiens	21	Mass spectrometry
1305	protein	3858	KRT10	20	Homo sapiens	21	Mass spectrometry
1307	protein	873	CBR1	18	Homo sapiens	21	Mass spectrometry
1308	protein	54093	SETD4	1	Homo sapiens	21	Mass spectrometry
1309	protein	3955	LFNG	1	Homo sapiens	21	Mass spectrometry
1310	protein	7533	YWHAH	36	Homo sapiens	21	Mass spectrometry
1311	protein	1973	EIF4A1	29	Homo sapiens	21	Mass spectrometry
1312	protein	28923	IGKV2-24	1	Homo sapiens	21	Mass spectrometry
1313	protein	1938	EEF2	56	Homo sapiens	21	Mass spectrometry
1314	protein	3959	LGALS3BP	42	Homo sapiens	21	Mass spectrometry
1315	protein	5906	RAP1A	30	Homo sapiens	21	Mass spectrometry
1316	protein	7251	TSG101	31	Homo sapiens	21	Mass spectrometry|Western blotting
1317	protein	3960	LGALS4	6	Homo sapiens	21	Mass spectrometry
1318	protein	3853	KRT6A	8	Homo sapiens	21	Mass spectrometry
1319	protein	5898	RALA	36	Homo sapiens	21	Mass spectrometry
1320	protein	1800	DPEP1	12	Homo sapiens	21	Mass spectrometry
1321	protein	286887	KRT6C	4	Homo sapiens	21	Mass spectrometry
1322	protein	3856	KRT8	13	Homo sapiens	21	Mass spectrometry
1323	protein	5230	PGK1	57	Homo sapiens	21	Mass spectrometry
1324	protein	55327	LIN7C	6	Homo sapiens	21	Mass spectrometry
1325	protein	50802	IGK	2	Homo sapiens	21	Mass spectrometry
1326	protein	89853	MVB12B	7	Homo sapiens	21	Mass spectrometry
1327	protein	5872	RAB13	22	Homo sapiens	21	Mass spectrometry
1328	protein	5901	RAN	41	Homo sapiens	21	Mass spectrometry
1329	protein	6210	RPS15A	14	Homo sapiens	21	Mass spectrometry
1330	protein	5111	PCNA	11	Homo sapiens	21	Mass spectrometry
1331	protein	1974	EIF4A2	19	Homo sapiens	21	Mass spectrometry
1332	protein	10410	IFITM3	8	Homo sapiens	21	Mass spectrometry
1333	protein	7105	TSPAN6	9	Homo sapiens	21	Mass spectrometry
1334	protein	55766	H2AFJ	10	Homo sapiens	21	Mass spectrometry
1335	protein	3854	KRT6B	13	Homo sapiens	21	Mass spectrometry
1336	protein	3857	KRT9	14	Homo sapiens	21	Mass spectrometry
1337	protein	7531	YWHAE	55	Homo sapiens	21	Mass spectrometry
1338	protein	10575	CCT4	31	Homo sapiens	21	Mass spectrometry
1339	protein	4072	EPCAM	19	Homo sapiens	21	Mass spectrometry
1340	protein	7018	TF	24	Homo sapiens	21	Mass spectrometry
1341	protein	6843	VAMP1	2	Homo sapiens	21	Mass spectrometry
1342	protein	28912	IGKV3-20	2	Homo sapiens	21	Mass spectrometry
1343	protein	28299	IGKV1-5	4	Homo sapiens	21	Mass spectrometry
1344	protein	6175	RPLP0	33	Homo sapiens	21	Mass spectrometry
1345	protein	1429	CRYZ	11	Homo sapiens	21	Mass spectrometry
1346	protein	6191	RPS4X	38	Homo sapiens	21	Mass spectrometry
1347	protein	1604	CD55	8	Homo sapiens	21	Mass spectrometry
1348	protein	9230	RAB11B	26	Homo sapiens	21	Mass spectrometry
1349	protein	3852	KRT5	13	Homo sapiens	21	Mass spectrometry
1350	protein	51599	LSR	15	Homo sapiens	21	Mass spectrometry
1351	protein	389	RHOC	13	Homo sapiens	21	Mass spectrometry
1352	protein	8766	RAB11A	18	Homo sapiens	21	Mass spectrometry
1353	protein	51552	RAB14	37	Homo sapiens	21	Mass spectrometry
1354	protein	3326	HSP90AB1	56	Homo sapiens	21	Mass spectrometry
1355	protein	10938	EHD1	32	Homo sapiens	21	Mass spectrometry
1356	protein	1192	CLIC1	43	Homo sapiens	21	Mass spectrometry
1357	protein	375790	AGRN	27	Homo sapiens	21	Mass spectrometry
1358	protein	2773	GNAI3	29	Homo sapiens	21	Mass spectrometry
1359	protein	284207	METRNL	2	Homo sapiens	21	Mass spectrometry
1360	protein	7846	TUBA1A	34	Homo sapiens	21	Mass spectrometry
1361	protein	10856	RUVBL2	19	Homo sapiens	21	Mass spectrometry
1362	protein	7314	UBB	23	Homo sapiens	21	Mass spectrometry
1363	protein	311	ANXA11	42	Homo sapiens	21	Mass spectrometry
1364	protein	3958	LGALS3	10	Homo sapiens	21	Mass spectrometry
1365	protein	22948	CCT5	38	Homo sapiens	21	Mass spectrometry
1366	protein	5899	RALB	18	Homo sapiens	21	Mass spectrometry
1367	protein	6181	RPLP2	20	Homo sapiens	21	Mass spectrometry
1368	protein	2782	GNB1	38	Homo sapiens	21	Mass spectrometry
1369	protein	7057	THBS1	38	Homo sapiens	21	Mass spectrometry
1370	protein	58	ACTA1	27	Homo sapiens	21	Mass spectrometry
1371	protein	10449	ACAA2	7	Homo sapiens	21	Mass spectrometry
1372	protein	221547	RANP1	2	Homo sapiens	21	Mass spectrometry
1373	protein	57609	DIP2B	24	Homo sapiens	21	Mass spectrometry
1374	protein	5879	RAC1	43	Homo sapiens	21	Mass spectrometry
1375	protein	3339	HSPG2	20	Homo sapiens	21	Mass spectrometry
1377	protein	6192	RPS4Y1	2	Homo sapiens	21	Mass spectrometry
1378	protein	50488	MINK1	11	Homo sapiens	21	Mass spectrometry
1379	protein	7532	YWHAG	43	Homo sapiens	21	Mass spectrometry
1380	protein	55041	PLEKHB2	3	Homo sapiens	21	Mass spectrometry
1381	protein	6520	SLC3A2	46	Homo sapiens	21	Mass spectrometry
1382	protein	7278	TUBA3C	4	Homo sapiens	21	Mass spectrometry
1383	protein	113457	TUBA3D	3	Homo sapiens	21	Mass spectrometry
1384	protein	6237	RRAS	22	Homo sapiens	21	Mass spectrometry
1385	protein	53916	RAB4B	9	Homo sapiens	21	Mass spectrometry
1386	protein	3861	KRT14	12	Homo sapiens	21	Mass spectrometry
1387	protein	8566	PDXK	7	Homo sapiens	21	Mass spectrometry
1388	protein	220717	RPLP0P6	2	Homo sapiens	21	Mass spectrometry
1389	protein	2098	ESD	17	Homo sapiens	21	Mass spectrometry
1390	protein	191	AHCY	38	Homo sapiens	21	Mass spectrometry
1391	protein	476	ATP1A1	46	Homo sapiens	21	Mass spectrometry
1392	protein	2778	GNAS	37	Homo sapiens	21	Mass spectrometry
1393	protein	255738	PCSK9	4	Homo sapiens	21	Mass spectrometry
1394	protein	3136	HLA-H	1	Homo sapiens	21	Mass spectrometry
1395	protein	1366	CLDN7	1	Homo sapiens	21	Mass spectrometry
1396	protein	8857	FCGBP	8	Homo sapiens	21	Mass spectrometry
1397	protein	998	CDC42	46	Homo sapiens	21	Mass spectrometry
1398	protein	8407	TAGLN2	28	Homo sapiens	21	Mass spectrometry
1399	protein	1947	EFNB1	7	Homo sapiens	21	Mass spectrometry
1400	protein	3306	HSPA2	18	Homo sapiens	21	Mass spectrometry|Western blotting
1401	protein	9948	WDR1	29	Homo sapiens	21	Mass spectrometry
1402	protein	102	ADAM10	27	Homo sapiens	21	Mass spectrometry
1403	protein	112714	TUBA3E	4	Homo sapiens	21	Mass spectrometry
1404	protein	51762	RAB8B	30	Homo sapiens	21	Mass spectrometry
1405	protein	928	CD9	43	Homo sapiens	21	Mass spectrometry
1406	protein	3501	IGHG2	4	Homo sapiens	21	Mass spectrometry
1407	protein	2810	SFN	19	Homo sapiens	21	Mass spectrometry
1408	protein	3685	ITGAV	24	Homo sapiens	21	Mass spectrometry
1409	protein	376267	RAB15	5	Homo sapiens	21	Mass spectrometry
1410	protein	7277	TUBA4A	24	Homo sapiens	21	Mass spectrometry
1411	protein	5518	PPP2R1A	21	Homo sapiens	21	Mass spectrometry
1412	protein	2027	ENO3	9	Homo sapiens	21	Mass spectrometry
1413	protein	7358	UGDH	10	Homo sapiens	21	Mass spectrometry
1414	protein	345651	ACTBL2	10	Homo sapiens	21	Mass spectrometry
1415	protein	975	CD81	33	Homo sapiens	21	Mass spectrometry
1416	protein	382	ARF6	26	Homo sapiens	21	Mass spectrometry
1417	protein	128866	CHMP4B	23	Homo sapiens	21	Mass spectrometry
1418	protein	10381	TUBB3	21	Homo sapiens	21	Mass spectrometry
1419	protein	5709	PSMD3	17	Homo sapiens	21	Mass spectrometry
1420	protein	1917	EEF1A2	17	Homo sapiens	21	Mass spectrometry
1421	protein	3939	LDHA	54	Homo sapiens	21	Mass spectrometry
1422	protein	4893	NRAS	28	Homo sapiens	21	Mass spectrometry
1423	protein	1969	EPHA2	11	Homo sapiens	21	Mass spectrometry
1424	protein	84790	TUBA1C	35	Homo sapiens	21	Mass spectrometry
1425	protein	1915	EEF1A1	58	Homo sapiens	21	Mass spectrometry
1426	protein	3860	KRT13	11	Homo sapiens	21	Mass spectrometry
1427	protein	70	ACTC1	25	Homo sapiens	21	Mass spectrometry
1428	protein	50848	F11R	17	Homo sapiens	21	Mass spectrometry
1429	protein	140465	MYL6B	5	Homo sapiens	21	Mass spectrometry
1430	protein	10159	ATP6AP2	9	Homo sapiens	21	Mass spectrometry
1432	protein	6711	SPTBN1	16	Homo sapiens	21	Mass spectrometry
1433	protein	3851	KRT4	7	Homo sapiens	21	Mass spectrometry
1434	protein	3502	IGHG3	3	Homo sapiens	21	Mass spectrometry
1435	protein	51807	TUBA8	12	Homo sapiens	21	Mass spectrometry
1436	protein	10971	YWHAQ	43	Homo sapiens	21	Mass spectrometry
1437	protein	339122	RAB43	7	Homo sapiens	21	Mass spectrometry
1438	protein	8825	LIN7A	6	Homo sapiens	21	Mass spectrometry
1439	protein	7037	TFRC	33	Homo sapiens	21	Mass spectrometry
1440	protein	5706	PSMC6	13	Homo sapiens	21	Mass spectrometry
1441	protein	7001	PRDX2	41	Homo sapiens	21	Mass spectrometry
1442	protein	874	CBR3	7	Homo sapiens	21	Mass spectrometry
1443	protein	140032	RPS4Y2	3	Homo sapiens	21	Mass spectrometry
1444	protein	391	RHOG	22	Homo sapiens	21	Mass spectrometry
1445	protein	30844	EHD4	40	Homo sapiens	21	Mass spectrometry
1446	protein	1191	CLU	25	Homo sapiens	21	Mass spectrometry
1447	protein	55048	VPS37C	11	Homo sapiens	21	Mass spectrometry
1448	protein	2155	F7	1	Homo sapiens	21	Mass spectrometry
1450	protein	1500	CTNND1	19	Homo sapiens	21	Mass spectrometry
1451	protein	338785	KRT79	7	Homo sapiens	21	Mass spectrometry
1452	protein	51028	VPS36	7	Homo sapiens	21	Mass spectrometry
1453	protein	6709	SPTAN1	14	Homo sapiens	21	Mass spectrometry
1454	protein	23043	TNIK	12	Homo sapiens	21	Mass spectrometry
1455	protein	3320	HSP90AA1	57	Homo sapiens	21	Mass spectrometry
1456	protein	2950	GSTP1	31	Homo sapiens	21	Mass spectrometry
1457	protein	57048	PLSCR3	7	Homo sapiens	21	Mass spectrometry
1458	protein	5717	PSMD11	11	Homo sapiens	21	Mass spectrometry
1459	protein	56667	MUC13	7	Homo sapiens	21	Mass spectrometry
1460	protein	92597	MOB1B	4	Homo sapiens	21	Mass spectrometry
1461	protein	3688	ITGB1	41	Homo sapiens	21	Mass spectrometry
1462	protein	55832	CAND1	34	Homo sapiens	21	Mass spectrometry
1463	protein	148362	BROX	30	Homo sapiens	21	Mass spectrometry
1464	protein	960	CD44	28	Homo sapiens	21	Mass spectrometry
1465	protein	3310	HSPA6	12	Homo sapiens	21	Mass spectrometry
1466	protein	682	BSG	38	Homo sapiens	21	Mass spectrometry
1467	protein	10581	IFITM2	2	Homo sapiens	21	Mass spectrometry
1468	protein	309	ANXA6	37	Homo sapiens	21	Mass spectrometry
1469	protein	2783	GNB2	42	Homo sapiens	21	Mass spectrometry
1470	protein	57214	CEMIP	4	Homo sapiens	21	Mass spectrometry
1471	protein	81619	TSPAN14	20	Homo sapiens	21	Mass spectrometry
1472	protein	10458	BAIAP2	11	Homo sapiens	21	Mass spectrometry
1473	protein	9448	MAP4K4	14	Homo sapiens	21	Mass spectrometry
1474	protein	1937	EEF1G	33	Homo sapiens	21	Mass spectrometry
1475	protein	83988	NCALD	2	Homo sapiens	21	Mass spectrometry
1476	protein	2048	EPHB2	6	Homo sapiens	21	Mass spectrometry
1477	protein	1315	COPB1	15	Homo sapiens	21	Mass spectrometry
1478	protein	728378	POTEF	6	Homo sapiens	21	Mass spectrometry
1479	protein	8519	IFITM1	5	Homo sapiens	21	Mass spectrometry
1480	protein	388524	RPSAP58	2	Homo sapiens	21	Mass spectrometry
1481	protein	3921	RPSA	34	Homo sapiens	21	Mass spectrometry
1482	protein	90678	LRSAM1	2	Homo sapiens	21	Mass spectrometry
1483	protein	7529	YWHAB	41	Homo sapiens	21	Mass spectrometry
1484	protein	23327	NEDD4L	13	Homo sapiens	21	Mass spectrometry
1485	protein	1015	CDH17	6	Homo sapiens	21	Mass spectrometry
1486	protein	23385	NCSTN	27	Homo sapiens	21	Mass spectrometry
1487	protein	5339	PLEC	11	Homo sapiens	21	Mass spectrometry
1488	protein	3945	LDHB	38	Homo sapiens	21	Mass spectrometry
1489	protein	158	ADSL	7	Homo sapiens	21	Mass spectrometry
1490	protein	347688	TUBB8	6	Homo sapiens	21	Mass spectrometry
1491	protein	3868	KRT16	11	Homo sapiens	21	Mass spectrometry
1492	protein	9119	KRT75	4	Homo sapiens	21	Mass spectrometry
1493	protein	11332	ACOT7	14	Homo sapiens	21	Mass spectrometry
1494	protein	220885	RPSAP15	3	Homo sapiens	21	Mass spectrometry
1495	protein	23446	SLC44A1	32	Homo sapiens	21	Mass spectrometry
1496	protein	3305	HSPA1L	13	Homo sapiens	21	Mass spectrometry
1497	protein	4121	MAN1A1	4	Homo sapiens	21	Mass spectrometry
1498	protein	477	ATP1A2	6	Homo sapiens	21	Mass spectrometry
1499	protein	3675	ITGA3	18	Homo sapiens	21	Mass spectrometry
1500	protein	3241	HPCAL1	7	Homo sapiens	21	Mass spectrometry
1501	protein	440915	POTEKP	3	Homo sapiens	21	Mass spectrometry
1502	protein	11098	PRSS23	7	Homo sapiens	21	Mass spectrometry
1503	protein	84617	TUBB6	16	Homo sapiens	21	Mass spectrometry
1504	protein	9184	BUB3	5	Homo sapiens	21	Mass spectrometry
1505	protein	4282	MIF	26	Homo sapiens	21	Mass spectrometry
1506	protein	506	ATP5B	36	Homo sapiens	21	Mass spectrometry
1507	protein	51386	EIF3L	14	Homo sapiens	21	Mass spectrometry
1508	protein	5834	PYGB	13	Homo sapiens	21	Mass spectrometry
1509	protein	5881	RAC3	6	Homo sapiens	21	Mass spectrometry
1510	protein	22982	DIP2C	7	Homo sapiens	21	Mass spectrometry
1511	protein	3133	HLA-E	8	Homo sapiens	21	Mass spectrometry
1512	protein	445582	POTEE	9	Homo sapiens	21	Mass spectrometry
1513	protein	3880	KRT19	15	Homo sapiens	21	Mass spectrometry
1514	protein	80727	TTYH3	19	Homo sapiens	21	Mass spectrometry
1515	protein	126133	ALDH16A1	12	Homo sapiens	21	Mass spectrometry
1516	protein	5869	RAB5B	35	Homo sapiens	21	Mass spectrometry
1517	protein	4179	CD46	11	Homo sapiens	21	Mass spectrometry
1518	protein	3872	KRT17	9	Homo sapiens	21	Mass spectrometry
1519	protein	55971	BAIAP2L1	8	Homo sapiens	21	Mass spectrometry
1520	protein	10672	GNA13	24	Homo sapiens	21	Mass spectrometry
1521	protein	7264	TSTA3	11	Homo sapiens	21	Mass spectrometry
1522	protein	4628	MYH10	18	Homo sapiens	21	Mass spectrometry
1523	protein	4038	LRP4	1	Homo sapiens	21	Mass spectrometry
1524	protein	1048	CEACAM5	7	Homo sapiens	21	Mass spectrometry
1525	protein	1365	CLDN3	15	Homo sapiens	21	Mass spectrometry
1526	protein	3303	HSPA1A	43	Homo sapiens	21	Mass spectrometry
1527	protein	3304	HSPA1B	26	Homo sapiens	21	Mass spectrometry
1528	protein	3321	IGSF3	13	Homo sapiens	21	Mass spectrometry
1529	protein	23020	SNRNP200	8	Homo sapiens	21	Mass spectrometry
1530	protein	7415	VCP	52	Homo sapiens	21	Mass spectrometry
1531	protein	162605	KRT28	6	Homo sapiens	21	Mass spectrometry
1532	protein	4629	MYH11	6	Homo sapiens	21	Mass spectrometry
1533	protein	160	AP2A1	10	Homo sapiens	21	Mass spectrometry
1534	protein	23654	PLXNB2	13	Homo sapiens	21	Mass spectrometry
1535	protein	3503	IGHG4	3	Homo sapiens	21	Mass spectrometry
1536	protein	59345	GNB4	14	Homo sapiens	21	Mass spectrometry
1537	protein	3855	KRT7	8	Homo sapiens	21	Mass spectrometry
1538	protein	22800	RRAS2	19	Homo sapiens	21	Mass spectrometry
1539	protein	478	ATP1A3	8	Homo sapiens	21	Mass spectrometry
1540	protein	7103	TSPAN8	16	Homo sapiens	21	Mass spectrometry
1541	protein	2617	GARS	16	Homo sapiens	21	Mass spectrometry
1542	protein	440	ASNS	13	Homo sapiens	21	Mass spectrometry
1543	protein	23191	CYFIP1	17	Homo sapiens	21	Mass spectrometry
1544	protein	4734	NEDD4	10	Homo sapiens	21	Mass spectrometry
1545	protein	4677	NARS	20	Homo sapiens	21	Mass spectrometry
1546	protein	2026	ENO2	18	Homo sapiens	21	Mass spectrometry
1547	protein	1778	DYNC1H1	22	Homo sapiens	21	Mass spectrometry
1548	protein	342574	KRT27	3	Homo sapiens	21	Mass spectrometry
1549	protein	2784	GNB3	3	Homo sapiens	21	Mass spectrometry
1550	protein	2030	SLC29A1	18	Homo sapiens	21	Mass spectrometry
1551	protein	51350	KRT76	5	Homo sapiens	21	Mass spectrometry
1552	protein	3866	KRT15	12	Homo sapiens	21	Mass spectrometry
1553	protein	3850	KRT3	4	Homo sapiens	21	Mass spectrometry
1554	protein	790	CAD	12	Homo sapiens	21	Mass spectrometry
1555	protein	10197	PSME3	8	Homo sapiens	21	Mass spectrometry
1556	protein	6513	SLC2A1	32	Homo sapiens	21	Mass spectrometry
1557	protein	9052	GPRC5A	11	Homo sapiens	21	Mass spectrometry
1558	protein	2762	GMDS	7	Homo sapiens	21	Mass spectrometry
1559	protein	3837	KPNB1	39	Homo sapiens	21	Mass spectrometry
1560	protein	8826	IQGAP1	30	Homo sapiens	21	Mass spectrometry
1561	protein	5361	PLXNA1	10	Homo sapiens	21	Mass spectrometry
1562	protein	1364	CLDN4	4	Homo sapiens	21	Mass spectrometry
1563	protein	2049	EPHB3	4	Homo sapiens	21	Mass spectrometry
1564	protein	23555	TSPAN15	8	Homo sapiens	21	Mass spectrometry
1565	protein	6558	SLC12A2	17	Homo sapiens	21	Mass spectrometry
1566	protein	6510	SLC1A5	33	Homo sapiens	21	Mass spectrometry
1567	protein	55737	VPS35	19	Homo sapiens	21	Mass spectrometry
1568	protein	495	ATP4A	6	Homo sapiens	21	Mass spectrometry
1569	protein	2047	EPHB1	6	Homo sapiens	21	Mass spectrometry
1570	protein	374454	KRT77	11	Homo sapiens	21	Mass spectrometry
1571	protein	2195	FAT1	4	Homo sapiens	21	Mass spectrometry
1572	protein	1956	EGFR	11	Homo sapiens	21	Mass spectrometry
1573	protein	56604	TUBB7P	1	Homo sapiens	21	Mass spectrometry
1574	protein	8218	CLTCL1	10	Homo sapiens	21	Mass spectrometry
1575	protein	23534	TNPO3	4	Homo sapiens	21	Mass spectrometry
1576	protein	256987	SERINC5	5	Homo sapiens	21	Mass spectrometry
1577	protein	23181	DIP2A	2	Homo sapiens	21	Mass spectrometry
1578	protein	9276	COPB2	18	Homo sapiens	21	Mass spectrometry
1579	protein	5792	PTPRF	7	Homo sapiens	21	Mass spectrometry
1580	protein	1303	COL12A1	7	Homo sapiens	21	Mass spectrometry
1581	protein	2044	EPHA5	1	Homo sapiens	21	Mass spectrometry
1582	protein	147183	KRT25	2	Homo sapiens	21	Mass spectrometry
1583	protein	10096	ACTR3	30	Homo sapiens	21	Mass spectrometry
1584	protein	8668	EIF3I	17	Homo sapiens	21	Mass spectrometry
1585	protein	1636	ACE	10	Homo sapiens	21	Mass spectrometry
1586	protein	91663	MYADM	15	Homo sapiens	21	Mass spectrometry
1587	protein	57515	SERINC1	7	Homo sapiens	21	Mass spectrometry
1588	protein	7317	UBA1	35	Homo sapiens	21	Mass spectrometry
1589	protein	9843	HEPH	1	Homo sapiens	21	Mass spectrometry
1590	protein	5519	PPP2R1B	11	Homo sapiens	21	Mass spectrometry
1591	protein	3911	LAMA5	17	Homo sapiens	21	Mass spectrometry
1592	protein	3295	HSD17B4	11	Homo sapiens	21	Mass spectrometry
1593	protein	1755	DMBT1	5	Homo sapiens	21	Mass spectrometry
1594	protein	161	AP2A2	12	Homo sapiens	21	Mass spectrometry
1595	protein	26509	MYOF	13	Homo sapiens	21	Mass spectrometry
1596	protein	10103	TSPAN1	7	Homo sapiens	21	Mass spectrometry
1597	protein	4851	NOTCH1	3	Homo sapiens	21	Mass spectrometry
1598	protein	3329	HSPD1	35	Homo sapiens	21	Mass spectrometry
1599	protein	6272	SORT1	5	Homo sapiens	21	Mass spectrometry
1612	protein	10382	TUBB4A	13	Homo sapiens	25	Western blotting|Mass spectrometry
1614	protein	3320	HSP90AA1	57	Homo sapiens	25	Western blotting|Mass spectrometry
1615	protein	1832	DSP	17	Homo sapiens	25	Mass spectrometry
1616	protein	2335	FN1	37	Homo sapiens	25	Mass spectrometry
1617	protein	4627	MYH9	37	Homo sapiens	25	Mass spectrometry
1619	protein	3675	ITGA3	18	Homo sapiens	25	Mass spectrometry
1620	protein	54875	CNTLN	2	Homo sapiens	25	Mass spectrometry
1621	protein	9053	MAP7	1	Homo sapiens	25	Mass spectrometry
1622	protein	81	ACTN4	40	Homo sapiens	25	Mass spectrometry
1623	protein	3326	HSP90AB1	56	Homo sapiens	25	Mass spectrometry
1624	protein	7430	EZR	40	Homo sapiens	25	Mass spectrometry
1625	protein	4478	MSN	51	Homo sapiens	25	Mass spectrometry
1626	protein	309	ANXA6	37	Homo sapiens	25	Mass spectrometry
1627	protein	3303	HSPA1A	43	Homo sapiens	25	Mass spectrometry
1628	protein	5315	PKM	62	Homo sapiens	25	Mass spectrometry
1629	protein	10085	EDIL3	12	Homo sapiens	25	Mass spectrometry
1630	protein	56992	KIF15	6	Homo sapiens	25	Mass spectrometry
1631	protein	2023	ENO1	63	Homo sapiens	25	Mass spectrometry
1632	protein	83483	PLVAP	2	Homo sapiens	25	Mass spectrometry
1633	protein	60	ACTB	73	Homo sapiens	25	Mass spectrometry
1634	protein	1267	CNP	17	Homo sapiens	25	Mass spectrometry
1635	protein	3133	HLA-E	8	Homo sapiens	25	Mass spectrometry
1636	protein	2597	GAPDH	73	Homo sapiens	25	Mass spectrometry
1637	protein	301	ANXA1	34	Homo sapiens	25	Mass spectrometry
1638	protein	302	ANXA2	62	Homo sapiens	25	Mass spectrometry
1639	protein	308	ANXA5	48	Homo sapiens	25	Mass spectrometry
1649	protein	14433	Gapdh	73	Mus musculus	26	Western blotting|Mass spectrometry
1657	protein	11461	Actb	73	Mus musculus	26	Mass spectrometry
1658	protein	11657	Alb	54	Mus musculus	26	Mass spectrometry
1659	protein	12461	Cct2	44	Mus musculus	26	Mass spectrometry
1660	protein	12466	Cct6a	34	Mus musculus	26	Mass spectrometry
1661	protein	12934	Dpysl2	23	Mus musculus	26	Mass spectrometry
1662	protein	13806	Eno1	63	Mus musculus	26	Mass spectrometry
1663	protein	15481	Hspa8	71	Mus musculus	26	Mass spectrometry
1664	protein	16785	Rpsa	34	Mus musculus	26	Mass spectrometry
1665	protein	17276	Mela	1	Mus musculus	26	Mass spectrometry
1666	protein	18538	Pcna	11	Mus musculus	26	Mass spectrometry
1667	protein	18655	Pgk1	57	Mus musculus	26	Mass spectrometry
1668	protein	18746	Pkm	62	Mus musculus	26	Mass spectrometry
1669	protein	19384	Ran	41	Mus musculus	26	Mass spectrometry
1670	protein	22154	Tubb5	12	Mus musculus	26	Mass spectrometry
1671	protein	53378	Sdcbp	57	Mus musculus	26	Mass spectrometry
1672	protein	54709	Eif3i	17	Mus musculus	26	Mass spectrometry
1673	protein	55949	Eef1b2	15	Mus musculus	26	Mass spectrometry
1674	protein	66336	Cenpp	1	Mus musculus	26	Mass spectrometry
1675	protein	66902	Mtap	3	Mus musculus	26	Mass spectrometry
1676	protein	70807	Arrdc2	1	Mus musculus	26	Mass spectrometry
1677	protein	78388	Mvp	37	Mus musculus	26	Mass spectrometry
1678	protein	94181	Nans	12	Mus musculus	26	Mass spectrometry
1679	protein	236539	Phgdh	27	Mus musculus	26	Mass spectrometry
1680	protein	269523	Vcp	52	Mus musculus	26	Mass spectrometry
1681	protein	19166	Psma2	24	Mus musculus	26	Mass spectrometry
1682	protein	14870	Gstp1	31	Mus musculus	26	Mass spectrometry
1683	protein	11821	Aprt	21	Mus musculus	26	Mass spectrometry
1684	protein	14319	Fth1	19	Mus musculus	26	Mass spectrometry
1688	protein	24153	A2m	45	Rattus norvegicus	30	Mass spectrometry
1689	protein	24268	Cp	8	Rattus norvegicus	30	Mass spectrometry
1690	protein	24346	Ces1c	1	Rattus norvegicus	30	Mass spectrometry
1691	protein	24383	Gapdh	73	Rattus norvegicus	30	Mass spectrometry
1692	protein	24468	Hspa8	71	Rattus norvegicus	30	Mass spectrometry
1693	protein	25518	Ppia	51	Rattus norvegicus	30	Mass spectrometry
1694	protein	25578	Ywhaz	59	Rattus norvegicus	30	Mass spectrometry
1695	protein	25630	Pkm	62	Rattus norvegicus	30	Mass spectrometry
1696	protein	29214	Tubb5	12	Rattus norvegicus	30	Mass spectrometry
1697	protein	29483	Slc1a3	4	Rattus norvegicus	30	Mass spectrometry
1698	protein	50567	Slc3a2	46	Rattus norvegicus	30	Mass spectrometry
1699	protein	54241	Cltc	52	Rattus norvegicus	30	Mass spectrometry
1700	protein	64158	Tuba1a	34	Rattus norvegicus	30	Mass spectrometry
1701	protein	79125	Anxa6	37	Rattus norvegicus	30	Mass spectrometry
1702	protein	192255	Ubb	23	Rattus norvegicus	30	Mass spectrometry
1703	protein	286924	Gnat3	4	Rattus norvegicus	30	Mass spectrometry
1704	protein	287876	Actg1	37	Rattus norvegicus	30	Mass spectrometry
1705	protein	296654	Gsn	34	Rattus norvegicus	30	Mass spectrometry
1706	protein	501083	Pdcd6ip	56	Rattus norvegicus	30	Mass spectrometry
1717	protein	18823	Plp1	5	Mus musculus	33	Immunoelectron Microscopy|Western blotting|Mass spectrometry
1718	protein	12799	Cnp	17	Mus musculus	33	Western blotting|Mass spectrometry
1720	protein	11461	Actb	73	Mus musculus	33	Mass spectrometry
1721	protein	11465	Actg1	37	Mus musculus	33	Mass spectrometry
1722	protein	11475	Acta2	21	Mus musculus	33	Mass spectrometry
1723	protein	11674	Aldoa	54	Mus musculus	33	Mass spectrometry
1724	protein	11816	Apoe	28	Mus musculus	33	Mass spectrometry
1725	protein	11841	Arf2	2	Mus musculus	33	Mass spectrometry
1726	protein	11928	Atp1a1	46	Mus musculus	33	Mass spectrometry
1727	protein	12349	Car2	10	Mus musculus	33	Mass spectrometry
1728	protein	12520	Cd81	33	Mus musculus	33	Mass spectrometry
1729	protein	12631	Cfl1	53	Mus musculus	33	Mass spectrometry
1730	protein	12709	Ckb	13	Mus musculus	33	Mass spectrometry
1731	protein	12934	Dpysl2	23	Mus musculus	33	Mass spectrometry
1732	protein	13627	Eef1a1	58	Mus musculus	33	Mass spectrometry
1733	protein	13628	Eef1a2	17	Mus musculus	33	Mass spectrometry
1734	protein	13629	Eef2	56	Mus musculus	33	Mass spectrometry
1735	protein	13806	Eno1	63	Mus musculus	33	Mass spectrometry
1736	protein	14433	Gapdh	73	Mus musculus	33	Mass spectrometry
1737	protein	14555	Gpd1	4	Mus musculus	33	Mass spectrometry
1738	protein	14567	Gdi1	13	Mus musculus	33	Mass spectrometry
1739	protein	14569	Gdi2	43	Mus musculus	33	Mass spectrometry
1740	protein	14674	Gna13	24	Mus musculus	33	Mass spectrometry
1741	protein	14693	Gnb2	42	Mus musculus	33	Mass spectrometry
1742	protein	14701	Gng12	14	Mus musculus	33	Mass spectrometry
1743	protein	14828	Hspa5	46	Mus musculus	33	Mass spectrometry
1744	protein	14870	Gstp1	31	Mus musculus	33	Mass spectrometry
1745	protein	15481	Hspa8	71	Mus musculus	33	Mass spectrometry
1746	protein	15482	Hspa1l	13	Mus musculus	33	Mass spectrometry
1747	protein	15511	Hspa1b	26	Mus musculus	33	Mass spectrometry
1748	protein	15512	Hspa2	18	Mus musculus	33	Mass spectrometry
1749	protein	15516	Hsp90ab1	56	Mus musculus	33	Mass spectrometry
1750	protein	15519	Hsp90aa1	57	Mus musculus	33	Mass spectrometry
1751	protein	16592	Fabp5	11	Mus musculus	33	Mass spectrometry
1752	protein	16661	Krt10	20	Mus musculus	33	Mass spectrometry
1753	protein	16663	Krt13	11	Mus musculus	33	Mass spectrometry
1754	protein	16664	Krt14	12	Mus musculus	33	Mass spectrometry
1755	protein	16665	Krt15	12	Mus musculus	33	Mass spectrometry
1756	protein	16666	Krt16	11	Mus musculus	33	Mass spectrometry
1757	protein	16667	Krt17	9	Mus musculus	33	Mass spectrometry
1758	protein	16668	Krt18	9	Mus musculus	33	Mass spectrometry
1759	protein	16669	Krt19	15	Mus musculus	33	Mass spectrometry
1760	protein	16678	Krt1	22	Mus musculus	33	Mass spectrometry
1761	protein	16680	Krt84	2	Mus musculus	33	Mass spectrometry
1762	protein	16681	Krt2	15	Mus musculus	33	Mass spectrometry
1763	protein	16682	Krt4	7	Mus musculus	33	Mass spectrometry
1764	protein	16687	Krt6a	8	Mus musculus	33	Mass spectrometry
1765	protein	16691	Krt8	13	Mus musculus	33	Mass spectrometry
1766	protein	17196	Mbp	1	Mus musculus	33	Mass spectrometry
1767	protein	17357	Marcksl1	14	Mus musculus	33	Mass spectrometry
1768	protein	17441	Mog	1	Mus musculus	33	Mass spectrometry
1769	protein	17449	Mdh1	30	Mus musculus	33	Mass spectrometry
1770	protein	18102	Nme1	20	Mus musculus	33	Mass spectrometry
1771	protein	18103	Nme2	26	Mus musculus	33	Mass spectrometry
1772	protein	18477	Prdx1	48	Mus musculus	33	Mass spectrometry
1773	protein	18655	Pgk1	57	Mus musculus	33	Mass spectrometry
1774	protein	18663	Pgk2	5	Mus musculus	33	Mass spectrometry
1775	protein	18746	Pkm	62	Mus musculus	33	Mass spectrometry
1776	protein	21351	Taldo1	13	Mus musculus	33	Mass spectrometry
1777	protein	21672	Prdx2	41	Mus musculus	33	Mass spectrometry
1778	protein	21881	Tkt	35	Mus musculus	33	Mass spectrometry
1779	protein	21991	Tpi1	51	Mus musculus	33	Mass spectrometry
1780	protein	22142	Tuba1a	34	Mus musculus	33	Mass spectrometry
1781	protein	22144	Tuba3a	3	Mus musculus	33	Mass spectrometry
1782	protein	22145	Tuba4a	24	Mus musculus	33	Mass spectrometry
1783	protein	22147	Tuba3b	3	Mus musculus	33	Mass spectrometry
1784	protein	22153	Tubb4a	13	Mus musculus	33	Mass spectrometry
1785	protein	22154	Tubb5	12	Mus musculus	33	Mass spectrometry
1786	protein	22240	Dpysl3	4	Mus musculus	33	Mass spectrometry
1787	protein	22627	Ywhae	55	Mus musculus	33	Mass spectrometry
1788	protein	22628	Ywhag	43	Mus musculus	33	Mass spectrometry
1789	protein	22629	Ywhah	36	Mus musculus	33	Mass spectrometry
1790	protein	22630	Ywhaq	43	Mus musculus	33	Mass spectrometry
1791	protein	22631	Ywhaz	59	Mus musculus	33	Mass spectrometry
1792	protein	23980	Pebp1	27	Mus musculus	33	Mass spectrometry
1793	protein	24108	Ubd	1	Mus musculus	33	Mass spectrometry
1794	protein	51788	H2afz	17	Mus musculus	33	Mass spectrometry
1795	protein	53857	Tuba8	12	Mus musculus	33	Mass spectrometry
1796	protein	54401	Ywhab	41	Mus musculus	33	Mass spectrometry
1797	protein	56356	Gltp	1	Mus musculus	33	Mass spectrometry
1798	protein	56735	Krt71	3	Mus musculus	33	Mass spectrometry
1799	protein	64383	Sirt2	8	Mus musculus	33	Mass spectrometry
1800	protein	67300	Cltc	52	Mus musculus	33	Mass spectrometry
1801	protein	67951	Tubb6	16	Mus musculus	33	Mass spectrometry
1802	protein	69386	Hist1h4h	28	Mus musculus	33	Mass spectrometry
1803	protein	76308	Rab1b	29	Mus musculus	33	Mass spectrometry
1804	protein	78303	Hist3h2ba	2	Mus musculus	33	Mass spectrometry
1805	protein	93765	Ube2n	21	Mus musculus	33	Mass spectrometry
1806	protein	97114	Hist2h3c2	5	Mus musculus	33	Mass spectrometry
1807	protein	97122	Hist2h4	15	Mus musculus	33	Mass spectrometry
1808	protein	97908	Hist1h3g	15	Mus musculus	33	Mass spectrometry
1809	protein	98660	Atp1a2	6	Mus musculus	33	Mass spectrometry
1810	protein	103324	Gm4735	2	Mus musculus	33	Mass spectrometry
1811	protein	109905	Rap1a	30	Mus musculus	33	Mass spectrometry
1812	protein	110308	Krt5	13	Mus musculus	33	Mass spectrometry
1813	protein	110391	Qdpr	9	Mus musculus	33	Mass spectrometry
1814	protein	140559	Igsf8	34	Mus musculus	33	Mass spectrometry
1815	protein	192662	Arhgdia	29	Mus musculus	33	Mass spectrometry
1816	protein	193740	Hspa1a	43	Mus musculus	33	Mass spectrometry
1817	protein	227613	Tubb4b	34	Mus musculus	33	Mass spectrometry
1818	protein	227753	Gsn	34	Mus musculus	33	Mass spectrometry
1819	protein	232975	Atp1a3	8	Mus musculus	33	Mass spectrometry
1820	protein	260423	Hist1h3f	16	Mus musculus	33	Mass spectrometry
1821	protein	268373	Ppia	51	Mus musculus	33	Mass spectrometry
1822	protein	269523	Vcp	52	Mus musculus	33	Mass spectrometry
1823	protein	319148	Hist1h3c	16	Mus musculus	33	Mass spectrometry
1824	protein	319149	Hist1h3d	13	Mus musculus	33	Mass spectrometry
1825	protein	319150	Hist1h3b	13	Mus musculus	33	Mass spectrometry
1826	protein	319151	Hist1h3e	13	Mus musculus	33	Mass spectrometry
1827	protein	319152	Hist1h3h	22	Mus musculus	33	Mass spectrometry
1828	protein	319153	Hist1h3i	16	Mus musculus	33	Mass spectrometry
1829	protein	319154	Hist2h3b	2	Mus musculus	33	Mass spectrometry
1830	protein	319155	Hist1h4c	28	Mus musculus	33	Mass spectrometry
1831	protein	319156	Hist1h4d	28	Mus musculus	33	Mass spectrometry
1832	protein	319157	Hist1h4f	28	Mus musculus	33	Mass spectrometry
1833	protein	319158	Hist1h4i	28	Mus musculus	33	Mass spectrometry
1834	protein	319159	Hist1h4j	28	Mus musculus	33	Mass spectrometry
1835	protein	319160	Hist1h4k	28	Mus musculus	33	Mass spectrometry
1836	protein	319161	Hist1h4n	4	Mus musculus	33	Mass spectrometry
1837	protein	319164	Hist1h2ac	14	Mus musculus	33	Mass spectrometry
1838	protein	319165	Hist1h2ad	19	Mus musculus	33	Mass spectrometry
1839	protein	319166	Hist1h2ae	20	Mus musculus	33	Mass spectrometry
1840	protein	319167	Hist1h2ag	12	Mus musculus	33	Mass spectrometry
1841	protein	319170	Hist1h2an	4	Mus musculus	33	Mass spectrometry
1842	protein	319171	Hist1h2ap	4	Mus musculus	33	Mass spectrometry
1843	protein	319172	Hist1h2ab	22	Mus musculus	33	Mass spectrometry
1844	protein	319176	Hist2h2ac	14	Mus musculus	33	Mass spectrometry
1845	protein	319180	Hist1h2bf	19	Mus musculus	33	Mass spectrometry
1846	protein	319183	Hist1h2bj	12	Mus musculus	33	Mass spectrometry
1847	protein	319185	Hist1h2bl	28	Mus musculus	33	Mass spectrometry
1848	protein	319187	Hist1h2bn	15	Mus musculus	33	Mass spectrometry
1849	protein	319191	Hist1h2ai	12	Mus musculus	33	Mass spectrometry
1850	protein	320332	Hist4h4	30	Mus musculus	33	Mass spectrometry
1851	protein	326619	Hist1h4a	49	Mus musculus	33	Mass spectrometry
1852	protein	326620	Hist1h4b	39	Mus musculus	33	Mass spectrometry
1853	protein	360198	Hist1h3a	21	Mus musculus	33	Mass spectrometry
1854	protein	406220	Krt77	11	Mus musculus	33	Mass spectrometry
1855	protein	433182	Eno1b	8	Mus musculus	33	Mass spectrometry
1856	protein	665433	Hist1h2ao	3	Mus musculus	33	Mass spectrometry
1857	protein	100040053	Gm2574	2	Mus musculus	33	Mass spectrometry
1858	protein	100041230	Hist1h4m	14	Mus musculus	33	Mass spectrometry
1859	protein	100041325	Gm3272	2	Mus musculus	33	Mass spectrometry
1860	protein	100041342	Gm12537	2	Mus musculus	33	Mass spectrometry
1861	protein	100042025	Gm20899	6	Mus musculus	33	Mass spectrometry
1862	protein	100042349	Gm10359	2	Mus musculus	33	Mass spectrometry
1863	protein	100042746	Gm12033	2	Mus musculus	33	Mass spectrometry
1867	protein	60	ACTB	73	Homo sapiens	34	Mass spectrometry
1868	protein	221	ALDH3B1	4	Homo sapiens	34	Mass spectrometry
1869	protein	301	ANXA1	34	Homo sapiens	34	Mass spectrometry
1870	protein	302	ANXA2	62	Homo sapiens	34	Western blotting|Mass spectrometry
1871	protein	801	CALM1	18	Homo sapiens	34	Mass spectrometry
1872	protein	805	CALM2	21	Homo sapiens	34	Mass spectrometry
1873	protein	808	CALM3	18	Homo sapiens	34	Mass spectrometry
1874	protein	828	CAPS	3	Homo sapiens	34	Mass spectrometry
1875	protein	966	CD59	33	Homo sapiens	34	Mass spectrometry|FACS
1876	protein	1072	CFL1	53	Homo sapiens	34	Mass spectrometry
1877	protein	1192	CLIC1	43	Homo sapiens	34	Mass spectrometry
1878	protein	2040	STOM	37	Homo sapiens	34	Mass spectrometry
1879	protein	2597	GAPDH	73	Homo sapiens	34	Mass spectrometry
1880	protein	2665	GDI2	43	Homo sapiens	34	Mass spectrometry
1881	protein	2783	GNB2	42	Homo sapiens	34	Mass spectrometry
1882	protein	2950	GSTP1	31	Homo sapiens	34	Mass spectrometry
1883	protein	3303	HSPA1A	43	Homo sapiens	34	Mass spectrometry
1884	protein	3304	HSPA1B	26	Homo sapiens	34	Mass spectrometry
1885	protein	4282	MIF	26	Homo sapiens	34	Mass spectrometry
1886	protein	4478	MSN	51	Homo sapiens	34	Mass spectrometry
1887	protein	4582	MUC1	11	Homo sapiens	34	Immunoelectron Microscopy|Western blotting|Mass spectrometry|FACS
1888	protein	4585	MUC4	3	Homo sapiens	34	Western blotting|Mass spectrometry|FACS
1889	protein	4637	MYL6	15	Homo sapiens	34	Mass spectrometry
1890	protein	5315	PKM	62	Homo sapiens	34	Mass spectrometry
1891	protein	5478	PPIA	51	Homo sapiens	34	Mass spectrometry
1892	protein	5962	RDX	34	Homo sapiens	34	Mass spectrometry
1893	protein	6317	SERPINB3	4	Homo sapiens	34	Mass spectrometry
1894	protein	7086	TKT	35	Homo sapiens	34	Mass spectrometry
1895	protein	7314	UBB	23	Homo sapiens	34	Mass spectrometry
1896	protein	7316	UBC	12	Homo sapiens	34	Mass spectrometry
1897	protein	7430	EZR	40	Homo sapiens	34	Mass spectrometry
1898	protein	7534	YWHAZ	59	Homo sapiens	34	Mass spectrometry
1899	protein	8407	TAGLN2	28	Homo sapiens	34	Mass spectrometry
1900	protein	8842	PROM1	15	Homo sapiens	34	Western blotting|Mass spectrometry|FACS
1901	protein	9368	SLC9A3R1	18	Homo sapiens	34	Western blotting|Mass spectrometry
1902	protein	10103	TSPAN1	7	Homo sapiens	34	Mass spectrometry
1903	protein	10409	BASP1	16	Homo sapiens	34	Mass spectrometry
1904	protein	10519	CIB1	19	Homo sapiens	34	Mass spectrometry
1905	protein	10568	SLC34A2	4	Homo sapiens	34	Mass spectrometry
1906	protein	11254	SLC6A14	3	Homo sapiens	34	Mass spectrometry
1907	protein	11461	Actb	73	Homo sapiens	34	Mass spectrometry
1909	protein	55890	GPRC5C	14	Homo sapiens	34	Mass spectrometry
1910	protein	64787	EPS8L2	8	Homo sapiens	34	Mass spectrometry
1911	protein	81822	Actb	73	Homo sapiens	34	Mass spectrometry
1912	protein	84790	TUBA1C	35	Homo sapiens	34	Mass spectrometry
1913	protein	94025	MUC16	4	Homo sapiens	34	Western blotting|Mass spectrometry|FACS
1914	protein	280979	ACTB	73	Homo sapiens	34	Mass spectrometry
1915	protein	287022	YWHAZ	59	Homo sapiens	34	Mass spectrometry
1917	protein	443052	ACTB	73	Homo sapiens	34	Mass spectrometry
1927	protein	501083	Pdcd6ip	56	Rattus norvegicus	35	Western blotting|Mass spectrometry
1931	protein	25277	Mfge8	41	Rattus norvegicus	35	Western blotting|Mass spectrometry
1932	protein	24210	Asgr1	1	Rattus norvegicus	35	Western blotting|Mass spectrometry
1933	protein	25728	Apoe	28	Rattus norvegicus	35	Western blotting|Mass spectrometry
1934	protein	24159	Acly	41	Rattus norvegicus	35	Mass spectrometry
1935	protein	24172	Adh1	1	Rattus norvegicus	35	Mass spectrometry
1936	protein	24186	Alb	54	Rattus norvegicus	35	Mass spectrometry
1937	protein	24189	Aldoa	54	Rattus norvegicus	35	Mass spectrometry
1938	protein	24190	Aldob	5	Rattus norvegicus	35	Mass spectrometry
1939	protein	24211	Atp1a1	46	Rattus norvegicus	35	Mass spectrometry
1940	protein	24233	C4a	16	Rattus norvegicus	35	Mass spectrometry
1941	protein	24242	Calm1	18	Rattus norvegicus	35	Mass spectrometry
1942	protein	24244	Calm3	18	Rattus norvegicus	35	Mass spectrometry
1943	protein	24248	Cat	16	Rattus norvegicus	35	Mass spectrometry
1944	protein	24250	Cbs	2	Rattus norvegicus	35	Mass spectrometry
1945	protein	24267	Comt	7	Rattus norvegicus	35	Mass spectrometry
1946	protein	24303	Cyp2d3	1	Rattus norvegicus	35	Mass spectrometry
1947	protein	24306	Cyp4a2	1	Rattus norvegicus	35	Mass spectrometry
1948	protein	24333	Eno1	63	Rattus norvegicus	35	Mass spectrometry
1949	protein	24362	Fbp1	6	Rattus norvegicus	35	Mass spectrometry
1950	protein	24366	Fgb	14	Rattus norvegicus	35	Mass spectrometry
1951	protein	24383	Gapdh	73	Rattus norvegicus	35	Mass spectrometry
1952	protein	24423	Gstm1	5	Rattus norvegicus	35	Mass spectrometry
1953	protein	24450	Hmgcs2	2	Rattus norvegicus	35	Mass spectrometry
1954	protein	24468	Hspa8	71	Rattus norvegicus	35	Mass spectrometry
1955	protein	24470	Hsd3b5	1	Rattus norvegicus	35	Mass spectrometry
1956	protein	24472	Hspa1a	43	Rattus norvegicus	35	Mass spectrometry
1957	protein	24533	Ldha	54	Rattus norvegicus	35	Mass spectrometry
1958	protein	24551	Mdh1	30	Rattus norvegicus	35	Mass spectrometry
1959	protein	24582	Myh11	6	Rattus norvegicus	35	Mass spectrometry
1960	protein	24605	Nras	28	Rattus norvegicus	35	Mass spectrometry
1961	protein	24616	Pah	3	Rattus norvegicus	35	Mass spectrometry
1962	protein	24644	Pgk1	57	Rattus norvegicus	35	Mass spectrometry
1963	protein	24651	Pklr	12	Rattus norvegicus	35	Mass spectrometry
1964	protein	24771	Sdc4	14	Rattus norvegicus	35	Mass spectrometry
1965	protein	24777	Slc10a1	1	Rattus norvegicus	35	Mass spectrometry
1966	protein	24778	Slc2a1	32	Rattus norvegicus	35	Mass spectrometry
1967	protein	24799	Eef1a2	17	Rattus norvegicus	35	Mass spectrometry
1968	protein	24818	Tcp1	34	Rattus norvegicus	35	Mass spectrometry
1969	protein	24828	Hist1h2aa	3	Rattus norvegicus	35	Mass spectrometry
1970	protein	24829	Hist1h2ba	6	Rattus norvegicus	35	Mass spectrometry
1971	protein	24854	Clu	25	Rattus norvegicus	35	Mass spectrometry
1972	protein	24855	Tsc2	2	Rattus norvegicus	35	Mass spectrometry
1973	protein	24862	Ugt2b	1	Rattus norvegicus	35	Mass spectrometry
1974	protein	24894	Cyp2a1	1	Rattus norvegicus	35	Mass spectrometry
1975	protein	24895	Cyp2a2	1	Rattus norvegicus	35	Mass spectrometry
1976	protein	24896	Gnas	37	Rattus norvegicus	35	Mass spectrometry
1977	protein	24917	Kpnb1	39	Rattus norvegicus	35	Mass spectrometry
1978	protein	24962	Cth	5	Rattus norvegicus	35	Mass spectrometry
1979	protein	24963	Hspa1l	13	Rattus norvegicus	35	Mass spectrometry
1980	protein	25009	Vars	19	Rattus norvegicus	35	Mass spectrometry
1981	protein	25027	Slc16a1	38	Rattus norvegicus	35	Mass spectrometry
1982	protein	25046	Pigr	14	Rattus norvegicus	35	Mass spectrometry
1983	protein	25053	Cyp2d2	1	Rattus norvegicus	35	Mass spectrometry
1984	protein	25087	Kng2	1	Rattus norvegicus	35	Mass spectrometry
1985	protein	25104	Pc	4	Rattus norvegicus	35	Mass spectrometry
1986	protein	25106	Rgn	7	Rattus norvegicus	35	Mass spectrometry
1987	protein	25116	Hsd11b1	1	Rattus norvegicus	35	Mass spectrometry
1988	protein	25246	Bsg	38	Rattus norvegicus	35	Mass spectrometry
1989	protein	25253	Dpp4	21	Rattus norvegicus	35	Mass spectrometry
1990	protein	25274	Tst	3	Rattus norvegicus	35	Mass spectrometry
1991	protein	25287	Acadl	8	Rattus norvegicus	35	Mass spectrometry
1992	protein	25288	Acsl1	6	Rattus norvegicus	35	Mass spectrometry
1993	protein	25315	Ephx1	5	Rattus norvegicus	35	Mass spectrometry
1994	protein	25319	Fth1	19	Rattus norvegicus	35	Mass spectrometry
1995	protein	25328	Lamp1	32	Rattus norvegicus	35	Mass spectrometry
1996	protein	25351	Slc2a2	1	Rattus norvegicus	35	Mass spectrometry
1997	protein	25368	Adk	8	Rattus norvegicus	35	Mass spectrometry
1998	protein	25467	Irs1	2	Rattus norvegicus	35	Mass spectrometry
1999	protein	25506	P4hb	24	Rattus norvegicus	35	Mass spectrometry
2000	protein	25530	Rab12	4	Rattus norvegicus	35	Mass spectrometry
2001	protein	25531	Rab3a	5	Rattus norvegicus	35	Mass spectrometry
2002	protein	25578	Ywhaz	59	Rattus norvegicus	35	Mass spectrometry
2003	protein	25596	Rpn1	11	Rattus norvegicus	35	Mass spectrometry
2004	protein	25617	Hspa5	46	Rattus norvegicus	35	Mass spectrometry
2005	protein	25632	Hba1	27	Rattus norvegicus	35	Mass spectrometry
2006	protein	25658	Gckr	1	Rattus norvegicus	35	Mass spectrometry
2007	protein	25661	Fn1	37	Rattus norvegicus	35	Mass spectrometry
2008	protein	25673	Anxa5	48	Rattus norvegicus	35	Mass spectrometry
2009	protein	25684	Mep1a	7	Rattus norvegicus	35	Mass spectrometry
2010	protein	25698	Ass1	11	Rattus norvegicus	35	Mass spectrometry
2011	protein	25745	Myh9l1	10	Rattus norvegicus	35	Mass spectrometry
2012	protein	26760	Akr7a3	13	Rattus norvegicus	35	Mass spectrometry
2013	protein	29144	Canx	20	Rattus norvegicus	35	Mass spectrometry
2014	protein	29214	Tubb5	12	Rattus norvegicus	35	Mass spectrometry
2015	protein	29221	Arg1	2	Rattus norvegicus	35	Mass spectrometry
2016	protein	29236	Rpsa	34	Rattus norvegicus	35	Mass spectrometry
2017	protein	29251	F2	16	Rattus norvegicus	35	Mass spectrometry
2018	protein	29271	Cfl1	53	Rattus norvegicus	35	Mass spectrometry
2019	protein	29277	Cyp2c11	1	Rattus norvegicus	35	Mass spectrometry
2020	protein	29292	Ftl1	5	Rattus norvegicus	35	Mass spectrometry
2021	protein	29304	Rps6	20	Rattus norvegicus	35	Mass spectrometry
2022	protein	29374	Cct4	31	Rattus norvegicus	35	Mass spectrometry
2023	protein	29426	Rps4x	38	Rattus norvegicus	35	Mass spectrometry
2024	protein	29441	Por	2	Rattus norvegicus	35	Mass spectrometry
2025	protein	29443	Ahcy	38	Rattus norvegicus	35	Mass spectrometry
2026	protein	29445	Cox4i1	6	Rattus norvegicus	35	Mass spectrometry
2027	protein	29448	Rab7a	43	Rattus norvegicus	35	Mass spectrometry
2028	protein	29468	Pdia3	28	Rattus norvegicus	35	Mass spectrometry
2029	protein	29489	Dync1h1	22	Rattus norvegicus	35	Mass spectrometry
2030	protein	29539	Aldh2	10	Rattus norvegicus	35	Mass spectrometry
2031	protein	29565	Eef2	56	Rattus norvegicus	35	Mass spectrometry
2032	protein	29623	Ugt2b37	1	Rattus norvegicus	35	Mass spectrometry
2033	protein	29677	Psmc3	20	Rattus norvegicus	35	Mass spectrometry
2034	protein	29753	Ywhae	55	Rattus norvegicus	35	Mass spectrometry
2035	protein	50567	Slc3a2	46	Rattus norvegicus	35	Mass spectrometry
2036	protein	50655	Aco1	13	Rattus norvegicus	35	Mass spectrometry
2037	protein	50663	Calm2	21	Rattus norvegicus	35	Mass spectrometry
2038	protein	50664	Gnao1	7	Rattus norvegicus	35	Mass spectrometry
2039	protein	50671	Fasn	50	Rattus norvegicus	35	Mass spectrometry
2040	protein	54232	Car3	2	Rattus norvegicus	35	Mass spectrometry
2041	protein	54241	Cltc	52	Rattus norvegicus	35	Mass spectrometry
2042	protein	54319	Ezr	40	Rattus norvegicus	35	Mass spectrometry
2043	protein	54349	Aox1	2	Rattus norvegicus	35	Mass spectrometry
2044	protein	56010	Ywhag	43	Rattus norvegicus	35	Mass spectrometry
2045	protein	56011	Ywhab	41	Rattus norvegicus	35	Mass spectrometry
2046	protein	56611	Anxa2	62	Rattus norvegicus	35	Mass spectrometry
2047	protein	59085	Asl	8	Rattus norvegicus	35	Mass spectrometry
2048	protein	59295	Nucb2	4	Rattus norvegicus	35	Mass spectrometry
2049	protein	60356	Csad	2	Rattus norvegicus	35	Mass spectrometry
2050	protein	60384	Copb2	18	Rattus norvegicus	35	Mass spectrometry
2051	protein	60581	Acaca	5	Rattus norvegicus	35	Mass spectrometry
2052	protein	64001	Cyb5a	3	Rattus norvegicus	35	Mass spectrometry
2053	protein	64040	Aldh9a1	14	Rattus norvegicus	35	Mass spectrometry
2054	protein	64202	Calr	19	Rattus norvegicus	35	Mass spectrometry
2055	protein	64300	Mthfd1	20	Rattus norvegicus	35	Mass spectrometry
2056	protein	64310	Arf1	39	Rattus norvegicus	35	Mass spectrometry
2057	protein	64392	Aldh1l1	3	Rattus norvegicus	35	Mass spectrometry
2058	protein	64627	Hist1h4b	39	Rattus norvegicus	35	Mass spectrometry
2059	protein	64635	Snd1	20	Rattus norvegicus	35	Mass spectrometry
2060	protein	64647	Hist1h2bl	28	Rattus norvegicus	35	Mass spectrometry
2061	protein	64681	Mvp	37	Rattus norvegicus	35	Mass spectrometry
2062	protein	65034	Pdzd2	1	Rattus norvegicus	35	Mass spectrometry
2063	protein	65158	Rab2a	31	Rattus norvegicus	35	Mass spectrometry
2064	protein	65165	Tmed2	17	Rattus norvegicus	35	Mass spectrometry
2065	protein	65183	Aldh3a2	4	Rattus norvegicus	35	Mass spectrometry
2066	protein	65262	Atp5a1	22	Rattus norvegicus	35	Mass spectrometry
2067	protein	79124	Anxa4	39	Rattus norvegicus	35	Mass spectrometry
2068	protein	79125	Anxa6	37	Rattus norvegicus	35	Mass spectrometry
2069	protein	79223	Gk	2	Rattus norvegicus	35	Mass spectrometry
2070	protein	80899	Slc21a4	1	Rattus norvegicus	35	Mass spectrometry
2071	protein	81508	Bhmt	7	Rattus norvegicus	35	Mass spectrometry
2072	protein	81521	Msn	51	Rattus norvegicus	35	Mass spectrometry
2073	protein	81613	Ceacam1	6	Rattus norvegicus	35	Mass spectrometry
2074	protein	81632	Abat	1	Rattus norvegicus	35	Mass spectrometry
2075	protein	81634	Actn1	34	Rattus norvegicus	35	Mass spectrometry
2076	protein	81641	Anpep	25	Rattus norvegicus	35	Mass spectrometry
2077	protein	81663	Gna12	5	Rattus norvegicus	35	Mass spectrometry
2078	protein	81664	Gnai2	46	Rattus norvegicus	35	Mass spectrometry
2079	protein	81667	Gnb2	42	Rattus norvegicus	35	Mass spectrometry
2080	protein	81708	Aldh6a1	3	Rattus norvegicus	35	Mass spectrometry
2081	protein	81754	Rab1a	34	Rattus norvegicus	35	Mass spectrometry
2082	protein	81756	Rab13	22	Rattus norvegicus	35	Mass spectrometry
2083	protein	81759	Renbp	3	Rattus norvegicus	35	Mass spectrometry
2084	protein	81784	Ssr3	2	Rattus norvegicus	35	Mass spectrometry
2085	protein	81822	Actb	73	Rattus norvegicus	35	Mass spectrometry
2086	protein	81830	Rab11a	18	Rattus norvegicus	35	Mass spectrometry
2087	protein	83427	Gnb2l1	31	Rattus norvegicus	35	Mass spectrometry
2088	protein	83472	Ugdh	10	Rattus norvegicus	35	Mass spectrometry
2089	protein	83569	Abcb11	4	Rattus norvegicus	35	Mass spectrometry
2090	protein	83628	Cd82	32	Rattus norvegicus	35	Mass spectrometry
2091	protein	83783	Sult1a1	5	Rattus norvegicus	35	Mass spectrometry
2092	protein	83800	Clta	10	Rattus norvegicus	35	Mass spectrometry
2093	protein	84013	Hsd17b12	6	Rattus norvegicus	35	Mass spectrometry
2094	protein	84024	Pon1	3	Rattus norvegicus	35	Mass spectrometry
2095	protein	84493	Fmo3	1	Rattus norvegicus	35	Mass spectrometry
2096	protein	84599	Tmed10	22	Rattus norvegicus	35	Mass spectrometry
2097	protein	89833	Ftcd	2	Rattus norvegicus	35	Mass spectrometry
2098	protein	94197	Rab14	37	Rattus norvegicus	35	Mass spectrometry
2099	protein	94340	Acsl5	2	Rattus norvegicus	35	Mass spectrometry
2100	protein	113902	Ces1d	2	Rattus norvegicus	35	Mass spectrometry
2101	protein	113992	Ugt1a6	2	Rattus norvegicus	35	Mass spectrometry
2102	protein	114023	Copb1	15	Rattus norvegicus	35	Mass spectrometry
2103	protein	114123	Sardh	1	Rattus norvegicus	35	Mass spectrometry
2104	protein	114711	Gne	3	Rattus norvegicus	35	Mass spectrometry
2105	protein	114766	Phb2	17	Rattus norvegicus	35	Mass spectrometry
2106	protein	116598	Pdia4	12	Rattus norvegicus	35	Mass spectrometry
2107	protein	116643	Vcp	52	Rattus norvegicus	35	Mass spectrometry
2108	protein	116666	Lman1	8	Rattus norvegicus	35	Mass spectrometry
2109	protein	117042	Rpl6	16	Rattus norvegicus	35	Mass spectrometry
2110	protein	117152	Cand1	34	Rattus norvegicus	35	Mass spectrometry
2111	protein	117243	Acsl6	3	Rattus norvegicus	35	Mass spectrometry
2112	protein	117254	Prdx1	48	Rattus norvegicus	35	Mass spectrometry
2113	protein	117273	Rhoa	39	Rattus norvegicus	35	Mass spectrometry
2114	protein	140638	Apoa5	2	Rattus norvegicus	35	Mass spectrometry
2115	protein	140654	Rps3	32	Rattus norvegicus	35	Mass spectrometry
2116	protein	140662	Rplp2	20	Rattus norvegicus	35	Mass spectrometry
2117	protein	140665	Rab3d	9	Rattus norvegicus	35	Mass spectrometry
2118	protein	140940	Arf3	18	Rattus norvegicus	35	Mass spectrometry
2119	protein	157074	Sdha	9	Rattus norvegicus	35	Mass spectrometry
2120	protein	170465	Acaa2	7	Rattus norvegicus	35	Mass spectrometry
2121	protein	170698	Slco1a2	2	Rattus norvegicus	35	Mass spectrometry
2122	protein	171142	Ehhadh	4	Rattus norvegicus	35	Mass spectrometry
2123	protein	171337	Rap1b	48	Rattus norvegicus	35	Mass spectrometry
2124	protein	171341	Mgst1	2	Rattus norvegicus	35	Mass spectrometry
2125	protein	171361	Eef1a1	58	Rattus norvegicus	35	Mass spectrometry
2126	protein	171374	Atp5b	36	Rattus norvegicus	35	Mass spectrometry
2127	protein	171445	Akr7a2	16	Rattus norvegicus	35	Mass spectrometry
2128	protein	191574	Akr1c14	1	Rattus norvegicus	35	Mass spectrometry
2129	protein	192242	Akr1d1	1	Rattus norvegicus	35	Mass spectrometry
2130	protein	192255	Ubb	23	Rattus norvegicus	35	Mass spectrometry
2131	protein	246118	Tubb3	21	Rattus norvegicus	35	Mass spectrometry
[truncated: 29,857 more rows]

## Sheet: EXOCARTA_PROTEIN_MRNA_DETAILS_5
CONTENT ID	CONTENT TYPE	ENTREZ GENE ID	GENE SYMBOL	SPECIES	EXPERIMENT ID	METHODS
4	protein	16409	Itgam	Mus musculus	3	Mass spectrometry|Western blotting
5	protein	17304	Mfge8	Mus musculus	3	Mass spectrometry
6	protein	15481	Hspa8	Mus musculus	3	Mass spectrometry|Western blotting
7	protein	11461	Actb	Mus musculus	3	Mass spectrometry
8	protein	14678	Gnai2	Mus musculus	3	Mass spectrometry
9	protein	12306	Anxa2	Mus musculus	3	Mass spectrometry|Western blotting
10	protein	14961	H2-Ab1	Mus musculus	3	Mass spectrometry|Western blotting
11	protein	12527	Cd9	Mus musculus	3	Mass spectrometry|Western blotting
12	protein	15516	Hsp90ab1	Mus musculus	3	Western blotting
13	protein	967	CD63	Homo sapiens	4	Western blotting
14	protein	1803	DPP4	Homo sapiens	4	Western blotting
15	protein	79574	EPS8L3	Homo sapiens	4	Mass spectrometry
16	protein	55971	BAIAP2L1	Homo sapiens	4	Mass spectrometry
17	protein	56667	MUC13	Homo sapiens	4	Mass spectrometry
18	protein	5738	PTGFRN	Homo sapiens	4	Mass spectrometry
19	protein	3939	LDHA	Homo sapiens	4	Mass spectrometry
20	protein	5230	PGK1	Homo sapiens	4	Mass spectrometry
21	protein	3122	HLA-DRA	Homo sapiens	4	Mass spectrometry
22	protein	60	ACTB	Homo sapiens	4	Mass spectrometry
23	protein	3848	KRT1	Homo sapiens	4	Mass spectrometry
24	protein	2597	GAPDH	Homo sapiens	4	Mass spectrometry
25	protein	10383	TUBB4B	Homo sapiens	4	Mass spectrometry
26	protein	3105	HLA-A	Homo sapiens	4	Mass spectrometry
27	protein	2023	ENO1	Homo sapiens	4	Mass spectrometry
28	protein	3320	HSP90AA1	Homo sapiens	4	Mass spectrometry
29	protein	1152	CKB	Homo sapiens	4	Mass spectrometry
30	protein	3858	KRT10	Homo sapiens	4	Mass spectrometry
31	protein	5315	PKM	Homo sapiens	4	Mass spectrometry
32	protein	4072	EPCAM	Homo sapiens	4	Mass spectrometry
33	protein	1800	DPEP1	Homo sapiens	4	Mass spectrometry
34	protein	1803	DPP4	Homo sapiens	4	Mass spectrometry
35	protein	3857	KRT9	Homo sapiens	4	Mass spectrometry
36	protein	2059	EPS8	Homo sapiens	4	Mass spectrometry
37	protein	6809	STX3	Homo sapiens	4	Mass spectrometry
38	protein	6813	STXBP2	Homo sapiens	4	Mass spectrometry
39	protein	4224	MEP1A	Homo sapiens	4	Mass spectrometry
40	protein	10223	GPA33	Homo sapiens	4	Mass spectrometry
41	protein	12524	Cd86	Mus musculus	5	ELISA
42	protein	21939	Cd40	Mus musculus	5	ELISA
43	protein	21947	Cd40lg	Mus musculus	5	ELISA
44	protein	16414	Itgb2	Mus musculus	5	ELISA
45	protein	15894	Icam1	Mus musculus	5	ELISA
46	protein	16790	Anpep	Mus musculus	5	Mass spectrometry
47	protein	20111	Rps6ka1	Mus musculus	5	Mass spectrometry
48	protein	11749	Anxa6	Mus musculus	5	Mass spectrometry
49	protein	12532	Cdc25c	Mus musculus	5	Mass spectrometry
50	protein	11465	Actg1	Mus musculus	5	Mass spectrometry
51	protein	11461	Actb	Mus musculus	5	Mass spectrometry
52	protein	12524	Cd86	Mus musculus	6	Western blotting
53	protein	15894	Icam1	Mus musculus	6	Western blotting
54	protein	16414	Itgb2	Mus musculus	6	Western blotting
55	protein	15510	Hspd1	Mus musculus	7	Western blotting
56	protein	15481	Hspa8	Mus musculus	7	Western blotting
57	protein	15481	Hspa8	Mus musculus	8	Western blotting
58	protein	15481	Hspa8	Mus musculus	9	Western blotting
59	protein	15510	Hspd1	Mus musculus	9	Western blotting
60	protein	16784	Lamp2	Mus musculus	10	Western blotting
61	protein	12527	Cd9	Mus musculus	10	Western blotting
62	protein	18571	Pdcd6ip	Mus musculus	10	Mass spectrometry [MALDI TOF]|Mass spectrometry [QTOF]|Western blotting
63	protein	16414	Itgb2	Mus musculus	10	Mass spectrometry [MALDI TOF]|Mass spectrometry [QTOF]
64	protein	15516	Hsp90ab1	Mus musculus	10	Mass spectrometry [MALDI TOF]
65	protein	22154	Tubb5	Mus musculus	10	Mass spectrometry [MALDI TOF]
66	protein	11750	Anxa7	Mus musculus	10	Mass spectrometry [MALDI TOF]|Mass spectrometry [QTOF]
67	protein	22088	Tsg101	Mus musculus	10	Mass spectrometry [QTOF]
68	protein	14569	Gdi2	Mus musculus	10	Mass spectrometry [MALDI TOF]|Mass spectrometry [QTOF]
69	protein	13627	Eef1a1	Mus musculus	10	Mass spectrometry [QTOF]
70	protein	13682	Eif4a2	Mus musculus	10	Mass spectrometry [QTOF]
71	protein	16952	Anxa1	Mus musculus	10	Mass spectrometry [MALDI TOF]|Mass spectrometry [QTOF]
72	protein	11747	Anxa5	Mus musculus	10	Mass spectrometry [MALDI TOF]|Mass spectrometry [QTOF]
73	protein	11746	Anxa4	Mus musculus	10	Mass spectrometry [MALDI TOF]|Mass spectrometry [QTOF]
74	protein	16854	Lgals3	Mus musculus	10	Mass spectrometry [MALDI TOF]|Mass spectrometry [QTOF]
75	protein	53378	Sdcbp	Mus musculus	10	Mass spectrometry [MALDI TOF]|Mass spectrometry [QTOF]
76	protein	22629	Ywhah	Mus musculus	10	Mass spectrometry [MALDI TOF]|Mass spectrometry [QTOF]
77	protein	22631	Ywhaz	Mus musculus	10	Mass spectrometry [MALDI TOF]|Mass spectrometry [QTOF]
78	protein	22628	Ywhag	Mus musculus	10	Mass spectrometry [QTOF]
79	protein	18477	Prdx1	Mus musculus	10	Mass spectrometry [MALDI TOF]|Mass spectrometry [QTOF]
80	protein	19326	Rab11b	Mus musculus	10	Mass spectrometry [QTOF]
81	protein	19349	Rab7	Mus musculus	10	Mass spectrometry [MALDI TOF]|Mass spectrometry [QTOF]
82	protein	215449	Rap1b	Mus musculus	10	Mass spectrometry [MALDI TOF]
83	protein	12631	Cfl1	Mus musculus	10	Mass spectrometry [MALDI TOF]
84	protein	15078	H3f3a	Mus musculus	10	Mass spectrometry [MALDI TOF]
85	protein	15081	H3f3b	Mus musculus	10	Mass spectrometry [MALDI TOF]
86	protein	319180	Hist1h2bf	Mus musculus	10	Mass spectrometry [MALDI TOF]
87	protein	319183	Hist1h2bj	Mus musculus	10	Mass spectrometry [MALDI TOF]
88	protein	319185	Hist1h2bl	Mus musculus	10	Mass spectrometry [MALDI TOF]
89	protein	319187	Hist1h2bn	Mus musculus	10	Mass spectrometry [MALDI TOF]
90	protein	15267	Hist2h2aa1	Mus musculus	10	Mass spectrometry [MALDI TOF]
91	protein	319192	Hist2h2aa2	Mus musculus	10	Mass spectrometry [MALDI TOF]
92	protein	320332	Hist4h4	Mus musculus	10	Mass spectrometry [MALDI TOF]
93	protein	18643	Pfn1	Mus musculus	10	Mass spectrometry [MALDI TOF]
94	protein	975	CD81	Homo sapiens	11	Western blotting
95	protein	967	CD63	Homo sapiens	11	Western blotting
96	protein	3106	HLA-B	Homo sapiens	11	Mass spectrometry [MALDI TOF]
97	protein	3122	HLA-DRA	Homo sapiens	11	Mass spectrometry [MALDI TOF]
98	protein	3127	HLA-DRB5	Homo sapiens	11	Mass spectrometry [MALDI TOF]|Western blotting
99	protein	3123	HLA-DRB1	Homo sapiens	11	Mass spectrometry [MALDI TOF]|Mass spectrometry [QTOF]|Western blotting
100	protein	3119	HLA-DQB1	Homo sapiens	11	Mass spectrometry [MALDI TOF]|Western blotting
101	protein	5788	PTPRC	Homo sapiens	11	Mass spectrometry [MALDI TOF]|Mass spectrometry [QTOF]
102	protein	3676	ITGA4	Homo sapiens	11	Mass spectrometry [MALDI TOF]|Mass spectrometry [QTOF]
103	protein	2771	GNAI2	Homo sapiens	11	Mass spectrometry [MALDI TOF]|Mass spectrometry [QTOF]
104	protein	3320	HSP90AA1	Homo sapiens	11	Mass spectrometry [MALDI TOF]
105	protein	3312	HSPA8	Homo sapiens	11	Mass spectrometry [MALDI TOF]
106	protein	1213	CLTC	Homo sapiens	11	Mass spectrometry [MALDI TOF]|Mass spectrometry [QTOF]
107	protein	7846	TUBA1A	Homo sapiens	11	Mass spectrometry [MALDI TOF]
108	protein	203068	TUBB	Homo sapiens	11	Mass spectrometry [MALDI TOF]
109	protein	10376	TUBA1B	Homo sapiens	11	Mass spectrometry [MALDI TOF]
110	protein	4478	MSN	Homo sapiens	11	Mass spectrometry [MALDI TOF]
111	protein	5315	PKM	Homo sapiens	11	Mass spectrometry [MALDI TOF]
112	protein	2023	ENO1	Homo sapiens	11	Mass spectrometry [MALDI TOF]|Mass spectrometry [QTOF]
113	protein	2597	GAPDH	Homo sapiens	11	Mass spectrometry [MALDI TOF]
114	protein	226	ALDOA	Homo sapiens	11	Mass spectrometry [MALDI TOF]|Mass spectrometry [QTOF]
115	protein	476	ATP1A1	Homo sapiens	11	Mass spectrometry [MALDI TOF]
116	protein	1915	EEF1A1	Homo sapiens	11	Mass spectrometry [MALDI TOF]|Mass spectrometry [QTOF]
117	protein	4162	MCAM	Homo sapiens	12	Western blotting
118	protein	2315	MLANA	Homo sapiens	12	Western blotting
119	protein	302	ANXA2	Homo sapiens	12	Mass spectrometry|Western blotting
120	protein	47	ACLY	Homo sapiens	12	Mass spectrometry
121	protein	2023	ENO1	Homo sapiens	12	Mass spectrometry
122	protein	3945	LDHB	Homo sapiens	12	Mass spectrometry
123	protein	2950	GSTP1	Homo sapiens	12	Mass spectrometry
124	protein	5223	PGAM1	Homo sapiens	12	Mass spectrometry
125	protein	7167	TPI1	Homo sapiens	12	Mass spectrometry
126	protein	2597	GAPDH	Homo sapiens	12	Mass spectrometry
127	protein	4190	MDH1	Homo sapiens	12	Mass spectrometry
128	protein	231	AKR1B1	Homo sapiens	12	Mass spectrometry
129	protein	3312	HSPA8	Homo sapiens	12	Mass spectrometry
130	protein	3303	HSPA1A	Homo sapiens	12	Mass spectrometry
131	protein	3304	HSPA1B	Homo sapiens	12	Mass spectrometry
132	protein	71	ACTG1	Homo sapiens	12	Mass spectrometry
133	protein	60	ACTB	Homo sapiens	12	Mass spectrometry
134	protein	832	CAPZB	Homo sapiens	12	Mass spectrometry
135	protein	5962	RDX	Homo sapiens	12	Mass spectrometry
136	protein	4478	MSN	Homo sapiens	12	Mass spectrometry
137	protein	7430	EZR	Homo sapiens	12	Mass spectrometry
138	protein	6386	SDCBP	Homo sapiens	12	Mass spectrometry
139	protein	3858	KRT10	Homo sapiens	12	Mass spectrometry
140	protein	308	ANXA5	Homo sapiens	12	Mass spectrometry
141	protein	309	ANXA6	Homo sapiens	12	Mass spectrometry
142	protein	1938	EEF2	Homo sapiens	12	Mass spectrometry
143	protein	93185	IGSF8	Homo sapiens	12	Mass spectrometry
144	protein	6812	STXBP1	Homo sapiens	12	Mass spectrometry
145	protein	1500	CTNND1	Homo sapiens	12	Mass spectrometry
146	protein	10015	PDCD6IP	Homo sapiens	12	Mass spectrometry
147	protein	2665	GDI2	Homo sapiens	12	Mass spectrometry
148	protein	2782	GNB1	Homo sapiens	12	Mass spectrometry
149	protein	2767	GNA11	Homo sapiens	12	Mass spectrometry
150	protein	5499	PPP1CA	Homo sapiens	12	Mass spectrometry
151	protein	55815	TSNAXIP1	Homo sapiens	12	Mass spectrometry
152	protein	7531	YWHAE	Homo sapiens	12	Mass spectrometry
153	protein	5901	RAN	Homo sapiens	12	Mass spectrometry
154	protein	4735	2020-09-02	Homo sapiens	12	Mass spectrometry
155	protein	9948	WDR1	Homo sapiens	12	Mass spectrometry
156	protein	6813	STXBP2	Homo sapiens	12	Mass spectrometry
157	protein	55943	Stx8	Mus musculus	14	Western blotting
158	protein	53611	Vti1a	Mus musculus	14	Western blotting
159	protein	53612	Vti1b	Mus musculus	14	Western blotting
160	protein	19349	Rab7	Mus musculus	14	Western blotting
161	protein	53869	Rab11a	Mus musculus	14	Western blotting
162	protein	19326	Rab11b	Mus musculus	14	Western blotting
163	protein	16783	Lamp1	Mus musculus	14	Western blotting
164	protein	16784	Lamp2	Mus musculus	14	Western blotting
165	protein	12527	Cd9	Mus musculus	14	Mass spectrometry|Western blotting
166	protein	12512	Cd63	Mus musculus	14	Western blotting
167	protein	16149	Cd74	Mus musculus	14	Western blotting
168	protein	13040	Ctss	Mus musculus	14	Western blotting
169	protein	12332	Capg	Mus musculus	14	Mass spectrometry
170	protein	12631	Cfl1	Mus musculus	14	Mass spectrometry
171	protein	17904	Myl6	Mus musculus	14	Mass spectrometry
172	protein	17886	Myh9	Mus musculus	14	Mass spectrometry
173	protein	17698	Msn	Mus musculus	14	Mass spectrometry
174	protein	53378	Sdcbp	Mus musculus	14	Mass spectrometry
175	protein	14678	Gnai2	Mus musculus	14	Mass spectrometry
176	protein	235442	Rab8b	Mus musculus	14	Mass spectrometry
177	protein	13682	Eif4a2	Mus musculus	14	Mass spectrometry
178	protein	66085	Eif3f	Mus musculus	14	Mass spectrometry
179	protein	12331	Cap1	Mus musculus	14	Mass spectrometry
180	protein	20194	S100a10	Mus musculus	14	Mass spectrometry
181	protein	12306	Anxa2	Mus musculus	14	Mass spectrometry
182	protein	18571	Pdcd6ip	Mus musculus	14	Mass spectrometry
183	protein	56212	Rhog	Mus musculus	14	Mass spectrometry
184	protein	22631	Ywhaz	Mus musculus	14	Mass spectrometry
185	protein	54401	Ywhab	Mus musculus	14	Mass spectrometry
186	protein	319188	Hist1h2bp	Mus musculus	14	Mass spectrometry
187	protein	22627	Ywhae	Mus musculus	14	Mass spectrometry
188	protein	15481	Hspa8	Mus musculus	14	Mass spectrometry
189	protein	15519	Hsp90aa1	Mus musculus	14	Mass spectrometry
190	protein	14433	Gapdh	Mus musculus	14	Mass spectrometry
191	protein	18746	Pkm	Mus musculus	14	Mass spectrometry
192	protein	18648	Pgam1	Mus musculus	14	Mass spectrometry
193	protein	11674	Aldoa	Mus musculus	14	Mass spectrometry
194	protein	13806	Eno1	Mus musculus	14	Mass spectrometry
195	protein	18655	Pgk1	Mus musculus	14	Mass spectrometry
196	protein	13014	Cstb	Mus musculus	14	Mass spectrometry
197	protein	29875	Iqgap1	Mus musculus	14	Mass spectrometry
198	protein	29876	Clic4	Mus musculus	14	Mass spectrometry
199	protein	232975	Atp1a3	Mus musculus	14	Mass spectrometry
200	protein	16854	Lgals3	Mus musculus	14	Mass spectrometry
201	protein	12520	Cd81	Mus musculus	14	Mass spectrometry
202	protein	14127	Fcer1g	Mus musculus	14	Mass spectrometry
203	protein	16790	Anpep	Mus musculus	14	Mass spectrometry
204	protein	12475	Cd14	Mus musculus	14	Mass spectrometry
205	protein	16414	Itgb2	Mus musculus	14	Mass spectrometry
206	protein	16409	Itgam	Mus musculus	14	Mass spectrometry
207	protein	70350	Basp1	Mus musculus	14	Mass spectrometry
208	protein	17304	Mfge8	Mus musculus	14	Mass spectrometry
209	protein	20501	Slc16a1	Mus musculus	14	Mass spectrometry
210	protein	22350	Ezr	Mus musculus	14	Mass spectrometry
211	protein	18826	Lcp1	Mus musculus	14	Mass spectrometry
212	protein	12306	Anxa2	Mus musculus	14	Mass spectrometry
213	protein	16956	Lpl	Mus musculus	14	Mass spectrometry
214	protein	23473	CAPN7	Homo sapiens	13	Mass spectrometry
215	protein	23576	DDAH1	Homo sapiens	13	Mass spectrometry
216	protein	260423	Hist1h3f	Mus musculus	15	Mass spectrometry
217	protein	267019	Rps15a	Mus musculus	15	Mass spectrometry
218	protein	268373	Ppia	Mus musculus	15	Mass spectrometry
219	protein	268449	Rpl23a	Mus musculus	15	Mass spectrometry
220	protein	269261	Rpl12	Mus musculus	15	Mass spectrometry
221	protein	269523	Vcp	Mus musculus	15	Mass spectrometry
222	protein	270106	Rpl13	Mus musculus	15	Mass spectrometry
223	protein	271457	Rab5a	Mus musculus	15	Mass spectrometry
224	protein	319148	Hist1h3c	Mus musculus	15	Mass spectrometry
225	protein	319149	Hist1h3d	Mus musculus	15	Mass spectrometry
226	protein	319150	Hist1h3b	Mus musculus	15	Mass spectrometry
227	protein	319151	Hist1h3e	Mus musculus	15	Mass spectrometry
228	protein	319152	Hist1h3h	Mus musculus	15	Mass spectrometry
229	protein	319153	Hist1h3i	Mus musculus	15	Mass spectrometry
230	protein	319154	Hist2h3b	Mus musculus	15	Mass spectrometry
231	protein	319155	Hist1h4c	Mus musculus	15	Mass spectrometry
232	protein	319156	Hist1h4d	Mus musculus	15	Mass spectrometry
233	protein	319157	Hist1h4f	Mus musculus	15	Mass spectrometry
234	protein	319158	Hist1h4i	Mus musculus	15	Mass spectrometry
235	protein	319159	Hist1h4j	Mus musculus	15	Mass spectrometry
236	protein	319160	Hist1h4k	Mus musculus	15	Mass spectrometry
237	protein	319161	Hist1h4n	Mus musculus	15	Mass spectrometry
238	protein	319164	Hist1h2ac	Mus musculus	15	Mass spectrometry
239	protein	319165	Hist1h2ad	Mus musculus	15	Mass spectrometry
240	protein	319166	Hist1h2ae	Mus musculus	15	Mass spectrometry
241	protein	319167	Hist1h2ag	Mus musculus	15	Mass spectrometry
242	protein	319170	Hist1h2an	Mus musculus	15	Mass spectrometry
243	protein	319171	Hist1h2ap	Mus musculus	15	Mass spectrometry
244	protein	319172	Hist1h2ab	Mus musculus	15	Mass spectrometry
245	protein	319180	Hist1h2bf	Mus musculus	15	Mass spectrometry
246	protein	319183	Hist1h2bj	Mus musculus	15	Mass spectrometry
247	protein	319185	Hist1h2bl	Mus musculus	15	Mass spectrometry
248	protein	319186	Hist1h2bm	Mus musculus	15	Mass spectrometry
249	protein	319187	Hist1h2bn	Mus musculus	15	Mass spectrometry
250	protein	319191	Hist1h2ai	Mus musculus	15	Mass spectrometry
251	protein	319192	Hist2h2aa2	Mus musculus	15	Mass spectrometry
252	protein	319195	Rpl17	Mus musculus	15	Mass spectrometry
253	protein	25796	PGLS	Homo sapiens	13	Mass spectrometry
254	protein	25813	SAMM50	Homo sapiens	13	Mass spectrometry
255	protein	320332	Hist4h4	Mus musculus	15	Mass spectrometry
256	protein	320595	Phf8	Mus musculus	15	Mass spectrometry
257	protein	326619	Hist1h4a	Mus musculus	15	Mass spectrometry
258	protein	326620	Hist1h4b	Mus musculus	15	Mass spectrometry
259	protein	1191	CLU	Homo sapiens	13	Mass spectrometry
260	protein	25932	CLIC4	Homo sapiens	13	Mass spectrometry
261	protein	1192	CLIC1	Homo sapiens	13	Mass spectrometry
262	protein	353204	Aldoart1	Mus musculus	15	Mass spectrometry
263	protein	25978	CHMP2B	Homo sapiens	13	Mass spectrometry
264	protein	25989	ULK3	Homo sapiens	13	Mass spectrometry
265	protein	360198	Hist1h3a	Mus musculus	15	Mass spectrometry
266	protein	380687	Gm5138	Mus musculus	15	Mass spectrometry
267	protein	1200	TPP1	Homo sapiens	13	Mass spectrometry
268	protein	406220	Krt77	Mus musculus	15	Mass spectrometry
269	protein	433182	Eno1b	Mus musculus	15	Mass spectrometry
270	protein	433464	Gm13991	Mus musculus	15	Mass spectrometry
271	protein	433594	Gm5537	Mus musculus	15	Mass spectrometry
272	protein	433941	Gm5561	Mus musculus	15	Mass spectrometry
273	protein	546298	Rps2-ps13	Mus musculus	15	Mass spectrometry
274	protein	26994	RNF11	Homo sapiens	13	Mass spectrometry
275	protein	619900	Rps27a-ps2	Mus musculus	15	Mass spectrometry
276	protein	1267	CNP	Homo sapiens	13	Mass spectrometry
277	protein	621100	Rpl27-ps3	Mus musculus	15	Mass spectrometry
279	protein	625298	Rps13-ps1	Mus musculus	15	Mass spectrometry
280	protein	27183	VPS4A	Homo sapiens	13	Mass spectrometry
281	protein	27236	ARFIP1	Homo sapiens	13	Mass spectrometry
282	protein	27243	CHMP2A	Homo sapiens	13	Mass spectrometry
283	protein	27293	SMPDL3B	Homo sapiens	13	Mass spectrometry
284	protein	631069	Gm7053	Mus musculus	15	Mass spectrometry
285	protein	633082	Gm12164	Mus musculus	15	Mass spectrometry
286	protein	1291	COL6A1	Homo sapiens	13	Mass spectrometry
287	protein	29763	PACSIN3	Homo sapiens	13	Mass spectrometry
288	protein	1378	CR1	Homo sapiens	13	Mass spectrometry
289	protein	30844	EHD4	Homo sapiens	13	Mass spectrometry
290	protein	30845	EHD3	Homo sapiens	13	Mass spectrometry
291	protein	50865	HEBP1	Homo sapiens	13	Mass spectrometry
292	protein	51160	VPS28	Homo sapiens	13	Mass spectrometry
293	protein	51181	DCXR	Homo sapiens	13	Mass spectrometry
294	protein	51458	RHCG	Homo sapiens	13	Mass spectrometry
295	protein	51510	CHMP5	Homo sapiens	13	Mass spectrometry
296	protein	51534	VTA1	Homo sapiens	13	Mass spectrometry
297	protein	51552	RAB14	Homo sapiens	13	Mass spectrometry
298	protein	51704	GPRC5B	Homo sapiens	13	Mass spectrometry
299	protein	51719	CAB39	Homo sapiens	13	Mass spectrometry
300	protein	51762	RAB8B	Homo sapiens	13	Mass spectrometry
301	protein	51768	TM7SF3	Homo sapiens	13	Mass spectrometry
302	protein	54587	MXRA8	Homo sapiens	13	Mass spectrometry
303	protein	55004	LAMTOR1	Homo sapiens	13	Mass spectrometry
304	protein	55233	MOB1A	Homo sapiens	13	Mass spectrometry
305	protein	55293	UEVLD	Homo sapiens	13	Mass spectrometry
306	protein	55890	GPRC5C	Homo sapiens	13	Mass spectrometry
307	protein	55970	GNG12	Homo sapiens	13	Mass spectrometry
308	protein	55971	BAIAP2L1	Homo sapiens	13	Mass spectrometry
309	protein	1636	ACE	Homo sapiens	13	Mass spectrometry
310	protein	57132	CHMP1B	Homo sapiens	13	Mass spectrometry
311	protein	57153	SLC44A2	Homo sapiens	13	Mass spectrometry
312	protein	1652	DDT	Homo sapiens	13	Mass spectrometry
313	protein	1667	DEFA1	Homo sapiens	13	Mass spectrometry
314	protein	1668	DEFA3	Homo sapiens	13	Mass spectrometry
315	protein	57699	CPNE5	Homo sapiens	13	Mass spectrometry
316	protein	64114	TMBIM1	Homo sapiens	13	Mass spectrometry
317	protein	1769	DNAH8	Homo sapiens	13	Mass spectrometry
318	protein	1800	DPEP1	Homo sapiens	13	Mass spectrometry
319	protein	1803	DPP4	Homo sapiens	13	Mass spectrometry
320	protein	79812	MMRN2	Homo sapiens	13	Mass spectrometry
321	protein	80727	TTYH3	Homo sapiens	13	Mass spectrometry
322	protein	80736	SLC44A4	Homo sapiens	13	Mass spectrometry
323	protein	81876	RAB1B	Homo sapiens	13	Mass spectrometry
324	protein	83452	RAB33B	Homo sapiens	13	Mass spectrometry
325	protein	1915	EEF1A1	Homo sapiens	13	Mass spectrometry
326	protein	83758	RBP5	Homo sapiens	13	Mass spectrometry
327	protein	1950	EGF	Homo sapiens	13	Mass spectrometry
328	protein	84418	CYSTM1	Homo sapiens	13	Mass spectrometry
329	protein	1984	EIF5A	Homo sapiens	13	Mass spectrometry
330	protein	84836	ABHD14B	Homo sapiens	13	Mass spectrometry
331	protein	2023	ENO1	Homo sapiens	13	Mass spectrometry
332	protein	2027	ENO3	Homo sapiens	13	Mass spectrometry
333	protein	2028	ENPEP	Homo sapiens	13	Mass spectrometry
334	protein	2040	STOM	Homo sapiens	13	Mass spectrometry
335	protein	92597	MOB1B	Homo sapiens	13	Mass spectrometry
336	protein	92714	ARRDC1	Homo sapiens	13	Mass spectrometry
337	protein	2059	EPS8	Homo sapiens	13	Mass spectrometry
338	protein	93343	MVB12A	Homo sapiens	13	Mass spectrometry
339	protein	112574	SNX18	Homo sapiens	13	Mass spectrometry
340	protein	2170	FABP3	Homo sapiens	13	Mass spectrometry
341	protein	128866	CHMP4B	Homo sapiens	13	Mass spectrometry
342	protein	129531	MITD1	Homo sapiens	13	Mass spectrometry
343	protein	213	ALB	Homo sapiens	13	Mass spectrometry
344	protein	140576	S100A16	Homo sapiens	13	Mass spectrometry
345	protein	2243	FGA	Homo sapiens	13	Mass spectrometry
346	protein	144402	CPNE8	Homo sapiens	13	Mass spectrometry
347	protein	148362	BROX	Homo sapiens	13	Mass spectrometry
348	protein	152007	GLIPR2	Homo sapiens	13	Mass spectrometry
349	protein	2335	FN1	Homo sapiens	13	Mass spectrometry
350	protein	226	ALDOA	Homo sapiens	13	Mass spectrometry
351	protein	229	ALDOB	Homo sapiens	13	Mass spectrometry
352	protein	231	AKR1B1	Homo sapiens	13	Mass spectrometry
353	protein	245973	ATP6V1C2	Homo sapiens	13	Mass spectrometry
354	protein	2512	FTL	Homo sapiens	13	Mass spectrometry
355	protein	2521	FUS	Homo sapiens	13	Mass spectrometry
356	protein	2548	GAA	Homo sapiens	13	Mass spectrometry
357	protein	284764	FTLP3	Homo sapiens	13	Mass spectrometry
358	protein	2597	GAPDH	Homo sapiens	13	Mass spectrometry
359	protein	259	AMBP	Homo sapiens	13	Mass spectrometry
360	protein	2678	GGT1	Homo sapiens	13	Mass spectrometry
361	protein	2720	GLB1	Homo sapiens	13	Mass spectrometry
362	protein	2734	GLG1	Homo sapiens	13	Mass spectrometry
363	protein	2767	GNA11	Homo sapiens	13	Mass spectrometry
364	protein	2770	GNAI1	Homo sapiens	13	Mass spectrometry
365	protein	2771	GNAI2	Homo sapiens	13	Mass spectrometry
366	protein	2773	GNAI3	Homo sapiens	13	Mass spectrometry
367	protein	2778	GNAS	Homo sapiens	13	Mass spectrometry
368	protein	2782	GNB1	Homo sapiens	13	Mass spectrometry
369	protein	2783	GNB2	Homo sapiens	13	Mass spectrometry
370	protein	2788	GNG7	Homo sapiens	13	Mass spectrometry
371	protein	2810	SFN	Homo sapiens	13	Mass spectrometry
372	protein	2821	GPI	Homo sapiens	13	Mass spectrometry
373	protein	2938	GSTA1	Homo sapiens	13	Mass spectrometry
374	protein	2939	GSTA2	Homo sapiens	13	Mass spectrometry
375	protein	290	ANPEP	Homo sapiens	13	Mass spectrometry
376	protein	2940	GSTA3	Homo sapiens	13	Mass spectrometry
377	protein	2947	GSTM3	Homo sapiens	13	Mass spectrometry
378	protein	2950	GSTP1	Homo sapiens	13	Mass spectrometry
379	protein	2990	GUSB	Homo sapiens	13	Mass spectrometry
380	protein	3013	HIST1H2AD	Homo sapiens	15	Mass spectrometry
381	protein	302	ANXA2	Homo sapiens	13	Mass spectrometry
382	protein	3105	HLA-A	Homo sapiens	13	Mass spectrometry
383	protein	306	ANXA3	Homo sapiens	13	Mass spectrometry
384	protein	307	ANXA4	Homo sapiens	13	Mass spectrometry
385	protein	308	ANXA5	Homo sapiens	13	Mass spectrometry
386	protein	309	ANXA6	Homo sapiens	13	Mass spectrometry
387	protein	310	ANXA7	Homo sapiens	13	Mass spectrometry
388	protein	311	ANXA11	Homo sapiens	13	Mass spectrometry
389	protein	553115	PEF1	Homo sapiens	13	Mass spectrometry
390	protein	3248	HPGD	Homo sapiens	13	Mass spectrometry
391	protein	3265	HRAS	Homo sapiens	13	Mass spectrometry
392	protein	3303	HSPA1A	Homo sapiens	13	Mass spectrometry
393	protein	3304	HSPA1B	Homo sapiens	13	Mass spectrometry
394	protein	3309	HSPA5	Homo sapiens	13	Mass spectrometry
395	protein	3310	HSPA6	Homo sapiens	13	Mass spectrometry
396	protein	3312	HSPA8	Homo sapiens	13	Mass spectrometry
397	protein	325	APCS	Homo sapiens	13	Mass spectrometry
398	protein	3320	HSP90AA1	Homo sapiens	13	Mass spectrometry
399	protein	3326	HSP90AB1	Homo sapiens	13	Mass spectrometry
400	protein	3329	HSPD1	Homo sapiens	13	Mass spectrometry
401	protein	3417	IDH1	Homo sapiens	13	Mass spectrometry
402	protein	347	APOD	Homo sapiens	13	Mass spectrometry
403	protein	353	APRT	Homo sapiens	13	Mass spectrometry
404	protein	358	AQP1	Homo sapiens	13	Mass spectrometry
405	protein	359	AQP2	Homo sapiens	13	Mass spectrometry
406	protein	3827	KNG1	Homo sapiens	13	Mass spectrometry
407	protein	3845	KRAS	Homo sapiens	13	Mass spectrometry
408	protein	375	ARF1	Homo sapiens	13	Mass spectrometry
409	protein	377	ARF3	Homo sapiens	13	Mass spectrometry
410	protein	378	ARF4	Homo sapiens	13	Mass spectrometry
411	protein	3916	LAMP1	Homo sapiens	13	Mass spectrometry
412	protein	381	ARF5	Homo sapiens	13	Mass spectrometry
413	protein	382	ARF6	Homo sapiens	13	Mass spectrometry
414	protein	3939	LDHA	Homo sapiens	13	Mass spectrometry
415	protein	3945	LDHB	Homo sapiens	13	Mass spectrometry
416	protein	3959	LGALS3BP	Homo sapiens	13	Mass spectrometry
417	protein	387	RHOA	Homo sapiens	13	Mass spectrometry
418	protein	4036	LRP2	Homo sapiens	13	Mass spectrometry
419	protein	4121	MAN1A1	Homo sapiens	13	Mass spectrometry
420	protein	403	ARL3	Homo sapiens	13	Mass spectrometry
421	protein	4190	MDH1	Homo sapiens	13	Mass spectrometry
422	protein	4218	RAB8A	Homo sapiens	13	Mass spectrometry
423	protein	4282	MIF	Homo sapiens	13	Mass spectrometry
424	protein	4311	MME	Homo sapiens	13	Mass spectrometry
425	protein	427	ASAH1	Homo sapiens	13	Mass spectrometry
426	protein	4478	MSN	Homo sapiens	13	Mass spectrometry
427	protein	4582	MUC1	Homo sapiens	13	Mass spectrometry
428	protein	4627	MYH9	Homo sapiens	13	Mass spectrometry
429	protein	445	ASS1	Homo sapiens	13	Mass spectrometry
430	protein	47	ACLY	Homo sapiens	13	Mass spectrometry
431	protein	4669	NAGLU	Homo sapiens	13	Mass spectrometry
432	protein	4841	NONO	Homo sapiens	13	Mass spectrometry
433	protein	4869	NPM1	Homo sapiens	13	Mass spectrometry
434	protein	4893	NRAS	Homo sapiens	13	Mass spectrometry
435	protein	5025	P2RX4	Homo sapiens	13	Mass spectrometry
436	protein	5034	P4HB	Homo sapiens	13	Mass spectrometry
437	protein	5037	PEBP1	Homo sapiens	13	Mass spectrometry
438	protein	486	FXYD2	Homo sapiens	13	Mass spectrometry
439	protein	5104	SERPINA5	Homo sapiens	13	Mass spectrometry
440	protein	5216	PFN1	Homo sapiens	13	Mass spectrometry
441	protein	5217	PFN2	Homo sapiens	13	Mass spectrometry
442	protein	5223	PGAM1	Homo sapiens	13	Mass spectrometry
443	protein	5230	PGK1	Homo sapiens	13	Mass spectrometry
444	protein	5243	ABCB1	Homo sapiens	13	Mass spectrometry
445	protein	5265	SERPINA1	Homo sapiens	13	Mass spectrometry
446	protein	5284	PIGR	Homo sapiens	13	Mass spectrometry
447	protein	5287	PIK3C2B	Homo sapiens	13	Mass spectrometry
448	protein	5310	PKD1	Homo sapiens	13	Mass spectrometry
449	protein	5315	PKM	Homo sapiens	13	Mass spectrometry
450	protein	53	ACP2	Homo sapiens	13	Mass spectrometry
451	protein	5359	PLSCR1	Homo sapiens	13	Mass spectrometry
452	protein	5420	PODXL	Homo sapiens	13	Mass spectrometry
453	protein	5476	CTSA	Homo sapiens	13	Mass spectrometry
454	protein	5478	PPIA	Homo sapiens	13	Mass spectrometry
455	protein	55	ACPP	Homo sapiens	13	Mass spectrometry
456	protein	5660	PSAP	Homo sapiens	13	Mass spectrometry
457	protein	5691	PSMB3	Homo sapiens	13	Mass spectrometry
458	protein	5725	PTBP1	Homo sapiens	13	Mass spectrometry
459	protein	5795	PTPRJ	Homo sapiens	13	Mass spectrometry
460	protein	5861	RAB1A	Homo sapiens	13	Mass spectrometry
461	protein	5862	RAB2A	Homo sapiens	13	Mass spectrometry
462	protein	5865	RAB3B	Homo sapiens	13	Mass spectrometry
463	protein	5868	RAB5A	Homo sapiens	13	Mass spectrometry
464	protein	5869	RAB5B	Homo sapiens	13	Mass spectrometry
465	protein	5872	RAB13	Homo sapiens	13	Mass spectrometry
466	protein	5874	RAB27B	Homo sapiens	13	Mass spectrometry
467	protein	5878	RAB5C	Homo sapiens	13	Mass spectrometry
468	protein	5879	RAC1	Homo sapiens	13	Mass spectrometry
469	protein	5899	RALB	Homo sapiens	13	Mass spectrometry
470	protein	5908	RAP1B	Homo sapiens	13	Mass spectrometry
471	protein	5935	RBM3	Homo sapiens	13	Mass spectrometry
472	protein	59	ACTA2	Homo sapiens	13	Mass spectrometry
473	protein	5962	RDX	Homo sapiens	13	Mass spectrometry
474	protein	6036	RNASE2	Homo sapiens	13	Mass spectrometry
475	protein	60	ACTB	Homo sapiens	13	Mass spectrometry
476	protein	6277	S100A6	Homo sapiens	13	Mass spectrometry
477	protein	6282	S100A11	Homo sapiens	13	Mass spectrometry
478	protein	6286	S100P	Homo sapiens	13	Mass spectrometry
479	protein	6386	SDCBP	Homo sapiens	13	Mass spectrometry
480	protein	635	BHMT	Homo sapiens	13	Mass spectrometry
481	protein	6505	SLC1A1	Homo sapiens	13	Mass spectrometry
482	protein	6518	SLC2A5	Homo sapiens	13	Mass spectrometry
483	protein	6557	SLC12A1	Homo sapiens	13	Mass spectrometry
484	protein	6559	SLC12A3	Homo sapiens	13	Mass spectrometry
485	protein	6623	SNCG	Homo sapiens	13	Mass spectrometry
486	protein	6632	SNRPD1	Homo sapiens	13	Mass spectrometry
487	protein	6647	SOD1	Homo sapiens	13	Mass spectrometry
488	protein	6717	SRI	Homo sapiens	13	Mass spectrometry
489	protein	684	BST2	Homo sapiens	13	Mass spectrometry
490	protein	7018	TF	Homo sapiens	13	Mass spectrometry
491	protein	7057	THBS1	Homo sapiens	13	Mass spectrometry
492	protein	7070	THY1	Homo sapiens	13	Mass spectrometry
493	protein	7113	TMPRSS2	Homo sapiens	13	Mass spectrometry
494	protein	7167	TPI1	Homo sapiens	13	Mass spectrometry
495	protein	70	ACTC1	Homo sapiens	13	Mass spectrometry
496	protein	7251	TSG101	Homo sapiens	13	Mass spectrometry
497	protein	718	C3	Homo sapiens	13	Mass spectrometry
498	protein	71	ACTG1	Homo sapiens	13	Mass spectrometry
499	protein	7280	TUBB2A	Homo sapiens	13	Mass spectrometry
500	protein	7334	UBE2N	Homo sapiens	13	Mass spectrometry
501	protein	7369	UMOD	Homo sapiens	13	Mass spectrometry
502	protein	7379	UPK2	Homo sapiens	13	Mass spectrometry
503	protein	72	ACTG2	Homo sapiens	13	Mass spectrometry
504	protein	7430	EZR	Homo sapiens	13	Mass spectrometry
505	protein	7448	VTN	Homo sapiens	13	Mass spectrometry
506	protein	7458	EIF4H	Homo sapiens	13	Mass spectrometry
507	protein	7529	YWHAB	Homo sapiens	13	Mass spectrometry
508	protein	7531	YWHAE	Homo sapiens	13	Mass spectrometry
509	protein	7532	YWHAG	Homo sapiens	13	Mass spectrometry
510	protein	7534	YWHAZ	Homo sapiens	13	Mass spectrometry
511	protein	760	CA2	Homo sapiens	13	Mass spectrometry
512	protein	762	CA4	Homo sapiens	13	Mass spectrometry
513	protein	7827	NPHS2	Homo sapiens	13	Mass spectrometry
514	protein	7879	RAB7A	Homo sapiens	13	Mass spectrometry
515	protein	11461	Actb	Mus musculus	15	Mass spectrometry
516	protein	11464	Actc1	Mus musculus	15	Mass spectrometry
517	protein	11465	Actg1	Mus musculus	15	Mass spectrometry
518	protein	11567	Avil	Mus musculus	15	Mass spectrometry
519	protein	11657	Alb	Mus musculus	15	Mass spectrometry
520	protein	11674	Aldoa	Mus musculus	15	Mass spectrometry
521	protein	11744	Anxa11	Mus musculus	15	Mass spectrometry
522	protein	11745	Anxa3	Mus musculus	15	Mass spectrometry
523	protein	11747	Anxa5	Mus musculus	15	Mass spectrometry
524	protein	11749	Anxa6	Mus musculus	15	Mass spectrometry
525	protein	11750	Anxa7	Mus musculus	15	Mass spectrometry
526	protein	11752	Anxa8	Mus musculus	15	Mass spectrometry
527	protein	11816	Apoe	Mus musculus	15	Mass spectrometry
528	protein	11837	Rplp0	Mus musculus	15	Mass spectrometry
529	protein	11840	Arf1	Mus musculus	15	Mass spectrometry
530	protein	11905	Serpinc1	Mus musculus	15	Mass spectrometry
531	protein	11928	Atp1a1	Mus musculus	15	Mass spectrometry
532	protein	8000	PSCA	Homo sapiens	13	Mass spectrometry
533	protein	12236	Bub1b	Mus musculus	15	Mass spectrometry
534	protein	12332	Capg	Mus musculus	15	Mass spectrometry
535	protein	12340	Capza1	Mus musculus	15	Mass spectrometry
536	protein	12343	Capza2	Mus musculus	15	Mass spectrometry
537	protein	12345	Capzb	Mus musculus	15	Mass spectrometry
538	protein	12368	Casp6	Mus musculus	15	Mass spectrometry
539	protein	12370	Casp8	Mus musculus	15	Mass spectrometry
540	protein	12461	Cct2	Mus musculus	15	Mass spectrometry
541	protein	12462	Cct3	Mus musculus	15	Mass spectrometry
542	protein	12464	Cct4	Mus musculus	15	Mass spectrometry
543	protein	12466	Cct6a	Mus musculus	15	Mass spectrometry
544	protein	12468	Cct7	Mus musculus	15	Mass spectrometry
545	protein	12469	Cct8	Mus musculus	15	Mass spectrometry
546	protein	8029	CUBN	Homo sapiens	13	Mass spectrometry
547	protein	12493	Cd37	Mus musculus	15	Mass spectrometry
548	protein	12512	Cd63	Mus musculus	15	Mass spectrometry
549	protein	12631	Cfl1	Mus musculus	15	Mass spectrometry
550	protein	12721	Coro1a	Mus musculus	15	Mass spectrometry
551	protein	12834	Col6a2	Mus musculus	15	Mass spectrometry
552	protein	12866	Cox7a2	Mus musculus	15	Mass spectrometry
553	protein	12873	Cpa3	Mus musculus	15	Mass spectrometry
554	protein	12891	Cpne6	Mus musculus	15	Mass spectrometry
555	protein	12974	Cs	Mus musculus	15	Mass spectrometry
556	protein	12995	Csnk2a1	Mus musculus	15	Mass spectrometry
557	protein	13000	Csnk2a2	Mus musculus	15	Mass spectrometry
558	protein	13001	Csnk2b	Mus musculus	15	Mass spectrometry
559	protein	13205	Ddx3x	Mus musculus	15	Mass spectrometry
560	protein	13627	Eef1a1	Mus musculus	15	Mass spectrometry
561	protein	13628	Eef1a2	Mus musculus	15	Mass spectrometry
562	protein	13629	Eef2	Mus musculus	15	Mass spectrometry
563	protein	13669	Eif3a	Mus musculus	15	Mass spectrometry
564	protein	13806	Eno1	Mus musculus	15	Mass spectrometry
565	protein	13807	Eno2	Mus musculus	15	Mass spectrometry
566	protein	14114	Fbln1	Mus musculus	15	Mass spectrometry
567	protein	14319	Fth1	Mus musculus	15	Mass spectrometry
568	protein	14325	Ftl1	Mus musculus	15	Mass spectrometry
569	protein	14337	Ftl2	Mus musculus	15	Mass spectrometry
570	protein	14352	Fv4	Mus musculus	15	Mass spectrometry
571	protein	793	CALB1	Homo sapiens	13	Mass spectrometry
572	protein	14433	Gapdh	Mus musculus	15	Mass spectrometry
573	protein	14678	Gnai2	Mus musculus	15	Mass spectrometry
574	protein	14679	Gnai3	Mus musculus	15	Mass spectrometry
575	protein	14688	Gnb1	Mus musculus	15	Mass spectrometry
576	protein	14694	Gnb2l1	Mus musculus	15	Mass spectrometry
577	protein	14751	Gpi1	Mus musculus	15	Mass spectrometry
578	protein	14805	Grik1	Mus musculus	15	Mass spectrometry
579	protein	14827	Pdia3	Mus musculus	15	Mass spectrometry
580	protein	14828	Hspa5	Mus musculus	15	Mass spectrometry
581	protein	14957	Hist1h1d	Mus musculus	15	Mass spectrometry
582	protein	14958	H1f0	Mus musculus	15	Mass spectrometry
583	protein	14964	H2-D1	Mus musculus	15	Mass spectrometry
584	protein	14972	H2-K1	Mus musculus	15	Mass spectrometry
585	protein	14980	H2-L	Mus musculus	15	Mass spectrometry
586	protein	15018	H2-Q7	Mus musculus	15	Mass spectrometry
587	protein	15077	Hist2h3c1	Mus musculus	15	Mass spectrometry
588	protein	15078	H3f3a	Mus musculus	15	Mass spectrometry
589	protein	15081	H3f3b	Mus musculus	15	Mass spectrometry
590	protein	15122	Hba-a1	Mus musculus	15	Mass spectrometry
591	protein	15127	Hbb	Mus musculus	15	Mass spectrometry
592	protein	15129	Hbb-b1	Mus musculus	15	Mass spectrometry
593	protein	15130	Hbb-b2	Mus musculus	15	Mass spectrometry
594	protein	15267	Hist2h2aa1	Mus musculus	15	Mass spectrometry
595	protein	15270	H2afx	Mus musculus	15	Mass spectrometry
596	protein	15387	Hnrnpk	Mus musculus	15	Mass spectrometry
597	protein	15481	Hspa8	Mus musculus	15	Mass spectrometry
598	protein	15516	Hsp90ab1	Mus musculus	15	Mass spectrometry
599	protein	15519	Hsp90aa1	Mus musculus	15	Mass spectrometry
600	protein	15894	Icam1	Mus musculus	15	Mass spectrometry
601	protein	16211	Kpnb1	Mus musculus	15	Mass spectrometry
602	protein	16403	Itga6	Mus musculus	15	Mass spectrometry
603	protein	16412	Itgb1	Mus musculus	15	Mass spectrometry
604	protein	16425	Itih2	Mus musculus	15	Mass spectrometry
605	protein	16426	Itih3	Mus musculus	15	Mass spectrometry
606	protein	16661	Krt10	Mus musculus	15	Mass spectrometry
607	protein	16665	Krt15	Mus musculus	15	Mass spectrometry
608	protein	16687	Krt6a	Mus musculus	15	Mass spectrometry
609	protein	16688	Krt6b	Mus musculus	15	Mass spectrometry
610	protein	16785	Rpsa	Mus musculus	15	Mass spectrometry
611	protein	16790	Anpep	Mus musculus	15	Mass spectrometry
612	protein	16898	Rps2	Mus musculus	15	Mass spectrometry
613	protein	8424	BBOX1	Homo sapiens	13	Mass spectrometry
614	protein	17096	Lyn	Mus musculus	15	Mass spectrometry
615	protein	17228	Cma1	Mus musculus	15	Mass spectrometry
616	protein	17254	Slc3a2	Mus musculus	15	Mass spectrometry
617	protein	17698	Msn	Mus musculus	15	Mass spectrometry
618	protein	17836	Mug1	Mus musculus	15	Mass spectrometry
619	protein	811	CALR	Homo sapiens	13	Mass spectrometry
620	protein	17975	Ncl	Mus musculus	15	Mass spectrometry
621	protein	18148	Npm1	Mus musculus	15	Mass spectrometry
622	protein	18214	Ddr2	Mus musculus	15	Mass spectrometry
623	protein	18453	P4hb	Mus musculus	15	Mass spectrometry
624	protein	18571	Pdcd6ip	Mus musculus	15	Mass spectrometry
625	protein	18643	Pfn1	Mus musculus	15	Mass spectrometry
626	protein	18655	Pgk1	Mus musculus	15	Mass spectrometry
627	protein	18676	Phf2	Mus musculus	15	Mass spectrometry
628	protein	18746	Pkm	Mus musculus	15	Mass spectrometry
629	protein	18770	Pklr	Mus musculus	15	Mass spectrometry
630	protein	18826	Lcp1	Mus musculus	15	Mass spectrometry
631	protein	19045	Ppp1ca	Mus musculus	15	Mass spectrometry
632	protein	19167	Psma3	Mus musculus	15	Mass spectrometry
633	protein	19182	Psmc3	Mus musculus	15	Mass spectrometry
634	protein	19192	Psme3	Mus musculus	15	Mass spectrometry
635	protein	19328	Rab12	Mus musculus	15	Mass spectrometry
636	protein	19344	Rab5b	Mus musculus	15	Mass spectrometry
637	protein	19345	Rab5c	Mus musculus	15	Mass spectrometry
638	protein	19353	Rac1	Mus musculus	15	Mass spectrometry
639	protein	19354	Rac2	Mus musculus	15	Mass spectrometry
640	protein	19384	Ran	Mus musculus	15	Mass spectrometry
641	protein	19684	Rdx	Mus musculus	15	Mass spectrometry
642	protein	19899	Rpl18	Mus musculus	15	Mass spectrometry
643	protein	19933	Rpl21	Mus musculus	15	Mass spectrometry
644	protein	19934	Rpl22	Mus musculus	15	Mass spectrometry
645	protein	19942	Rpl27	Mus musculus	15	Mass spectrometry
646	protein	19944	Rpl29	Mus musculus	15	Mass spectrometry
647	protein	19946	Rpl30	Mus musculus	15	Mass spectrometry
648	protein	19988	Rpl6	Mus musculus	15	Mass spectrometry
649	protein	19989	Rpl7	Mus musculus	15	Mass spectrometry
650	protein	20024	Sub1	Mus musculus	15	Mass spectrometry
651	protein	20042	Rps12	Mus musculus	15	Mass spectrometry
652	protein	20044	Rps14	Mus musculus	15	Mass spectrometry
653	protein	20055	Rps16	Mus musculus	15	Mass spectrometry
654	protein	20068	Rps17	Mus musculus	15	Mass spectrometry
655	protein	20084	Rps18	Mus musculus	15	Mass spectrometry
656	protein	20085	Rps19	Mus musculus	15	Mass spectrometry
657	protein	20088	Rps24	Mus musculus	15	Mass spectrometry
658	protein	20091	Rps3a1	Mus musculus	15	Mass spectrometry
659	protein	20102	Rps4x	Mus musculus	15	Mass spectrometry
660	protein	20103	Rps5	Mus musculus	15	Mass spectrometry
661	protein	20104	Rps6	Mus musculus	15	Mass spectrometry
662	protein	20115	Rps7	Mus musculus	15	Mass spectrometry
663	protein	20116	Rps8	Mus musculus	15	Mass spectrometry
664	protein	20382	Srsf2	Mus musculus	15	Mass spectrometry
665	protein	20383	Srsf3	Mus musculus	15	Mass spectrometry
666	protein	20539	Slc7a5	Mus musculus	15	Mass spectrometry
667	protein	20637	Snrnp70	Mus musculus	15	Mass spectrometry
668	protein	20643	Snrpe	Mus musculus	15	Mass spectrometry
669	protein	20737	Spn	Mus musculus	15	Mass spectrometry
670	protein	20823	Ssb	Mus musculus	15	Mass spectrometry
671	protein	20867	Stip1	Mus musculus	15	Mass spectrometry
672	protein	21346	Tagln2	Mus musculus	15	Mass spectrometry
673	protein	21454	Tcp1	Mus musculus	15	Mass spectrometry
674	protein	8766	RAB11A	Homo sapiens	13	Mass spectrometry
675	protein	21762	Psmd2	Mus musculus	15	Mass spectrometry
676	protein	8775	NAPA	Homo sapiens	13	Mass spectrometry
677	protein	21873	Tjp2	Mus musculus	15	Mass spectrometry
678	protein	21894	Tln1	Mus musculus	15	Mass spectrometry
679	protein	21991	Tpi1	Mus musculus	15	Mass spectrometry
680	protein	22003	Tpm1	Mus musculus	15	Mass spectrometry
681	protein	22027	Hsp90b1	Mus musculus	15	Mass spectrometry
682	protein	22038	Plscr1	Mus musculus	15	Mass spectrometry
683	protein	22041	Trf	Mus musculus	15	Mass spectrometry
684	protein	22042	Tfrc	Mus musculus	15	Mass spectrometry
685	protein	22121	Rpl13a	Mus musculus	15	Mass spectrometry
686	protein	22142	Tuba1a	Mus musculus	15	Mass spectrometry
687	protein	22143	Tuba1b	Mus musculus	15	Mass spectrometry
688	protein	22146	Tuba1c	Mus musculus	15	Mass spectrometry
689	protein	22152	Tubb3	Mus musculus	15	Mass spectrometry
690	protein	22153	Tubb4a	Mus musculus	15	Mass spectrometry
691	protein	22154	Tubb5	Mus musculus	15	Mass spectrometry
692	protein	22350	Ezr	Mus musculus	15	Mass spectrometry
693	protein	22370	Vtn	Mus musculus	15	Mass spectrometry
694	protein	22388	Wdr1	Mus musculus	15	Mass spectrometry
695	protein	22627	Ywhae	Mus musculus	15	Mass spectrometry
696	protein	22628	Ywhag	Mus musculus	15	Mass spectrometry
697	protein	22629	Ywhah	Mus musculus	15	Mass spectrometry
698	protein	22630	Ywhaq	Mus musculus	15	Mass spectrometry
699	protein	22631	Ywhaz	Mus musculus	15	Mass spectrometry
700	protein	22694	Zfp35	Mus musculus	15	Mass spectrometry
701	protein	23825	Banf1	Mus musculus	15	Mass spectrometry
702	protein	23834	Cdc6	Mus musculus	15	Mass spectrometry
703	protein	8842	PROM1	Homo sapiens	13	Mass spectrometry
704	protein	8857	FCGBP	Homo sapiens	13	Mass spectrometry
705	protein	26364	Adgre5	Mus musculus	15	Mass spectrometry
706	protein	26441	Psma4	Mus musculus	15	Mass spectrometry
707	protein	26442	Psma5	Mus musculus	15	Mass spectrometry
708	protein	26943	Serinc3	Mus musculus	15	Mass spectrometry
709	protein	26961	Rpl8	Mus musculus	15	Mass spectrometry
710	protein	27050	Rps3	Mus musculus	15	Mass spectrometry
711	protein	27176	Rpl7a	Mus musculus	15	Mass spectrometry
712	protein	27207	Rps11	Mus musculus	15	Mass spectrometry
713	protein	27370	Rps26	Mus musculus	15	Mass spectrometry
714	protein	8895	CPNE3	Homo sapiens	13	Mass spectrometry
715	protein	8972	MGAM	Homo sapiens	13	Mass spectrometry
716	protein	29875	Iqgap1	Mus musculus	15	Mass spectrometry
717	protein	30806	Adamts8	Mus musculus	15	Mass spectrometry
718	protein	30838	Fbxw4	Mus musculus	15	Mass spectrometry
719	protein	50708	Hist1h1c	Mus musculus	15	Mass spectrometry
720	protein	50709	Hist1h1e	Mus musculus	15	Mass spectrometry
721	protein	51788	H2afz	Mus musculus	15	Mass spectrometry
722	protein	51792	Ppp2r1a	Mus musculus	15	Mass spectrometry
723	protein	9052	GPRC5A	Homo sapiens	13	Mass spectrometry
724	protein	52588	Tspan14	Mus musculus	15	Mass spectrometry
725	protein	53378	Sdcbp	Mus musculus	15	Mass spectrometry
726	protein	53605	Nap1l1	Mus musculus	15	Mass spectrometry
727	protein	53870	Cntn6	Mus musculus	15	Mass spectrometry
728	protein	54160	Copg2	Mus musculus	15	Mass spectrometry
729	protein	54217	Rpl36	Mus musculus	15	Mass spectrometry
730	protein	54401	Ywhab	Mus musculus	15	Mass spectrometry
731	protein	55938	Apom	Mus musculus	15	Mass spectrometry
732	protein	55944	Eif3d	Mus musculus	15	Mass spectrometry
733	protein	55948	Sfn	Mus musculus	15	Mass spectrometry
734	protein	56040	Rplp1	Mus musculus	15	Mass spectrometry
735	protein	9230	RAB11B	Homo sapiens	13	Mass spectrometry
736	protein	56378	Arpc3	Mus musculus	15	Mass spectrometry
737	protein	56404	Trip4	Mus musculus	15	Mass spectrometry
738	protein	56702	Hist1h1b	Mus musculus	15	Mass spectrometry
739	protein	56735	Krt71	Mus musculus	15	Mass spectrometry
740	protein	59069	Tpm3	Mus musculus	15	Mass spectrometry
741	protein	60595	Actn4	Mus musculus	15	Mass spectrometry
742	protein	9341	VAMP3	Homo sapiens	13	Mass spectrometry
743	protein	9368	SLC9A3R1	Homo sapiens	13	Mass spectrometry
744	protein	9445	ITM2B	Homo sapiens	13	Mass spectrometry
745	protein	9476	NAPSA	Homo sapiens	13	Mass spectrometry
746	protein	9525	VPS4B	Homo sapiens	13	Mass spectrometry
747	protein	9545	RAB3D	Homo sapiens	13	Mass spectrometry
748	protein	12	SERPINA3	Homo sapiens	13	Mass spectrometry
749	protein	9588	PRDX6	Homo sapiens	13	Mass spectrometry
750	protein	66085	Eif3f	Mus musculus	15	Mass spectrometry
751	protein	66475	Rps23	Mus musculus	15	Mass spectrometry
752	protein	66713	Actr2	Mus musculus	15	Mass spectrometry
753	protein	928	CD9	Homo sapiens	13	Mass spectrometry
754	protein	66897	Naa16	Mus musculus	15	Mass spectrometry
755	protein	67097	Rps10	Mus musculus	15	Mass spectrometry
756	protein	67115	Rpl14	Mus musculus	15	Mass spectrometry
757	protein	67134	Nop56	Mus musculus	15	Mass spectrometry
758	protein	67427	Rps20	Mus musculus	15	Mass spectrometry
759	protein	67771	Arpc5	Mus musculus	15	Mass spectrometry
760	protein	67891	Rpl4	Mus musculus	15	Mass spectrometry
761	protein	67951	Tubb6	Mus musculus	15	Mass spectrometry
762	protein	68015	Trap1	Mus musculus	15	Mass spectrometry
763	protein	68039	Nmb	Mus musculus	15	Mass spectrometry
764	protein	68052	Rps13	Mus musculus	15	Mass spectrometry
765	protein	68193	Rpl24	Mus musculus	15	Mass spectrometry
766	protein	9798	IST1	Homo sapiens	13	Mass spectrometry
767	protein	69386	Hist1h4h	Mus musculus	15	Mass spectrometry
768	protein	70568	Cpne3	Mus musculus	15	Mass spectrometry
769	protein	10015	PDCD6IP	Homo sapiens	13	Mass spectrometry
770	protein	10016	PDCD6	Homo sapiens	13	Mass spectrometry
771	protein	10093	ARPC4	Homo sapiens	13	Mass spectrometry
772	protein	966	CD59	Homo sapiens	13	Mass spectrometry
773	protein	10103	TSPAN1	Homo sapiens	13	Mass spectrometry
774	protein	967	CD63	Homo sapiens	13	Mass spectrometry
775	protein	10158	PDZK1IP1	Homo sapiens	13	Mass spectrometry
776	protein	975	CD81	Homo sapiens	13	Mass spectrometry
777	protein	10204	NUTF2	Homo sapiens	13	Mass spectrometry
778	protein	74117	Actr3	Mus musculus	15	Mass spectrometry
779	protein	10211	FLOT1	Homo sapiens	13	Mass spectrometry
780	protein	10247	HRSP12	Homo sapiens	13	Mass spectrometry
781	protein	75617	Rps25	Mus musculus	15	Mass spectrometry
782	protein	95	ACY1	Homo sapiens	13	Mass spectrometry
783	protein	76808	Rpl18a	Mus musculus	15	Mass spectrometry
784	protein	998	CDC42	Homo sapiens	13	Mass spectrometry
785	protein	10458	BAIAP2	Homo sapiens	13	Mass spectrometry
786	protein	78294	Rps27a	Mus musculus	15	Mass spectrometry
787	protein	78910	Asb15	Mus musculus	15	Mass spectrometry
788	protein	10562	OLFM4	Homo sapiens	13	Mass spectrometry
789	protein	94214	Spock2	Mus musculus	15	Mass spectrometry
790	protein	97114	Hist2h3c2	Mus musculus	15	Mass spectrometry
791	protein	97122	Hist2h4	Mus musculus	15	Mass spectrometry
792	protein	97908	Hist1h3g	Mus musculus	15	Mass spectrometry
793	protein	98878	Ehd4	Mus musculus	15	Mass spectrometry
794	protein	10747	MASP2	Homo sapiens	13	Mass spectrometry
795	protein	104112	Acly	Mus musculus	15	Mass spectrometry
796	protein	10890	RAB10	Homo sapiens	13	Mass spectrometry
797	protein	10938	EHD1	Homo sapiens	13	Mass spectrometry
798	protein	10960	LMAN2	Homo sapiens	13	Mass spectrometry
799	protein	10971	YWHAQ	Homo sapiens	13	Mass spectrometry
800	protein	11021	RAB35	Homo sapiens	13	Mass spectrometry
801	protein	11034	DSTN	Homo sapiens	13	Mass spectrometry
802	protein	11045	UPK1A	Homo sapiens	13	Mass spectrometry
803	protein	109552	Sri	Mus musculus	15	Mass spectrometry
804	protein	109905	Rap1a	Mus musculus	15	Mass spectrometry
805	protein	110196	Fdps	Mus musculus	15	Mass spectrometry
806	protein	110308	Krt5	Mus musculus	15	Mass spectrometry
807	protein	1072	CFL1	Homo sapiens	13	Mass spectrometry
808	protein	110750	Cse1l	Mus musculus	15	Mass spectrometry
809	protein	22800	RRAS2	Homo sapiens	13	Mass spectrometry
810	protein	22872	SEC31A	Homo sapiens	13	Mass spectrometry
811	protein	114584	Clic1	Mus musculus	15	Mass spectrometry
812	protein	22949	PTGR1	Homo sapiens	13	Mass spectrometry
813	protein	23011	RAB21	Homo sapiens	13	Mass spectrometry
814	protein	214290	Zcchc6	Mus musculus	15	Mass spectrometry
815	protein	215449	Rap1b	Mus musculus	15	Mass spectrometry
816	protein	216766	Gemin5	Mus musculus	15	Mass spectrometry
817	protein	217707	Coq6	Mus musculus	15	Mass spectrometry
818	protein	227613	Tubb4b	Mus musculus	15	Mass spectrometry
819	protein	227737	Fam129b	Mus musculus	15	Mass spectrometry
820	protein	227753	Gsn	Mus musculus	15	Mass spectrometry
821	protein	232791	Cnot3	Mus musculus	15	Mass spectrometry
822	protein	240084	Cchcr1	Mus musculus	15	Mass spectrometry
823	protein	951	CD37	Homo sapiens	16	Western blotting
824	protein	967	CD63	Homo sapiens	16	Western blotting
825	protein	975	CD81	Homo sapiens	16	Western blotting
826	protein	3732	CD82	Homo sapiens	16	Western blotting|Immunoelectron Microscopy
827	protein	3109	HLA-DMB	Homo sapiens	16	Western blotting
828	protein	2651	GCNT2	Homo sapiens	16	Western blotting
829	protein	3383	ICAM1	Homo sapiens	16	Western blotting
830	protein	942	CD86	Homo sapiens	16	Western blotting
831	protein	3916	LAMP1	Homo sapiens	16	Western blotting
832	protein	3920	LAMP2	Homo sapiens	16	Western blotting
833	protein	7037	TFRC	Homo sapiens	16	Western blotting
834	protein	963	CD53	Homo sapiens	16	Immunoelectron Microscopy
835	protein	3127	HLA-DRB5	Homo sapiens	16	Western blotting|Immunoelectron Microscopy
836	protein	919	CD247	Homo sapiens	17	Western blotting|Immunoelectron Microscopy
838	protein	919	CD247	Homo sapiens	18	FACS
839	protein	967	CD63	Homo sapiens	18	FACS
840	protein	914	CD2	Homo sapiens	18	FACS
841	protein	3689	ITGB2	Homo sapiens	18	FACS
842	protein	7852	CXCR4	Homo sapiens	18	FACS
843	protein	3133	HLA-E	Homo sapiens	18	FACS
844	protein	3127	HLA-DRB5	Homo sapiens	18	FACS
845	protein	2064	ERBB2	Homo sapiens	19	Western blotting|FACS
846	protein	60	ACTB	Homo sapiens	19	Western blotting
847	protein	71	ACTG1	Homo sapiens	19	Western blotting
848	protein	967	CD63	Homo sapiens	20	Western blotting
849	protein	975	CD81	Homo sapiens	20	Western blotting
850	protein	2	A2M	Homo sapiens	20	Mass spectrometry
851	protein	52	ACP1	Homo sapiens	20	Mass spectrometry
852	protein	58	ACTA1	Homo sapiens	20	Mass spectrometry
853	protein	59	ACTA2	Homo sapiens	20	Mass spectrometry
854	protein	60	ACTB	Homo sapiens	20	Mass spectrometry|Western blotting
855	protein	70	ACTC1	Homo sapiens	20	Mass spectrometry
856	protein	71	ACTG1	Homo sapiens	20	Mass spectrometry
857	protein	72	ACTG2	Homo sapiens	20	Mass spectrometry
858	protein	81	ACTN4	Homo sapiens	20	Mass spectrometry
859	protein	87	ACTN1	Homo sapiens	20	Mass spectrometry
860	protein	88	ACTN2	Homo sapiens	20	Mass spectrometry
861	protein	102	ADAM10	Homo sapiens	20	Mass spectrometry
862	protein	191	AHCY	Homo sapiens	20	Mass spectrometry
863	protein	213	ALB	Homo sapiens	20	Mass spectrometry
864	protein	216	ALDH1A1	Homo sapiens	20	Mass spectrometry
865	protein	226	ALDOA	Homo sapiens	20	Mass spectrometry
866	protein	291	SLC25A4	Homo sapiens	20	Mass spectrometry
867	protein	292	SLC25A5	Homo sapiens	20	Mass spectrometry
868	protein	293	SLC25A6	Homo sapiens	20	Mass spectrometry
869	protein	301	ANXA1	Homo sapiens	20	Mass spectrometry
870	protein	302	ANXA2	Homo sapiens	20	Mass spectrometry
871	protein	304	ANXA2P2	Homo sapiens	20	Mass spectrometry
872	protein	307	ANXA4	Homo sapiens	20	Mass spectrometry
873	protein	308	ANXA5	Homo sapiens	20	Mass spectrometry
874	protein	311	ANXA11	Homo sapiens	20	Mass spectrometry
875	protein	335	APOA1	Homo sapiens	20	Mass spectrometry
876	protein	375	ARF1	Homo sapiens	20	Mass spectrometry
877	protein	377	ARF3	Homo sapiens	20	Mass spectrometry
878	protein	378	ARF4	Homo sapiens	20	Mass spectrometry
879	protein	381	ARF5	Homo sapiens	20	Mass spectrometry
880	protein	396	ARHGDIA	Homo sapiens	20	Mass spectrometry
881	protein	421	ARVCF	Homo sapiens	20	Mass spectrometry
882	protein	476	ATP1A1	Homo sapiens	20	Mass spectrometry
883	protein	477	ATP1A2	Homo sapiens	20	Mass spectrometry
884	protein	478	ATP1A3	Homo sapiens	20	Mass spectrometry
885	protein	481	ATP1B1	Homo sapiens	20	Mass spectrometry
886	protein	498	ATP5A1	Homo sapiens	20	Mass spectrometry
887	protein	506	ATP5B	Homo sapiens	20	Mass spectrometry
888	protein	521	ATP5I	Homo sapiens	20	Mass spectrometry
889	protein	539	ATP5O	Homo sapiens	20	Mass spectrometry
890	protein	567	B2M	Homo sapiens	20	Mass spectrometry
891	protein	801	CALM1	Homo sapiens	20	Mass spectrometry
892	protein	805	CALM2	Homo sapiens	20	Mass spectrometry
893	protein	808	CALM3	Homo sapiens	20	Mass spectrometry
894	protein	821	CANX	Homo sapiens	20	Mass spectrometry
895	protein	829	CAPZA1	Homo sapiens	20	Mass spectrometry
896	protein	928	CD9	Homo sapiens	20	Mass spectrometry
897	protein	960	CD44	Homo sapiens	20	Mass spectrometry
898	protein	966	CD59	Homo sapiens	20	Mass spectrometry
899	protein	999	CDH1	Homo sapiens	20	Mass spectrometry
900	protein	1072	CFL1	Homo sapiens	20	Mass spectrometry
901	protein	1073	CFL2	Homo sapiens	20	Mass spectrometry
902	protein	1152	CKB	Homo sapiens	20	Mass spectrometry
903	protein	1213	CLTC	Homo sapiens	20	Mass spectrometry
904	protein	1327	COX4I1	Homo sapiens	20	Mass spectrometry
905	protein	1329	COX5B	Homo sapiens	20	Mass spectrometry
906	protein	1365	CLDN3	Homo sapiens	20	Mass spectrometry
907	protein	1464	CSPG4	Homo sapiens	20	Mass spectrometry|Western blotting
908	protein	1465	CSRP1	Homo sapiens	20	Mass spectrometry
909	protein	1471	CST3	Homo sapiens	20	Mass spectrometry
910	protein	1495	CTNNA1	Homo sapiens	20	Mass spectrometry
911	protein	1499	CTNNB1	Homo sapiens	20	Mass spectrometry|Western blotting
912	protein	1728	NQO1	Homo sapiens	20	Mass spectrometry
913	protein	1778	DYNC1H1	Homo sapiens	20	Mass spectrometry
914	protein	1803	DPP4	Homo sapiens	20	Mass spectrometry
915	protein	1915	EEF1A1	Homo sapiens	20	Mass spectrometry
916	protein	1917	EEF1A2	Homo sapiens	20	Mass spectrometry
917	protein	1938	EEF2	Homo sapiens	20	Mass spectrometry
918	protein	1947	EFNB1	Homo sapiens	20	Mass spectrometry
919	protein	2017	CTTN	Homo sapiens	20	Mass spectrometry
920	protein	2023	ENO1	Homo sapiens	20	Mass spectrometry
921	protein	2050	EPHB4	Homo sapiens	20	Mass spectrometry
922	protein	2153	F5	Homo sapiens	20	Mass spectrometry
923	protein	2194	FASN	Homo sapiens	20	Mass spectrometry
924	protein	2280	FKBP1A	Homo sapiens	20	Mass spectrometry
925	protein	2316	FLNA	Homo sapiens	20	Mass spectrometry
926	protein	2317	FLNB	Homo sapiens	20	Mass spectrometry
927	protein	2539	G6PD	Homo sapiens	20	Mass spectrometry
928	protein	2597	GAPDH	Homo sapiens	20	Mass spectrometry
929	protein	2665	GDI2	Homo sapiens	20	Mass spectrometry
930	protein	2771	GNAI2	Homo sapiens	20	Mass spectrometry
931	protein	2773	GNAI3	Homo sapiens	20	Mass spectrometry
932	protein	2821	GPI	Homo sapiens	20	Mass spectrometry
933	protein	2923	PDIA3	Homo sapiens	20	Mass spectrometry
934	protein	2934	GSN	Homo sapiens	20	Mass spectrometry
935	protein	2950	GSTP1	Homo sapiens	20	Mass spectrometry
936	protein	3030	HADHA	Homo sapiens	20	Mass spectrometry
937	protein	3181	HNRNPA2B1	Homo sapiens	20	Mass spectrometry
938	protein	3188	HNRNPH2	Homo sapiens	20	Mass spectrometry
939	protein	3303	HSPA1A	Homo sapiens	20	Mass spectrometry
940	protein	3304	HSPA1B	Homo sapiens	20	Mass spectrometry
941	protein	3305	HSPA1L	Homo sapiens	20	Mass spectrometry
942	protein	3306	HSPA2	Homo sapiens	20	Mass spectrometry
943	protein	3308	HSPA4	Homo sapiens	20	Mass spectrometry
944	protein	3309	HSPA5	Homo sapiens	20	Mass spectrometry
945	protein	3310	HSPA6	Homo sapiens	20	Mass spectrometry
946	protein	3311	HSPA7	Homo sapiens	20	Mass spectrometry
947	protein	3312	HSPA8	Homo sapiens	20	Mass spectrometry
948	protein	3313	HSPA9	Homo sapiens	20	Mass spectrometry
949	protein	3320	HSP90AA1	Homo sapiens	20	Mass spectrometry|Western blotting
950	protein	3323	HSP90AA4P	Homo sapiens	20	Mass spectrometry
951	protein	3324	HSP90AA2P	Homo sapiens	20	Mass spectrometry
952	protein	3326	HSP90AB1	Homo sapiens	20	Mass spectrometry
953	protein	3327	HSP90AB3P	Homo sapiens	20	Mass spectrometry
954	protein	3329	HSPD1	Homo sapiens	20	Mass spectrometry
955	protein	3336	HSPE1	Homo sapiens	20	Mass spectrometry
956	protein	3339	HSPG2	Homo sapiens	20	Mass spectrometry
957	protein	3417	IDH1	Homo sapiens	20	Mass spectrometry
958	protein	3655	ITGA6	Homo sapiens	20	Mass spectrometry
959	protein	3673	ITGA2	Homo sapiens	20	Mass spectrometry
960	protein	3685	ITGAV	Homo sapiens	20	Mass spectrometry
961	protein	3688	ITGB1	Homo sapiens	20	Mass spectrometry
962	protein	3691	ITGB4	Homo sapiens	20	Mass spectrometry
963	protein	3728	JUP	Homo sapiens	20	Mass spectrometry|Western blotting
964	protein	3732	CD82	Homo sapiens	20	Mass spectrometry
965	protein	3837	KPNB1	Homo sapiens	20	Mass spectrometry
966	protein	3848	KRT1	Homo sapiens	20	Mass spectrometry
967	protein	3849	KRT2	Homo sapiens	20	Mass spectrometry
968	protein	3852	KRT5	Homo sapiens	20	Mass spectrometry
969	protein	3856	KRT8	Homo sapiens	20	Mass spectrometry
970	protein	3857	KRT9	Homo sapiens	20	Mass spectrometry
971	protein	3858	KRT10	Homo sapiens	20	Mass spectrometry
972	protein	3860	KRT13	Homo sapiens	20	Mass spectrometry
973	protein	3861	KRT14	Homo sapiens	20	Mass spectrometry
974	protein	3866	KRT15	Homo sapiens	20	Mass spectrometry
975	protein	3868	KRT16	Homo sapiens	20	Mass spectrometry
976	protein	3875	KRT18	Homo sapiens	20	Mass spectrometry
977	protein	3880	KRT19	Homo sapiens	20	Mass spectrometry
978	protein	3916	LAMP1	Homo sapiens	20	Mass spectrometry|Western blotting
979	protein	3939	LDHA	Homo sapiens	20	Mass spectrometry
980	protein	3945	LDHB	Homo sapiens	20	Mass spectrometry
981	protein	3960	LGALS4	Homo sapiens	20	Mass spectrometry|Western blotting
982	protein	4069	LYZ	Homo sapiens	20	Mass spectrometry
983	protein	4072	EPCAM	Homo sapiens	20	Mass spectrometry
984	protein	4082	MARCKS	Homo sapiens	20	Mass spectrometry
985	protein	4218	RAB8A	Homo sapiens	20	Mass spectrometry
986	protein	4240	MFGE8	Homo sapiens	20	Mass spectrometry
987	protein	4282	MIF	Homo sapiens	20	Mass spectrometry
988	protein	4316	MMP7	Homo sapiens	20	Mass spectrometry
989	protein	4478	MSN	Homo sapiens	20	Mass spectrometry
990	protein	4627	MYH9	Homo sapiens	20	Mass spectrometry
991	protein	4628	MYH10	Homo sapiens	20	Mass spectrometry
992	protein	4637	MYL6	Homo sapiens	20	Mass spectrometry
993	protein	4641	MYO1C	Homo sapiens	20	Mass spectrometry
994	protein	4642	MYO1D	Homo sapiens	20	Mass spectrometry
995	protein	4830	NME1	Homo sapiens	20	Mass spectrometry
996	protein	4831	NME2	Homo sapiens	20	Mass spectrometry
997	protein	5034	P4HB	Homo sapiens	20	Mass spectrometry
998	protein	5037	PEBP1	Homo sapiens	20	Mass spectrometry
999	protein	5052	PRDX1	Homo sapiens	20	Mass spectrometry
1000	protein	5093	PCBP1	Homo sapiens	20	Mass spectrometry
1001	protein	5119	CHMP1A	Homo sapiens	20	Mass spectrometry
1002	protein	5176	SERPINF1	Homo sapiens	20	Mass spectrometry
1003	protein	5216	PFN1	Homo sapiens	20	Mass spectrometry
1004	protein	5230	PGK1	Homo sapiens	20	Mass spectrometry
1005	protein	5245	PHB	Homo sapiens	20	Mass spectrometry
1006	protein	5265	SERPINA1	Homo sapiens	20	Mass spectrometry
1007	protein	5315	PKM	Homo sapiens	20	Mass spectrometry
1008	protein	5478	PPIA	Homo sapiens	20	Mass spectrometry
1009	protein	5479	PPIB	Homo sapiens	20	Mass spectrometry
1010	protein	5576	PRKAR2A	Homo sapiens	20	Mass spectrometry
1011	protein	5591	PRKDC	Homo sapiens	20	Mass spectrometry
1012	protein	5683	PSMA2	Homo sapiens	20	Mass spectrometry
1013	protein	5738	PTGFRN	Homo sapiens	20	Mass spectrometry
1014	protein	5768	QSOX1	Homo sapiens	20	Mass spectrometry
1015	protein	5834	PYGB	Homo sapiens	20	Mass spectrometry
1016	protein	5862	RAB2A	Homo sapiens	20	Mass spectrometry
1017	protein	5868	RAB5A	Homo sapiens	20	Mass spectrometry
1018	protein	5869	RAB5B	Homo sapiens	20	Mass spectrometry
1019	protein	5870	RAB6A	Homo sapiens	20	Mass spectrometry
1020	protein	5878	RAB5C	Homo sapiens	20	Mass spectrometry
1021	protein	5879	RAC1	Homo sapiens	20	Mass spectrometry
1022	protein	5898	RALA	Homo sapiens	20	Mass spectrometry
1023	protein	5899	RALB	Homo sapiens	20	Mass spectrometry
1024	protein	5901	RAN	Homo sapiens	20	Mass spectrometry
1025	protein	5906	RAP1A	Homo sapiens	20	Mass spectrometry
1026	protein	5908	RAP1B	Homo sapiens	20	Mass spectrometry
1027	protein	5962	RDX	Homo sapiens	20	Mass spectrometry
1028	protein	6128	RPL6	Homo sapiens	20	Mass spectrometry
1029	protein	6132	RPL8	Homo sapiens	20	Mass spectrometry
1030	protein	6176	RPLP1	Homo sapiens	20	Mass spectrometry
1031	protein	6181	RPLP2	Homo sapiens	20	Mass spectrometry
1032	protein	6184	RPN1	Homo sapiens	20	Mass spectrometry
1033	protein	6188	RPS3	Homo sapiens	20	Mass spectrometry
1034	protein	6201	RPS7	Homo sapiens	20	Mass spectrometry
1035	protein	6207	RPS13	Homo sapiens	20	Mass spectrometry
1036	protein	6208	RPS14	Homo sapiens	20	Mass spectrometry
1037	protein	6210	RPS15A	Homo sapiens	20	Mass spectrometry
1038	protein	6222	RPS18	Homo sapiens	20	Mass spectrometry
1039	protein	6224	RPS20	Homo sapiens	20	Mass spectrometry
1040	protein	6227	RPS21	Homo sapiens	20	Mass spectrometry
1041	protein	6233	RPS27A	Homo sapiens	20	Mass spectrometry
1042	protein	6237	RRAS	Homo sapiens	20	Mass spectrometry
1043	protein	6277	S100A6	Homo sapiens	20	Mass spectrometry
1044	protein	6281	S100A10	Homo sapiens	20	Mass spectrometry
1045	protein	6282	S100A11	Homo sapiens	20	Mass spectrometry
1046	protein	6286	S100P	Homo sapiens	20	Mass spectrometry
1047	protein	6382	SDC1	Homo sapiens	20	Mass spectrometry
1048	protein	6385	SDC4	Homo sapiens	20	Mass spectrometry
1049	protein	6386	SDCBP	Homo sapiens	20	Mass spectrometry
1050	protein	6510	SLC1A5	Homo sapiens	20	Mass spectrometry
1051	protein	6513	SLC2A1	Homo sapiens	20	Mass spectrometry
1052	protein	6520	SLC3A2	Homo sapiens	20	Mass spectrometry
1053	protein	6558	SLC12A2	Homo sapiens	20	Mass spectrometry
1054	protein	6566	SLC16A1	Homo sapiens	20	Mass spectrometry
1055	protein	6647	SOD1	Homo sapiens	20	Mass spectrometry
1056	protein	6711	SPTBN1	Homo sapiens	20	Mass spectrometry
1057	protein	6742	SSBP1	Homo sapiens	20	Mass spectrometry
1058	protein	6748	SSR4	Homo sapiens	20	Mass spectrometry
1059	protein	6902	TBCA	Homo sapiens	20	Mass spectrometry
1060	protein	6921	TCEB1	Homo sapiens	20	Mass spectrometry
1061	protein	7037	TFRC	Homo sapiens	20	Mass spectrometry
1062	protein	7057	THBS1	Homo sapiens	20	Mass spectrometry
1063	protein	7086	TKT	Homo sapiens	20	Mass spectrometry
1064	protein	7103	TSPAN8	Homo sapiens	20	Mass spectrometry
1065	protein	7167	TPI1	Homo sapiens	20	Mass spectrometry
1066	protein	7168	TPM1	Homo sapiens	20	Mass spectrometry
1067	protein	7184	HSP90B1	Homo sapiens	20	Mass spectrometry
1068	protein	7277	TUBA4A	Homo sapiens	20	Mass spectrometry
1069	protein	7280	TUBB2A	Homo sapiens	20	Mass spectrometry
1070	protein	7284	TUFM	Homo sapiens	20	Mass spectrometry
1071	protein	7295	TXN	Homo sapiens	20	Mass spectrometry
1072	protein	7311	UBA52	Homo sapiens	20	Mass spectrometry
1073	protein	7314	UBB	Homo sapiens	20	Mass spectrometry
1074	protein	7316	UBC	Homo sapiens	20	Mass spectrometry
1075	protein	7317	UBA1	Homo sapiens	20	Mass spectrometry
1076	protein	7334	UBE2N	Homo sapiens	20	Mass spectrometry
1077	protein	7336	UBE2V2	Homo sapiens	20	Mass spectrometry
1078	protein	7358	UGDH	Homo sapiens	20	Mass spectrometry
1079	protein	7385	UQCRC2	Homo sapiens	20	Mass spectrometry
1080	protein	7415	VCP	Homo sapiens	20	Mass spectrometry
1081	protein	7429	VIL1	Homo sapiens	20	Mass spectrometry
1082	protein	7430	EZR	Homo sapiens	20	Mass spectrometry|Western blotting
1083	protein	7529	YWHAB	Homo sapiens	20	Mass spectrometry
1084	protein	7531	YWHAE	Homo sapiens	20	Mass spectrometry
1085	protein	7532	YWHAG	Homo sapiens	20	Mass spectrometry
1086	protein	7533	YWHAH	Homo sapiens	20	Mass spectrometry
1087	protein	7534	YWHAZ	Homo sapiens	20	Mass spectrometry
1088	protein	7846	TUBA1A	Homo sapiens	20	Mass spectrometry
1089	protein	7879	RAB7A	Homo sapiens	20	Mass spectrometry
1090	protein	8140	SLC7A5	Homo sapiens	20	Mass spectrometry
1091	protein	8294	HIST1H4I	Homo sapiens	20	Mass spectrometry
1092	protein	8359	HIST1H4A	Homo sapiens	20	Mass spectrometry
1093	protein	8360	HIST1H4D	Homo sapiens	20	Mass spectrometry
1094	protein	8361	HIST1H4F	Homo sapiens	20	Mass spectrometry
1095	protein	8362	HIST1H4K	Homo sapiens	20	Mass spectrometry
1096	protein	8363	HIST1H4J	Homo sapiens	20	Mass spectrometry
1097	protein	8364	HIST1H4C	Homo sapiens	20	Mass spectrometry
1098	protein	8365	HIST1H4H	Homo sapiens	20	Mass spectrometry
1099	protein	8366	HIST1H4B	Homo sapiens	20	Mass spectrometry
1100	protein	8367	HIST1H4E	Homo sapiens	20	Mass spectrometry
1101	protein	8368	HIST1H4L	Homo sapiens	20	Mass spectrometry
1102	protein	8370	HIST2H4A	Homo sapiens	20	Mass spectrometry
1103	protein	8407	TAGLN2	Homo sapiens	20	Mass spectrometry
1104	protein	8607	RUVBL1	Homo sapiens	20	Mass spectrometry
1105	protein	8673	VAMP8	Homo sapiens	20	Mass spectrometry
1106	protein	8766	RAB11A	Homo sapiens	20	Mass spectrometry
1107	protein	8773	SNAP23	Homo sapiens	20	Mass spectrometry
1108	protein	8826	IQGAP1	Homo sapiens	20	Mass spectrometry
1109	protein	9119	KRT75	Homo sapiens	20	Mass spectrometry
1110	protein	9230	RAB11B	Homo sapiens	20	Mass spectrometry
1111	protein	9341	VAMP3	Homo sapiens	20	Mass spectrometry
1112	protein	9368	SLC9A3R1	Homo sapiens	20	Mass spectrometry
1113	protein	9414	TJP2	Homo sapiens	20	Mass spectrometry
1114	protein	9475	ROCK2	Homo sapiens	20	Mass spectrometry
1115	protein	9588	PRDX6	Homo sapiens	20	Mass spectrometry
1116	protein	9798	IST1	Homo sapiens	20	Mass spectrometry
1117	protein	10015	PDCD6IP	Homo sapiens	20	Mass spectrometry
1118	protein	10016	PDCD6	Homo sapiens	20	Mass spectrometry
1119	protein	10094	ARPC3	Homo sapiens	20	Mass spectrometry
1120	protein	10096	ACTR3	Homo sapiens	20	Mass spectrometry
1121	protein	10128	LRPPRC	Homo sapiens	20	Mass spectrometry
1122	protein	10131	TRAP1	Homo sapiens	20	Mass spectrometry
1123	protein	10211	FLOT1	Homo sapiens	20	Mass spectrometry
1124	protein	10376	TUBA1B	Homo sapiens	20	Mass spectrometry
1125	protein	10382	TUBB4A	Homo sapiens	20	Mass spectrometry
1126	protein	10383	TUBB4B	Homo sapiens	20	Mass spectrometry
1127	protein	10399	GNB2L1	Homo sapiens	20	Mass spectrometry
1128	protein	10525	HYOU1	Homo sapiens	20	Mass spectrometry
1129	protein	10551	AGR2	Homo sapiens	20	Mass spectrometry
1130	protein	10576	CCT2	Homo sapiens	20	Mass spectrometry
1131	protein	10632	ATP5L	Homo sapiens	20	Mass spectrometry
1132	protein	10694	CCT8	Homo sapiens	20	Mass spectrometry
1133	protein	10723	SLC12A7	Homo sapiens	20	Mass spectrometry
1134	protein	10788	IQGAP2	Homo sapiens	20	Mass spectrometry
1135	protein	10890	RAB10	Homo sapiens	20	Mass spectrometry
1136	protein	10935	PRDX3	Homo sapiens	20	Mass spectrometry
1137	protein	10959	TMED2	Homo sapiens	20	Mass spectrometry
1138	protein	10971	YWHAQ	Homo sapiens	20	Mass spectrometry
1139	protein	10985	GCN1L1	Homo sapiens	20	Mass spectrometry
1140	protein	11021	RAB35	Homo sapiens	20	Mass spectrometry
1141	protein	11331	PHB2	Homo sapiens	20	Mass spectrometry
1142	protein	22800	RRAS2	Homo sapiens	20	Mass spectrometry
1143	protein	22883	CLSTN1	Homo sapiens	20	Mass spectrometry
1144	protein	23191	CYFIP1	Homo sapiens	20	Mass spectrometry
1145	protein	23446	SLC44A1	Homo sapiens	20	Mass spectrometry
1146	protein	23603	CORO1C	Homo sapiens	20	Mass spectrometry
1147	protein	23788	MTCH2	Homo sapiens	20	Mass spectrometry
1148	protein	25797	QPCT	Homo sapiens	20	Mass spectrometry
1149	protein	25824	PRDX5	Homo sapiens	20	Mass spectrometry
1150	protein	25932	CLIC4	Homo sapiens	20	Mass spectrometry
1151	protein	27044	SND1	Homo sapiens	20	Mass spectrometry
1152	protein	27243	CHMP2A	Homo sapiens	20	Mass spectrometry
1153	protein	27293	SMPDL3B	Homo sapiens	20	Mass spectrometry
1154	protein	30844	EHD4	Homo sapiens	20	Mass spectrometry
1155	protein	50848	F11R	Homo sapiens	20	Mass spectrometry
1156	protein	51474	LIMA1	Homo sapiens	20	Mass spectrometry
1157	protein	51560	RAB6B	Homo sapiens	20	Mass spectrometry
1158	protein	54474	KRT20	Homo sapiens	20	Mass spectrometry
1159	protein	55737	VPS35	Homo sapiens	20	Mass spectrometry
1160	protein	55970	GNG12	Homo sapiens	20	Mass spectrometry
1161	protein	56993	TOMM22	Homo sapiens	20	Mass spectrometry
1162	protein	57016	AKR1B10	Homo sapiens	20	Mass spectrometry
1163	protein	57402	S100A14	Homo sapiens	20	Mass spectrometry
1164	protein	57609	DIP2B	Homo sapiens	20	Mass spectrometry
1165	protein	57826	RAP2C	Homo sapiens	20	Mass spectrometry
1166	protein	64855	FAM129B	Homo sapiens	20	Mass spectrometry
1167	protein	65108	MARCKSL1	Homo sapiens	20	Mass spectrometry
1168	protein	79026	AHNAK	Homo sapiens	20	Mass spectrometry
1169	protein	79720	VPS37B	Homo sapiens	20	Mass spectrometry
1170	protein	80086	TUBA4B	Homo sapiens	20	Mass spectrometry
1171	protein	81873	ARPC5L	Homo sapiens	20	Mass spectrometry
1172	protein	81876	RAB1B	Homo sapiens	20	Mass spectrometry
1173	protein	83452	RAB33B	Homo sapiens	20	Mass spectrometry
1174	protein	83481	EPPK1	Homo sapiens	20	Mass spectrometry
1175	protein	83998	REG4	Homo sapiens	20	Mass spectrometry
1176	protein	84418	CYSTM1	Homo sapiens	20	Mass spectrometry
1177	protein	84790	TUBA1C	Homo sapiens	20	Mass spectrometry
1178	protein	85456	TNKS1BP1	Homo sapiens	20	Mass spectrometry
1179	protein	117159	DCD	Homo sapiens	20	Mass spectrometry
1180	protein	121504	HIST4H4	Homo sapiens	20	Mass spectrometry
1181	protein	128866	CHMP4B	Homo sapiens	20	Mass spectrometry
1182	protein	129531	MITD1	Homo sapiens	20	Mass spectrometry
1183	protein	140465	MYL6B	Homo sapiens	20	Mass spectrometry
1184	protein	140576	S100A16	Homo sapiens	20	Mass spectrometry
1185	protein	140707	BRI3BP	Homo sapiens	20	Mass spectrometry
1186	protein	148362	BROX	Homo sapiens	20	Mass spectrometry
1187	protein	155465	AGR3	Homo sapiens	20	Mass spectrometry
1188	protein	158078	EEF1A1P5	Homo sapiens	20	Mass spectrometry
1189	protein	192666	KRT24	Homo sapiens	20	Mass spectrometry
1190	protein	203068	TUBB	Homo sapiens	20	Mass spectrometry
1191	protein	284889	MIF-AS1	Homo sapiens	20	Mass spectrometry
1192	protein	345651	ACTBL2	Homo sapiens	20	Mass spectrometry
1193	protein	347733	TUBB2B	Homo sapiens	20	Mass spectrometry
1194	protein	374454	KRT77	Homo sapiens	20	Mass spectrometry
1195	protein	375790	AGRN	Homo sapiens	20	Mass spectrometry
1196	protein	376267	RAB15	Homo sapiens	20	Mass spectrometry
1198	protein	391634	HSP90AB2P	Homo sapiens	20	Mass spectrometry
1199	protein	440915	POTEKP	Homo sapiens	20	Mass spectrometry
1200	protein	442497	LOC442497	Homo sapiens	20	Mass spectrometry
1201	protein	554313	HIST2H4B	Homo sapiens	20	Mass spectrometry
1202	protein	643752	RAP1BL	Homo sapiens	20	Mass spectrometry
1203	protein	653269	POTEI	Homo sapiens	20	Mass spectrometry
1204	protein	728378	POTEF	Homo sapiens	20	Mass spectrometry
1206	protein	6386	SDCBP	Homo sapiens	21	Mass spectrometry
1207	protein	5315	PKM	Homo sapiens	21	Mass spectrometry
1208	protein	2597	GAPDH	Homo sapiens	21	Mass spectrometry
1209	protein	51160	VPS28	Homo sapiens	21	Mass spectrometry
1210	protein	378	ARF4	Homo sapiens	21	Mass spectrometry
1211	protein	10211	FLOT1	Homo sapiens	21	Mass spectrometry
1212	protein	121504	HIST4H4	Homo sapiens	21	Mass spectrometry
1213	protein	1072	CFL1	Homo sapiens	21	Mass spectrometry
1214	protein	307	ANXA4	Homo sapiens	21	Mass spectrometry
1215	protein	5912	RAP2B	Homo sapiens	21	Mass spectrometry
1216	protein	79784	MYH14	Homo sapiens	21	Mass spectrometry
1217	protein	27111	SDCBP2	Homo sapiens	21	Mass spectrometry
1218	protein	6136	RPL12	Homo sapiens	21	Mass spectrometry
1219	protein	3105	HLA-A	Homo sapiens	21	Mass spectrometry
1220	protein	5478	PPIA	Homo sapiens	21	Mass spectrometry
1221	protein	6217	RPS16	Homo sapiens	21	Mass spectrometry
1222	protein	6233	RPS27A	Homo sapiens	21	Mass spectrometry
1223	protein	2319	FLOT2	Homo sapiens	21	Mass spectrometry
1225	protein	6222	RPS18	Homo sapiens	21	Mass spectrometry
1226	protein	71	ACTG1	Homo sapiens	21	Mass spectrometry
1227	protein	2023	ENO1	Homo sapiens	21	Mass spectrometry
1228	protein	57402	S100A14	Homo sapiens	21	Mass spectrometry
1229	protein	375	ARF1	Homo sapiens	21	Mass spectrometry
1230	protein	377	ARF3	Homo sapiens	21	Mass spectrometry
1231	protein	10015	PDCD6IP	Homo sapiens	21	Mass spectrometry|Western blotting
1232	protein	100128936	RPL10AP6	Homo sapiens	21	Mass spectrometry
1233	protein	4736	RPL10A	Homo sapiens	21	Mass spectrometry
1234	protein	10576	CCT2	Homo sapiens	21	Mass spectrometry
1235	protein	302	ANXA2	Homo sapiens	21	Mass spectrometry
1236	protein	60	ACTB	Homo sapiens	21	Mass spectrometry
1237	protein	3107	HLA-C	Homo sapiens	21	Mass spectrometry
1238	protein	4637	MYL6	Homo sapiens	21	Mass spectrometry
1239	protein	10574	CCT7	Homo sapiens	21	Mass spectrometry
1240	protein	6188	RPS3	Homo sapiens	21	Mass spectrometry
1241	protein	51125	GOLGA7	Homo sapiens	21	Mass spectrometry
1242	protein	203068	TUBB	Homo sapiens	21	Mass spectrometry
1243	protein	3848	KRT1	Homo sapiens	21	Mass spectrometry
1244	protein	93343	MVB12A	Homo sapiens	21	Mass spectrometry
1245	protein	5908	RAP1B	Homo sapiens	21	Mass spectrometry
1246	protein	643752	RAP1BL	Homo sapiens	21	Mass spectrometry
1247	protein	4240	MFGE8	Homo sapiens	21	Mass spectrometry
1248	protein	92714	ARRDC1	Homo sapiens	21	Mass spectrometry
1249	protein	5861	RAB1A	Homo sapiens	21	Mass spectrometry
1250	protein	6950	TCP1	Homo sapiens	21	Mass spectrometry
1251	protein	79720	VPS37B	Homo sapiens	21	Mass spectrometry
1252	protein	7534	YWHAZ	Homo sapiens	21	Mass spectrometry
1253	protein	10383	TUBB4B	Homo sapiens	21	Mass spectrometry
1254	protein	6202	RPS8	Homo sapiens	21	Mass spectrometry
1255	protein	7311	UBA52	Homo sapiens	21	Mass spectrometry
1256	protein	3673	ITGA2	Homo sapiens	21	Mass spectrometry
1257	protein	7879	RAB7A	Homo sapiens	21	Mass spectrometry
1258	protein	1213	CLTC	Homo sapiens	21	Mass spectrometry
1259	protein	5911	RAP2A	Homo sapiens	21	Mass spectrometry
1260	protein	7316	UBC	Homo sapiens	21	Mass spectrometry
1261	protein	5738	PTGFRN	Homo sapiens	21	Mass spectrometry
1262	protein	3106	HLA-B	Homo sapiens	21	Mass spectrometry
1263	protein	8335	HIST1H2AB	Homo sapiens	21	Mass spectrometry
1264	protein	3012	HIST1H2AE	Homo sapiens	21	Mass spectrometry
1265	protein	92815	HIST3H2A	Homo sapiens	21	Mass spectrometry
1266	protein	10890	RAB10	Homo sapiens	21	Mass spectrometry
1267	protein	10085	EDIL3	Homo sapiens	21	Mass spectrometry
1268	protein	381	ARF5	Homo sapiens	21	Mass spectrometry
1269	protein	3492	IGH	Homo sapiens	21	Mass spectrometry
1270	protein	84313	VPS25	Homo sapiens	21	Mass spectrometry
1271	protein	3514	IGKC	Homo sapiens	21	Mass spectrometry
1272	protein	57826	RAP2C	Homo sapiens	21	Mass spectrometry
1273	protein	3655	ITGA6	Homo sapiens	21	Mass spectrometry
1274	protein	5216	PFN1	Homo sapiens	21	Mass spectrometry
1275	protein	10399	GNB2L1	Homo sapiens	21	Mass spectrometry
1276	protein	908	CCT6A	Homo sapiens	21	Mass spectrometry
1277	protein	3500	IGHG1	Homo sapiens	21	Mass spectrometry
1278	protein	81876	RAB1B	Homo sapiens	21	Mass spectrometry
1279	protein	3849	KRT2	Homo sapiens	21	Mass spectrometry
1280	protein	387	RHOA	Homo sapiens	21	Mass spectrometry
1281	protein	3691	ITGB4	Homo sapiens	21	Mass spectrometry
1282	protein	7203	CCT3	Homo sapiens	21	Mass spectrometry
1283	protein	10223	GPA33	Homo sapiens	21	Mass spectrometry|Western blotting
1284	protein	10376	TUBA1B	Homo sapiens	21	Mass spectrometry
1285	protein	54472	TOLLIP	Homo sapiens	21	Mass spectrometry
1286	protein	8331	HIST1H2AJ	Homo sapiens	21	Mass spectrometry
1287	protein	8330	HIST1H2AK	Homo sapiens	21	Mass spectrometry
1288	protein	5868	RAB5A	Homo sapiens	21	Mass spectrometry
1289	protein	3312	HSPA8	Homo sapiens	21	Mass spectrometry
1290	protein	8338	HIST2H2AC	Homo sapiens	21	Mass spectrometry
1291	protein	347733	TUBB2B	Homo sapiens	21	Mass spectrometry
1292	protein	4627	MYH9	Homo sapiens	21	Mass spectrometry
1293	protein	4218	RAB8A	Homo sapiens	21	Mass spectrometry
1294	protein	10016	PDCD6	Homo sapiens	21	Mass spectrometry
1295	protein	28396	IGHV4-31	Homo sapiens	21	Mass spectrometry
1296	protein	93185	IGSF8	Homo sapiens	21	Mass spectrometry
1297	protein	3507	IGHM	Homo sapiens	21	Mass spectrometry
1298	protein	2194	FASN	Homo sapiens	21	Mass spectrometry
1299	protein	5878	RAB5C	Homo sapiens	21	Mass spectrometry
1300	protein	10382	TUBB4A	Homo sapiens	21	Mass spectrometry
1301	protein	11021	RAB35	Homo sapiens	21	Mass spectrometry
1302	protein	3265	HRAS	Homo sapiens	21	Mass spectrometry
1303	protein	3845	KRAS	Homo sapiens	21	Mass spectrometry
1304	protein	51071	DERA	Homo sapiens	21	Mass spectrometry
1305	protein	3858	KRT10	Homo sapiens	21	Mass spectrometry
1307	protein	873	CBR1	Homo sapiens	21	Mass spectrometry
1308	protein	54093	SETD4	Homo sapiens	21	Mass spectrometry
1309	protein	3955	LFNG	Homo sapiens	21	Mass spectrometry
1310	protein	7533	YWHAH	Homo sapiens	21	Mass spectrometry
1311	protein	1973	EIF4A1	Homo sapiens	21	Mass spectrometry
1312	protein	28923	IGKV2-24	Homo sapiens	21	Mass spectrometry
1313	protein	1938	EEF2	Homo sapiens	21	Mass spectrometry
1314	protein	3959	LGALS3BP	Homo sapiens	21	Mass spectrometry
1315	protein	5906	RAP1A	Homo sapiens	21	Mass spectrometry
1316	protein	7251	TSG101	Homo sapiens	21	Mass spectrometry|Western blotting
1317	protein	3960	LGALS4	Homo sapiens	21	Mass spectrometry
1318	protein	3853	KRT6A	Homo sapiens	21	Mass spectrometry
1319	protein	5898	RALA	Homo sapiens	21	Mass spectrometry
1320	protein	1800	DPEP1	Homo sapiens	21	Mass spectrometry
1321	protein	286887	KRT6C	Homo sapiens	21	Mass spectrometry
1322	protein	3856	KRT8	Homo sapiens	21	Mass spectrometry
1323	protein	5230	PGK1	Homo sapiens	21	Mass spectrometry
1324	protein	55327	LIN7C	Homo sapiens	21	Mass spectrometry
1325	protein	50802	IGK	Homo sapiens	21	Mass spectrometry
1326	protein	89853	MVB12B	Homo sapiens	21	Mass spectrometry
1327	protein	5872	RAB13	Homo sapiens	21	Mass spectrometry
1328	protein	5901	RAN	Homo sapiens	21	Mass spectrometry
1329	protein	6210	RPS15A	Homo sapiens	21	Mass spectrometry
1330	protein	5111	PCNA	Homo sapiens	21	Mass spectrometry
1331	protein	1974	EIF4A2	Homo sapiens	21	Mass spectrometry
1332	protein	10410	IFITM3	Homo sapiens	21	Mass spectrometry
1333	protein	7105	TSPAN6	Homo sapiens	21	Mass spectrometry
1334	protein	55766	H2AFJ	Homo sapiens	21	Mass spectrometry
1335	protein	3854	KRT6B	Homo sapiens	21	Mass spectrometry
1336	protein	3857	KRT9	Homo sapiens	21	Mass spectrometry
1337	protein	7531	YWHAE	Homo sapiens	21	Mass spectrometry
1338	protein	10575	CCT4	Homo sapiens	21	Mass spectrometry
1339	protein	4072	EPCAM	Homo sapiens	21	Mass spectrometry
1340	protein	7018	TF	Homo sapiens	21	Mass spectrometry
1341	protein	6843	VAMP1	Homo sapiens	21	Mass spectrometry
1342	protein	28912	IGKV3-20	Homo sapiens	21	Mass spectrometry
1343	protein	28299	IGKV1-5	Homo sapiens	21	Mass spectrometry
1344	protein	6175	RPLP0	Homo sapiens	21	Mass spectrometry
1345	protein	1429	CRYZ	Homo sapiens	21	Mass spectrometry
1346	protein	6191	RPS4X	Homo sapiens	21	Mass spectrometry
1347	protein	1604	CD55	Homo sapiens	21	Mass spectrometry
1348	protein	9230	RAB11B	Homo sapiens	21	Mass spectrometry
1349	protein	3852	KRT5	Homo sapiens	21	Mass spectrometry
1350	protein	51599	LSR	Homo sapiens	21	Mass spectrometry
1351	protein	389	RHOC	Homo sapiens	21	Mass spectrometry
1352	protein	8766	RAB11A	Homo sapiens	21	Mass spectrometry
1353	protein	51552	RAB14	Homo sapiens	21	Mass spectrometry
1354	protein	3326	HSP90AB1	Homo sapiens	21	Mass spectrometry
1355	protein	10938	EHD1	Homo sapiens	21	Mass spectrometry
1356	protein	1192	CLIC1	Homo sapiens	21	Mass spectrometry
1357	protein	375790	AGRN	Homo sapiens	21	Mass spectrometry
1358	protein	2773	GNAI3	Homo sapiens	21	Mass spectrometry
1359	protein	284207	METRNL	Homo sapiens	21	Mass spectrometry
1360	protein	7846	TUBA1A	Homo sapiens	21	Mass spectrometry
1361	protein	10856	RUVBL2	Homo sapiens	21	Mass spectrometry
1362	protein	7314	UBB	Homo sapiens	21	Mass spectrometry
1363	protein	311	ANXA11	Homo sapiens	21	Mass spectrometry
1364	protein	3958	LGALS3	Homo sapiens	21	Mass spectrometry
1365	protein	22948	CCT5	Homo sapiens	21	Mass spectrometry
1366	protein	5899	RALB	Homo sapiens	21	Mass spectrometry
1367	protein	6181	RPLP2	Homo sapiens	21	Mass spectrometry
1368	protein	2782	GNB1	Homo sapiens	21	Mass spectrometry
1369	protein	7057	THBS1	Homo sapiens	21	Mass spectrometry
1370	protein	58	ACTA1	Homo sapiens	21	Mass spectrometry
1371	protein	10449	ACAA2	Homo sapiens	21	Mass spectrometry
1372	protein	221547	RANP1	Homo sapiens	21	Mass spectrometry
1373	protein	57609	DIP2B	Homo sapiens	21	Mass spectrometry
1374	protein	5879	RAC1	Homo sapiens	21	Mass spectrometry
1375	protein	3339	HSPG2	Homo sapiens	21	Mass spectrometry
1377	protein	6192	RPS4Y1	Homo sapiens	21	Mass spectrometry
1378	protein	50488	MINK1	Homo sapiens	21	Mass spectrometry
1379	protein	7532	YWHAG	Homo sapiens	21	Mass spectrometry
1380	protein	55041	PLEKHB2	Homo sapiens	21	Mass spectrometry
1381	protein	6520	SLC3A2	Homo sapiens	21	Mass spectrometry
1382	protein	7278	TUBA3C	Homo sapiens	21	Mass spectrometry
1383	protein	113457	TUBA3D	Homo sapiens	21	Mass spectrometry
1384	protein	6237	RRAS	Homo sapiens	21	Mass spectrometry
1385	protein	53916	RAB4B	Homo sapiens	21	Mass spectrometry
1386	protein	3861	KRT14	Homo sapiens	21	Mass spectrometry
1387	protein	8566	PDXK	Homo sapiens	21	Mass spectrometry
1388	protein	220717	RPLP0P6	Homo sapiens	21	Mass spectrometry
1389	protein	2098	ESD	Homo sapiens	21	Mass spectrometry
1390	protein	191	AHCY	Homo sapiens	21	Mass spectrometry
1391	protein	476	ATP1A1	Homo sapiens	21	Mass spectrometry
1392	protein	2778	GNAS	Homo sapiens	21	Mass spectrometry
1393	protein	255738	PCSK9	Homo sapiens	21	Mass spectrometry
1394	protein	3136	HLA-H	Homo sapiens	21	Mass spectrometry
1395	protein	1366	CLDN7	Homo sapiens	21	Mass spectrometry
1396	protein	8857	FCGBP	Homo sapiens	21	Mass spectrometry
1397	protein	998	CDC42	Homo sapiens	21	Mass spectrometry
1398	protein	8407	TAGLN2	Homo sapiens	21	Mass spectrometry
1399	protein	1947	EFNB1	Homo sapiens	21	Mass spectrometry
1400	protein	3306	HSPA2	Homo sapiens	21	Mass spectrometry|Western blotting
1401	protein	9948	WDR1	Homo sapiens	21	Mass spectrometry
1402	protein	102	ADAM10	Homo sapiens	21	Mass spectrometry
1403	protein	112714	TUBA3E	Homo sapiens	21	Mass spectrometry
1404	protein	51762	RAB8B	Homo sapiens	21	Mass spectrometry
1405	protein	928	CD9	Homo sapiens	21	Mass spectrometry
1406	protein	3501	IGHG2	Homo sapiens	21	Mass spectrometry
1407	protein	2810	SFN	Homo sapiens	21	Mass spectrometry
1408	protein	3685	ITGAV	Homo sapiens	21	Mass spectrometry
1409	protein	376267	RAB15	Homo sapiens	21	Mass spectrometry
1410	protein	7277	TUBA4A	Homo sapiens	21	Mass spectrometry
1411	protein	5518	PPP2R1A	Homo sapiens	21	Mass spectrometry
1412	protein	2027	ENO3	Homo sapiens	21	Mass spectrometry
1413	protein	7358	UGDH	Homo sapiens	21	Mass spectrometry
1414	protein	345651	ACTBL2	Homo sapiens	21	Mass spectrometry
1415	protein	975	CD81	Homo sapiens	21	Mass spectrometry
1416	protein	382	ARF6	Homo sapiens	21	Mass spectrometry
1417	protein	128866	CHMP4B	Homo sapiens	21	Mass spectrometry
1418	protein	10381	TUBB3	Homo sapiens	21	Mass spectrometry
1419	protein	5709	PSMD3	Homo sapiens	21	Mass spectrometry
1420	protein	1917	EEF1A2	Homo sapiens	21	Mass spectrometry
1421	protein	3939	LDHA	Homo sapiens	21	Mass spectrometry
1422	protein	4893	NRAS	Homo sapiens	21	Mass spectrometry
1423	protein	1969	EPHA2	Homo sapiens	21	Mass spectrometry
1424	protein	84790	TUBA1C	Homo sapiens	21	Mass spectrometry
1425	protein	1915	EEF1A1	Homo sapiens	21	Mass spectrometry
1426	protein	3860	KRT13	Homo sapiens	21	Mass spectrometry
1427	protein	70	ACTC1	Homo sapiens	21	Mass spectrometry
1428	protein	50848	F11R	Homo sapiens	21	Mass spectrometry
1429	protein	140465	MYL6B	Homo sapiens	21	Mass spectrometry
1430	protein	10159	ATP6AP2	Homo sapiens	21	Mass spectrometry
1432	protein	6711	SPTBN1	Homo sapiens	21	Mass spectrometry
1433	protein	3851	KRT4	Homo sapiens	21	Mass spectrometry
1434	protein	3502	IGHG3	Homo sapiens	21	Mass spectrometry
1435	protein	51807	TUBA8	Homo sapiens	21	Mass spectrometry
1436	protein	10971	YWHAQ	Homo sapiens	21	Mass spectrometry
1437	protein	339122	RAB43	Homo sapiens	21	Mass spectrometry
1438	protein	8825	LIN7A	Homo sapiens	21	Mass spectrometry
1439	protein	7037	TFRC	Homo sapiens	21	Mass spectrometry
1440	protein	5706	PSMC6	Homo sapiens	21	Mass spectrometry
1441	protein	7001	PRDX2	Homo sapiens	21	Mass spectrometry
1442	protein	874	CBR3	Homo sapiens	21	Mass spectrometry
1443	protein	140032	RPS4Y2	Homo sapiens	21	Mass spectrometry
1444	protein	391	RHOG	Homo sapiens	21	Mass spectrometry
1445	protein	30844	EHD4	Homo sapiens	21	Mass spectrometry
1446	protein	1191	CLU	Homo sapiens	21	Mass spectrometry
1447	protein	55048	VPS37C	Homo sapiens	21	Mass spectrometry
1448	protein	2155	F7	Homo sapiens	21	Mass spectrometry
1450	protein	1500	CTNND1	Homo sapiens	21	Mass spectrometry
1451	protein	338785	KRT79	Homo sapiens	21	Mass spectrometry
1452	protein	51028	VPS36	Homo sapiens	21	Mass spectrometry
1453	protein	6709	SPTAN1	Homo sapiens	21	Mass spectrometry
1454	protein	23043	TNIK	Homo sapiens	21	Mass spectrometry
1455	protein	3320	HSP90AA1	Homo sapiens	21	Mass spectrometry
1456	protein	2950	GSTP1	Homo sapiens	21	Mass spectrometry
1457	protein	57048	PLSCR3	Homo sapiens	21	Mass spectrometry
1458	protein	5717	PSMD11	Homo sapiens	21	Mass spectrometry
1459	protein	56667	MUC13	Homo sapiens	21	Mass spectrometry
1460	protein	92597	MOB1B	Homo sapiens	21	Mass spectrometry
1461	protein	3688	ITGB1	Homo sapiens	21	Mass spectrometry
1462	protein	55832	CAND1	Homo sapiens	21	Mass spectrometry
1463	protein	148362	BROX	Homo sapiens	21	Mass spectrometry
1464	protein	960	CD44	Homo sapiens	21	Mass spectrometry
1465	protein	3310	HSPA6	Homo sapiens	21	Mass spectrometry
1466	protein	682	BSG	Homo sapiens	21	Mass spectrometry
1467	protein	10581	IFITM2	Homo sapiens	21	Mass spectrometry
1468	protein	309	ANXA6	Homo sapiens	21	Mass spectrometry
1469	protein	2783	GNB2	Homo sapiens	21	Mass spectrometry
1470	protein	57214	CEMIP	Homo sapiens	21	Mass spectrometry
1471	protein	81619	TSPAN14	Homo sapiens	21	Mass spectrometry
1472	protein	10458	BAIAP2	Homo sapiens	21	Mass spectrometry
1473	protein	9448	MAP4K4	Homo sapiens	21	Mass spectrometry
1474	protein	1937	EEF1G	Homo sapiens	21	Mass spectrometry
1475	protein	83988	NCALD	Homo sapiens	21	Mass spectrometry
1476	protein	2048	EPHB2	Homo sapiens	21	Mass spectrometry
1477	protein	1315	COPB1	Homo sapiens	21	Mass spectrometry
1478	protein	728378	POTEF	Homo sapiens	21	Mass spectrometry
1479	protein	8519	IFITM1	Homo sapiens	21	Mass spectrometry
1480	protein	388524	RPSAP58	Homo sapiens	21	Mass spectrometry
1481	protein	3921	RPSA	Homo sapiens	21	Mass spectrometry
1482	protein	90678	LRSAM1	Homo sapiens	21	Mass spectrometry
1483	protein	7529	YWHAB	Homo sapiens	21	Mass spectrometry
1484	protein	23327	NEDD4L	Homo sapiens	21	Mass spectrometry
1485	protein	1015	CDH17	Homo sapiens	21	Mass spectrometry
1486	protein	23385	NCSTN	Homo sapiens	21	Mass spectrometry
1487	protein	5339	PLEC	Homo sapiens	21	Mass spectrometry
1488	protein	3945	LDHB	Homo sapiens	21	Mass spectrometry
1489	protein	158	ADSL	Homo sapiens	21	Mass spectrometry
1490	protein	347688	TUBB8	Homo sapiens	21	Mass spectrometry
1491	protein	3868	KRT16	Homo sapiens	21	Mass spectrometry
1492	protein	9119	KRT75	Homo sapiens	21	Mass spectrometry
1493	protein	11332	ACOT7	Homo sapiens	21	Mass spectrometry
1494	protein	220885	RPSAP15	Homo sapiens	21	Mass spectrometry
1495	protein	23446	SLC44A1	Homo sapiens	21	Mass spectrometry
1496	protein	3305	HSPA1L	Homo sapiens	21	Mass spectrometry
1497	protein	4121	MAN1A1	Homo sapiens	21	Mass spectrometry
1498	protein	477	ATP1A2	Homo sapiens	21	Mass spectrometry
1499	protein	3675	ITGA3	Homo sapiens	21	Mass spectrometry
1500	protein	3241	HPCAL1	Homo sapiens	21	Mass spectrometry
1501	protein	440915	POTEKP	Homo sapiens	21	Mass spectrometry
1502	protein	11098	PRSS23	Homo sapiens	21	Mass spectrometry
1503	protein	84617	TUBB6	Homo sapiens	21	Mass spectrometry
1504	protein	9184	BUB3	Homo sapiens	21	Mass spectrometry
1505	protein	4282	MIF	Homo sapiens	21	Mass spectrometry
1506	protein	506	ATP5B	Homo sapiens	21	Mass spectrometry
1507	protein	51386	EIF3L	Homo sapiens	21	Mass spectrometry
1508	protein	5834	PYGB	Homo sapiens	21	Mass spectrometry
1509	protein	5881	RAC3	Homo sapiens	21	Mass spectrometry
1510	protein	22982	DIP2C	Homo sapiens	21	Mass spectrometry
1511	protein	3133	HLA-E	Homo sapiens	21	Mass spectrometry
1512	protein	445582	POTEE	Homo sapiens	21	Mass spectrometry
1513	protein	3880	KRT19	Homo sapiens	21	Mass spectrometry
1514	protein	80727	TTYH3	Homo sapiens	21	Mass spectrometry
1515	protein	126133	ALDH16A1	Homo sapiens	21	Mass spectrometry
1516	protein	5869	RAB5B	Homo sapiens	21	Mass spectrometry
1517	protein	4179	CD46	Homo sapiens	21	Mass spectrometry
1518	protein	3872	KRT17	Homo sapiens	21	Mass spectrometry
1519	protein	55971	BAIAP2L1	Homo sapiens	21	Mass spectrometry
1520	protein	10672	GNA13	Homo sapiens	21	Mass spectrometry
1521	protein	7264	TSTA3	Homo sapiens	21	Mass spectrometry
1522	protein	4628	MYH10	Homo sapiens	21	Mass spectrometry
1523	protein	4038	LRP4	Homo sapiens	21	Mass spectrometry
1524	protein	1048	CEACAM5	Homo sapiens	21	Mass spectrometry
1525	protein	1365	CLDN3	Homo sapiens	21	Mass spectrometry
1526	protein	3303	HSPA1A	Homo sapiens	21	Mass spectrometry
1527	protein	3304	HSPA1B	Homo sapiens	21	Mass spectrometry
1528	protein	3321	IGSF3	Homo sapiens	21	Mass spectrometry
1529	protein	23020	SNRNP200	Homo sapiens	21	Mass spectrometry
1530	protein	7415	VCP	Homo sapiens	21	Mass spectrometry
1531	protein	162605	KRT28	Homo sapiens	21	Mass spectrometry
1532	protein	4629	MYH11	Homo sapiens	21	Mass spectrometry
1533	protein	160	AP2A1	Homo sapiens	21	Mass spectrometry
1534	protein	23654	PLXNB2	Homo sapiens	21	Mass spectrometry
1535	protein	3503	IGHG4	Homo sapiens	21	Mass spectrometry
1536	protein	59345	GNB4	Homo sapiens	21	Mass spectrometry
1537	protein	3855	KRT7	Homo sapiens	21	Mass spectrometry
1538	protein	22800	RRAS2	Homo sapiens	21	Mass spectrometry
1539	protein	478	ATP1A3	Homo sapiens	21	Mass spectrometry
1540	protein	7103	TSPAN8	Homo sapiens	21	Mass spectrometry
1541	protein	2617	GARS	Homo sapiens	21	Mass spectrometry
1542	protein	440	ASNS	Homo sapiens	21	Mass spectrometry
1543	protein	23191	CYFIP1	Homo sapiens	21	Mass spectrometry
1544	protein	4734	NEDD4	Homo sapiens	21	Mass spectrometry
1545	protein	4677	NARS	Homo sapiens	21	Mass spectrometry
1546	protein	2026	ENO2	Homo sapiens	21	Mass spectrometry
1547	protein	1778	DYNC1H1	Homo sapiens	21	Mass spectrometry
1548	protein	342574	KRT27	Homo sapiens	21	Mass spectrometry
1549	protein	2784	GNB3	Homo sapiens	21	Mass spectrometry
1550	protein	2030	SLC29A1	Homo sapiens	21	Mass spectrometry
1551	protein	51350	KRT76	Homo sapiens	21	Mass spectrometry
1552	protein	3866	KRT15	Homo sapiens	21	Mass spectrometry
1553	protein	3850	KRT3	Homo sapiens	21	Mass spectrometry
1554	protein	790	CAD	Homo sapiens	21	Mass spectrometry
1555	protein	10197	PSME3	Homo sapiens	21	Mass spectrometry
1556	protein	6513	SLC2A1	Homo sapiens	21	Mass spectrometry
1557	protein	9052	GPRC5A	Homo sapiens	21	Mass spectrometry
1558	protein	2762	GMDS	Homo sapiens	21	Mass spectrometry
1559	protein	3837	KPNB1	Homo sapiens	21	Mass spectrometry
1560	protein	8826	IQGAP1	Homo sapiens	21	Mass spectrometry
1561	protein	5361	PLXNA1	Homo sapiens	21	Mass spectrometry
1562	protein	1364	CLDN4	Homo sapiens	21	Mass spectrometry
1563	protein	2049	EPHB3	Homo sapiens	21	Mass spectrometry
1564	protein	23555	TSPAN15	Homo sapiens	21	Mass spectrometry
1565	protein	6558	SLC12A2	Homo sapiens	21	Mass spectrometry
1566	protein	6510	SLC1A5	Homo sapiens	21	Mass spectrometry
1567	protein	55737	VPS35	Homo sapiens	21	Mass spectrometry
1568	protein	495	ATP4A	Homo sapiens	21	Mass spectrometry
1569	protein	2047	EPHB1	Homo sapiens	21	Mass spectrometry
1570	protein	374454	KRT77	Homo sapiens	21	Mass spectrometry
1571	protein	2195	FAT1	Homo sapiens	21	Mass spectrometry
1572	protein	1956	EGFR	Homo sapiens	21	Mass spectrometry
1573	protein	56604	TUBB7P	Homo sapiens	21	Mass spectrometry
1574	protein	8218	CLTCL1	Homo sapiens	21	Mass spectrometry
1575	protein	23534	TNPO3	Homo sapiens	21	Mass spectrometry
1576	protein	256987	SERINC5	Homo sapiens	21	Mass spectrometry
1577	protein	23181	DIP2A	Homo sapiens	21	Mass spectrometry
1578	protein	9276	COPB2	Homo sapiens	21	Mass spectrometry
1579	protein	5792	PTPRF	Homo sapiens	21	Mass spectrometry
1580	protein	1303	COL12A1	Homo sapiens	21	Mass spectrometry
1581	protein	2044	EPHA5	Homo sapiens	21	Mass spectrometry
1582	protein	147183	KRT25	Homo sapiens	21	Mass spectrometry
1583	protein	10096	ACTR3	Homo sapiens	21	Mass spectrometry
1584	protein	8668	EIF3I	Homo sapiens	21	Mass spectrometry
1585	protein	1636	ACE	Homo sapiens	21	Mass spectrometry
1586	protein	91663	MYADM	Homo sapiens	21	Mass spectrometry
1587	protein	57515	SERINC1	Homo sapiens	21	Mass spectrometry
1588	protein	7317	UBA1	Homo sapiens	21	Mass spectrometry
1589	protein	9843	HEPH	Homo sapiens	21	Mass spectrometry
1590	protein	5519	PPP2R1B	Homo sapiens	21	Mass spectrometry
1591	protein	3911	LAMA5	Homo sapiens	21	Mass spectrometry
1592	protein	3295	HSD17B4	Homo sapiens	21	Mass spectrometry
1593	protein	1755	DMBT1	Homo sapiens	21	Mass spectrometry
1594	protein	161	AP2A2	Homo sapiens	21	Mass spectrometry
1595	protein	26509	MYOF	Homo sapiens	21	Mass spectrometry
1596	protein	10103	TSPAN1	Homo sapiens	21	Mass spectrometry
1597	protein	4851	NOTCH1	Homo sapiens	21	Mass spectrometry
1598	protein	3329	HSPD1	Homo sapiens	21	Mass spectrometry
1599	protein	6272	SORT1	Homo sapiens	21	Mass spectrometry
1600	protein	356	FASLG	Homo sapiens	22	Western blotting|Immunoelectron Microscopy
1601	protein	8743	TNFSF10	Homo sapiens	22	Western blotting|Immunoelectron Microscopy
1602	protein	967	CD63	Homo sapiens	22	Western blotting|Immunoelectron Microscopy|FACS
1603	protein	1048	CEACAM5	Homo sapiens	22	Western blotting|FACS
1604	protein	3133	HLA-E	Homo sapiens	22	FACS
1605	protein	16783	Lamp1	Mus musculus	23	Western blotting|Immunoelectron Microscopy
1606	protein	14991	H2-M3	Mus musculus	23	Western blotting
1607	protein	3312	HSPA8	Homo sapiens	24	Western blotting
1608	protein	3133	HLA-E	Homo sapiens	24	Western blotting
1609	protein	2315	MLANA	Homo sapiens	24	Western blotting
1610	protein	967	CD63	Homo sapiens	25	Immunoelectron Microscopy
1611	protein	6624	FSCN1	Homo sapiens	25	Western blotting
1612	protein	10382	TUBB4A	Homo sapiens	25	Western blotting|Mass spectrometry
1613	protein	3312	HSPA8	Homo sapiens	25	Western blotting
1614	protein	3320	HSP90AA1	Homo sapiens	25	Western blotting|Mass spectrometry
1615	protein	1832	DSP	Homo sapiens	25	Mass spectrometry
1616	protein	2335	FN1	Homo sapiens	25	Mass spectrometry
1617	protein	4627	MYH9	Homo sapiens	25	Mass spectrometry
1619	protein	3675	ITGA3	Homo sapiens	25	Mass spectrometry
1620	protein	54875	CNTLN	Homo sapiens	25	Mass spectrometry
1621	protein	9053	MAP7	Homo sapiens	25	Mass spectrometry
1622	protein	81	ACTN4	Homo sapiens	25	Mass spectrometry
1623	protein	3326	HSP90AB1	Homo sapiens	25	Mass spectrometry
1624	protein	7430	EZR	Homo sapiens	25	Mass spectrometry
1625	protein	4478	MSN	Homo sapiens	25	Mass spectrometry
1626	protein	309	ANXA6	Homo sapiens	25	Mass spectrometry
1627	protein	3303	HSPA1A	Homo sapiens	25	Mass spectrometry
1628	protein	5315	PKM	Homo sapiens	25	Mass spectrometry
1629	protein	10085	EDIL3	Homo sapiens	25	Mass spectrometry
1630	protein	56992	KIF15	Homo sapiens	25	Mass spectrometry
1631	protein	2023	ENO1	Homo sapiens	25	Mass spectrometry
1632	protein	83483	PLVAP	Homo sapiens	25	Mass spectrometry
1633	protein	60	ACTB	Homo sapiens	25	Mass spectrometry
1634	protein	1267	CNP	Homo sapiens	25	Mass spectrometry
1635	protein	3133	HLA-E	Homo sapiens	25	Mass spectrometry
1636	protein	2597	GAPDH	Homo sapiens	25	Mass spectrometry
1637	protein	301	ANXA1	Homo sapiens	25	Mass spectrometry
1638	protein	302	ANXA2	Homo sapiens	25	Mass spectrometry
1639	protein	308	ANXA5	Homo sapiens	25	Mass spectrometry
1640	protein	58	ACTA1	Homo sapiens	27	Western blotting
1641	protein	58	ACTA1	Homo sapiens	28	Western blotting
1642	protein	11459	Acta1	Mus musculus	26	Western blotting
1643	protein	69191	Pdia2	Mus musculus	26	Western blotting
1644	protein	64714	PDIA2	Homo sapiens	28	Western blotting
1645	protein	3897	L1CAM	Homo sapiens	27	Western blotting
1646	protein	3897	L1CAM	Homo sapiens	28	Western blotting
1647	protein	18571	Pdcd6ip	Mus musculus	26	Western blotting
1648	protein	20700	Serpina1a	Mus musculus	26	Western blotting
1649	protein	14433	Gapdh	Mus musculus	26	Western blotting|Mass spectrometry
1650	protein	12527	Cd9	Mus musculus	26	Western blotting
1651	protein	12317	Calr	Mus musculus	26	Western blotting
1652	protein	22041	Trf	Mus musculus	26	Western blotting
1653	protein	93695	Gpnmb	Mus musculus	26	Western blotting
1654	protein	13649	Egfr	Mus musculus	26	Western blotting|FACS
1655	protein	21803	Tgfb1	Mus musculus	26	Western blotting
1656	protein	69253	Hspb2	Mus musculus	26	FACS
1657	protein	11461	Actb	Mus musculus	26	Mass spectrometry
1658	protein	11657	Alb	Mus musculus	26	Mass spectrometry
1659	protein	12461	Cct2	Mus musculus	26	Mass spectrometry
1660	protein	12466	Cct6a	Mus musculus	26	Mass spectrometry
1661	protein	12934	Dpysl2	Mus musculus	26	Mass spectrometry
1662	protein	13806	Eno1	Mus musculus	26	Mass spectrometry
1663	protein	15481	Hspa8	Mus musculus	26	Mass spectrometry
1664	protein	16785	Rpsa	Mus musculus	26	Mass spectrometry
1665	protein	17276	Mela	Mus musculus	26	Mass spectrometry
1666	protein	18538	Pcna	Mus musculus	26	Mass spectrometry
1667	protein	18655	Pgk1	Mus musculus	26	Mass spectrometry
1668	protein	18746	Pkm	Mus musculus	26	Mass spectrometry
1669	protein	19384	Ran	Mus musculus	26	Mass spectrometry
1670	protein	22154	Tubb5	Mus musculus	26	Mass spectrometry
1671	protein	53378	Sdcbp	Mus musculus	26	Mass spectrometry
1672	protein	54709	Eif3i	Mus musculus	26	Mass spectrometry
1673	protein	55949	Eef1b2	Mus musculus	26	Mass spectrometry
1674	protein	66336	Cenpp	Mus musculus	26	Mass spectrometry
1675	protein	66902	Mtap	Mus musculus	26	Mass spectrometry
1676	protein	70807	Arrdc2	Mus musculus	26	Mass spectrometry
1677	protein	78388	Mvp	Mus musculus	26	Mass spectrometry
1678	protein	94181	Nans	Mus musculus	26	Mass spectrometry
1679	protein	236539	Phgdh	Mus musculus	26	Mass spectrometry
1680	protein	269523	Vcp	Mus musculus	26	Mass spectrometry
1681	protein	19166	Psma2	Mus musculus	26	Mass spectrometry
1682	protein	14870	Gstp1	Mus musculus	26	Mass spectrometry
1683	protein	11821	Aprt	Mus musculus	26	Mass spectrometry
1684	protein	14319	Fth1	Mus musculus	26	Mass spectrometry
1685	protein	3312	HSPA8	Homo sapiens	29	Western blotting
1686	protein	7040	TGFB1	Homo sapiens	29	Western blotting
1687	protein	1956	EGFR	Homo sapiens	29	Western blotting
1688	protein	24153	A2m	Rattus norvegicus	30	Mass spectrometry
1689	protein	24268	Cp	Rattus norvegicus	30	Mass spectrometry
1690	protein	24346	Ces1c	Rattus norvegicus	30	Mass spectrometry
1691	protein	24383	Gapdh	Rattus norvegicus	30	Mass spectrometry
1692	protein	24468	Hspa8	Rattus norvegicus	30	Mass spectrometry
1693	protein	25518	Ppia	Rattus norvegicus	30	Mass spectrometry
1694	protein	25578	Ywhaz	Rattus norvegicus	30	Mass spectrometry
1695	protein	25630	Pkm	Rattus norvegicus	30	Mass spectrometry
1696	protein	29214	Tubb5	Rattus norvegicus	30	Mass spectrometry
1697	protein	29483	Slc1a3	Rattus norvegicus	30	Mass spectrometry
1698	protein	50567	Slc3a2	Rattus norvegicus	30	Mass spectrometry
1699	protein	54241	Cltc	Rattus norvegicus	30	Mass spectrometry
1700	protein	64158	Tuba1a	Rattus norvegicus	30	Mass spectrometry
1701	protein	79125	Anxa6	Rattus norvegicus	30	Mass spectrometry
1702	protein	192255	Ubb	Rattus norvegicus	30	Mass spectrometry
1703	protein	286924	Gnat3	Rattus norvegicus	30	Mass spectrometry
1704	protein	287876	Actg1	Rattus norvegicus	30	Mass spectrometry
1705	protein	296654	Gsn	Rattus norvegicus	30	Mass spectrometry
1706	protein	501083	Pdcd6ip	Rattus norvegicus	30	Mass spectrometry
1707	protein	292925	Tsg101	Rattus norvegicus	30	Western blotting
1708	protein	64665	Flot1	Rattus norvegicus	30	Western blotting
1709	protein	24408	Grin1	Rattus norvegicus	30	Western blotting
1710	protein	29627	Gria2	Rattus norvegicus	30	Western blotting
1711	protein	29628	Gria3	Rattus norvegicus	30	Western blotting
1712	protein	967	CD63	Homo sapiens	31	FACS|Immunoelectron Microscopy
1713	protein	6403	SELP	Homo sapiens	31	Immunoelectron Microscopy
1714	protein	3920	LAMP2	Homo sapiens	32	Western blotting
1715	protein	2810	SFN	Homo sapiens	32	Western blotting
1716	protein	3312	HSPA8	Homo sapiens	32	Western blotting
1717	protein	18823	Plp1	Mus musculus	33	Immunoelectron Microscopy|Western blotting|Mass spectrometry
1718	protein	12799	Cnp	Mus musculus	33	Western blotting|Mass spectrometry
1719	protein	18571	Pdcd6ip	Mus musculus	33	Western blotting
1720	protein	11461	Actb	Mus musculus	33	Mass spectrometry
1721	protein	11465	Actg1	Mus musculus	33	Mass spectrometry
1722	protein	11475	Acta2	Mus musculus	33	Mass spectrometry
1723	protein	11674	Aldoa	Mus musculus	33	Mass spectrometry
1724	protein	11816	Apoe	Mus musculus	33	Mass spectrometry
1725	protein	11841	Arf2	Mus musculus	33	Mass spectrometry
1726	protein	11928	Atp1a1	Mus musculus	33	Mass spectrometry
1727	protein	12349	Car2	Mus musculus	33	Mass spectrometry
1728	protein	12520	Cd81	Mus musculus	33	Mass spectrometry
1729	protein	12631	Cfl1	Mus musculus	33	Mass spectrometry
1730	protein	12709	Ckb	Mus musculus	33	Mass spectrometry
1731	protein	12934	Dpysl2	Mus musculus	33	Mass spectrometry
1732	protein	13627	Eef1a1	Mus musculus	33	Mass spectrometry
1733	protein	13628	Eef1a2	Mus musculus	33	Mass spectrometry
1734	protein	13629	Eef2	Mus musculus	33	Mass spectrometry
1735	protein	13806	Eno1	Mus musculus	33	Mass spectrometry
1736	protein	14433	Gapdh	Mus musculus	33	Mass spectrometry
1737	protein	14555	Gpd1	Mus musculus	33	Mass spectrometry
1738	protein	14567	Gdi1	Mus musculus	33	Mass spectrometry
1739	protein	14569	Gdi2	Mus musculus	33	Mass spectrometry
1740	protein	14674	Gna13	Mus musculus	33	Mass spectrometry
1741	protein	14693	Gnb2	Mus musculus	33	Mass spectrometry
1742	protein	14701	Gng12	Mus musculus	33	Mass spectrometry
1743	protein	14828	Hspa5	Mus musculus	33	Mass spectrometry
1744	protein	14870	Gstp1	Mus musculus	33	Mass spectrometry
1745	protein	15481	Hspa8	Mus musculus	33	Mass spectrometry
1746	protein	15482	Hspa1l	Mus musculus	33	Mass spectrometry
1747	protein	15511	Hspa1b	Mus musculus	33	Mass spectrometry
1748	protein	15512	Hspa2	Mus musculus	33	Mass spectrometry
1749	protein	15516	Hsp90ab1	Mus musculus	33	Mass spectrometry
1750	protein	15519	Hsp90aa1	Mus musculus	33	Mass spectrometry
1751	protein	16592	Fabp5	Mus musculus	33	Mass spectrometry
1752	protein	16661	Krt10	Mus musculus	33	Mass spectrometry
1753	protein	16663	Krt13	Mus musculus	33	Mass spectrometry
1754	protein	16664	Krt14	Mus musculus	33	Mass spectrometry
1755	protein	16665	Krt15	Mus musculus	33	Mass spectrometry
1756	protein	16666	Krt16	Mus musculus	33	Mass spectrometry
1757	protein	16667	Krt17	Mus musculus	33	Mass spectrometry
1758	protein	16668	Krt18	Mus musculus	33	Mass spectrometry
1759	protein	16669	Krt19	Mus musculus	33	Mass spectrometry
1760	protein	16678	Krt1	Mus musculus	33	Mass spectrometry
1761	protein	16680	Krt84	Mus musculus	33	Mass spectrometry
1762	protein	16681	Krt2	Mus musculus	33	Mass spectrometry
1763	protein	16682	Krt4	Mus musculus	33	Mass spectrometry
1764	protein	16687	Krt6a	Mus musculus	33	Mass spectrometry
1765	protein	16691	Krt8	Mus musculus	33	Mass spectrometry
1766	protein	17196	Mbp	Mus musculus	33	Mass spectrometry
1767	protein	17357	Marcksl1	Mus musculus	33	Mass spectrometry
1768	protein	17441	Mog	Mus musculus	33	Mass spectrometry
1769	protein	17449	Mdh1	Mus musculus	33	Mass spectrometry
1770	protein	18102	Nme1	Mus musculus	33	Mass spectrometry
1771	protein	18103	Nme2	Mus musculus	33	Mass spectrometry
1772	protein	18477	Prdx1	Mus musculus	33	Mass spectrometry
1773	protein	18655	Pgk1	Mus musculus	33	Mass spectrometry
1774	protein	18663	Pgk2	Mus musculus	33	Mass spectrometry
1775	protein	18746	Pkm	Mus musculus	33	Mass spectrometry
1776	protein	21351	Taldo1	Mus musculus	33	Mass spectrometry
1777	protein	21672	Prdx2	Mus musculus	33	Mass spectrometry
1778	protein	21881	Tkt	Mus musculus	33	Mass spectrometry
1779	protein	21991	Tpi1	Mus musculus	33	Mass spectrometry
1780	protein	22142	Tuba1a	Mus musculus	33	Mass spectrometry
1781	protein	22144	Tuba3a	Mus musculus	33	Mass spectrometry
1782	protein	22145	Tuba4a	Mus musculus	33	Mass spectrometry
1783	protein	22147	Tuba3b	Mus musculus	33	Mass spectrometry
1784	protein	22153	Tubb4a	Mus musculus	33	Mass spectrometry
1785	protein	22154	Tubb5	Mus musculus	33	Mass spectrometry
1786	protein	22240	Dpysl3	Mus musculus	33	Mass spectrometry
1787	protein	22627	Ywhae	Mus musculus	33	Mass spectrometry
1788	protein	22628	Ywhag	Mus musculus	33	Mass spectrometry
1789	protein	22629	Ywhah	Mus musculus	33	Mass spectrometry
1790	protein	22630	Ywhaq	Mus musculus	33	Mass spectrometry
1791	protein	22631	Ywhaz	Mus musculus	33	Mass spectrometry
1792	protein	23980	Pebp1	Mus musculus	33	Mass spectrometry
1793	protein	24108	Ubd	Mus musculus	33	Mass spectrometry
1794	protein	51788	H2afz	Mus musculus	33	Mass spectrometry
1795	protein	53857	Tuba8	Mus musculus	33	Mass spectrometry
1796	protein	54401	Ywhab	Mus musculus	33	Mass spectrometry
1797	protein	56356	Gltp	Mus musculus	33	Mass spectrometry
1798	protein	56735	Krt71	Mus musculus	33	Mass spectrometry
1799	protein	64383	Sirt2	Mus musculus	33	Mass spectrometry
1800	protein	67300	Cltc	Mus musculus	33	Mass spectrometry
1801	protein	67951	Tubb6	Mus musculus	33	Mass spectrometry
1802	protein	69386	Hist1h4h	Mus musculus	33	Mass spectrometry
1803	protein	76308	Rab1b	Mus musculus	33	Mass spectrometry
1804	protein	78303	Hist3h2ba	Mus musculus	33	Mass spectrometry
1805	protein	93765	Ube2n	Mus musculus	33	Mass spectrometry
1806	protein	97114	Hist2h3c2	Mus musculus	33	Mass spectrometry
1807	protein	97122	Hist2h4	Mus musculus	33	Mass spectrometry
1808	protein	97908	Hist1h3g	Mus musculus	33	Mass spectrometry
1809	protein	98660	Atp1a2	Mus musculus	33	Mass spectrometry
1810	protein	103324	Gm4735	Mus musculus	33	Mass spectrometry
1811	protein	109905	Rap1a	Mus musculus	33	Mass spectrometry
1812	protein	110308	Krt5	Mus musculus	33	Mass spectrometry
1813	protein	110391	Qdpr	Mus musculus	33	Mass spectrometry
1814	protein	140559	Igsf8	Mus musculus	33	Mass spectrometry
1815	protein	192662	Arhgdia	Mus musculus	33	Mass spectrometry
1816	protein	193740	Hspa1a	Mus musculus	33	Mass spectrometry
1817	protein	227613	Tubb4b	Mus musculus	33	Mass spectrometry
1818	protein	227753	Gsn	Mus musculus	33	Mass spectrometry
1819	protein	232975	Atp1a3	Mus musculus	33	Mass spectrometry
1820	protein	260423	Hist1h3f	Mus musculus	33	Mass spectrometry
1821	protein	268373	Ppia	Mus musculus	33	Mass spectrometry
1822	protein	269523	Vcp	Mus musculus	33	Mass spectrometry
1823	protein	319148	Hist1h3c	Mus musculus	33	Mass spectrometry
1824	protein	319149	Hist1h3d	Mus musculus	33	Mass spectrometry
1825	protein	319150	Hist1h3b	Mus musculus	33	Mass spectrometry
1826	protein	319151	Hist1h3e	Mus musculus	33	Mass spectrometry
1827	protein	319152	Hist1h3h	Mus musculus	33	Mass spectrometry
1828	protein	319153	Hist1h3i	Mus musculus	33	Mass spectrometry
1829	protein	319154	Hist2h3b	Mus musculus	33	Mass spectrometry
1830	protein	319155	Hist1h4c	Mus musculus	33	Mass spectrometry
1831	protein	319156	Hist1h4d	Mus musculus	33	Mass spectrometry
1832	protein	319157	Hist1h4f	Mus musculus	33	Mass spectrometry
1833	protein	319158	Hist1h4i	Mus musculus	33	Mass spectrometry
1834	protein	319159	Hist1h4j	Mus musculus	33	Mass spectrometry
1835	protein	319160	Hist1h4k	Mus musculus	33	Mass spectrometry
1836	protein	319161	Hist1h4n	Mus musculus	33	Mass spectrometry
1837	protein	319164	Hist1h2ac	Mus musculus	33	Mass spectrometry
1838	protein	319165	Hist1h2ad	Mus musculus	33	Mass spectrometry
1839	protein	319166	Hist1h2ae	Mus musculus	33	Mass spectrometry
1840	protein	319167	Hist1h2ag	Mus musculus	33	Mass spectrometry
1841	protein	319170	Hist1h2an	Mus musculus	33	Mass spectrometry
1842	protein	319171	Hist1h2ap	Mus musculus	33	Mass spectrometry
1843	protein	319172	Hist1h2ab	Mus musculus	33	Mass spectrometry
1844	protein	319176	Hist2h2ac	Mus musculus	33	Mass spectrometry
1845	protein	319180	Hist1h2bf	Mus musculus	33	Mass spectrometry
1846	protein	319183	Hist1h2bj	Mus musculus	33	Mass spectrometry
1847	protein	319185	Hist1h2bl	Mus musculus	33	Mass spectrometry
1848	protein	319187	Hist1h2bn	Mus musculus	33	Mass spectrometry
1849	protein	319191	Hist1h2ai	Mus musculus	33	Mass spectrometry
1850	protein	320332	Hist4h4	Mus musculus	33	Mass spectrometry
1851	protein	326619	Hist1h4a	Mus musculus	33	Mass spectrometry
1852	protein	326620	Hist1h4b	Mus musculus	33	Mass spectrometry
1853	protein	360198	Hist1h3a	Mus musculus	33	Mass spectrometry
1854	protein	406220	Krt77	Mus musculus	33	Mass spectrometry
1855	protein	433182	Eno1b	Mus musculus	33	Mass spectrometry
1856	protein	665433	Hist1h2ao	Mus musculus	33	Mass spectrometry
1857	protein	100040053	Gm2574	Mus musculus	33	Mass spectrometry
1858	protein	100041230	Hist1h4m	Mus musculus	33	Mass spectrometry
1859	protein	100041325	Gm3272	Mus musculus	33	Mass spectrometry
1860	protein	100041342	Gm12537	Mus musculus	33	Mass spectrometry
1861	protein	100042025	Gm20899	Mus musculus	33	Mass spectrometry
1862	protein	100042349	Gm10359	Mus musculus	33	Mass spectrometry
1863	protein	100042746	Gm12033	Mus musculus	33	Mass spectrometry
1867	protein	60	ACTB	Homo sapiens	34	Mass spectrometry
1868	protein	221	ALDH3B1	Homo sapiens	34	Mass spectrometry
1869	protein	301	ANXA1	Homo sapiens	34	Mass spectrometry
1870	protein	302	ANXA2	Homo sapiens	34	Western blotting|Mass spectrometry
1871	protein	801	CALM1	Homo sapiens	34	Mass spectrometry
1872	protein	805	CALM2	Homo sapiens	34	Mass spectrometry
1873	protein	808	CALM3	Homo sapiens	34	Mass spectrometry
1874	protein	828	CAPS	Homo sapiens	34	Mass spectrometry
1875	protein	966	CD59	Homo sapiens	34	Mass spectrometry|FACS
1876	protein	1072	CFL1	Homo sapiens	34	Mass spectrometry
1877	protein	1192	CLIC1	Homo sapiens	34	Mass spectrometry
1878	protein	2040	STOM	Homo sapiens	34	Mass spectrometry
1879	protein	2597	GAPDH	Homo sapiens	34	Mass spectrometry
1880	protein	2665	GDI2	Homo sapiens	34	Mass spectrometry
1881	protein	2783	GNB2	Homo sapiens	34	Mass spectrometry
1882	protein	2950	GSTP1	Homo sapiens	34	Mass spectrometry
1883	protein	3303	HSPA1A	Homo sapiens	34	Mass spectrometry
1884	protein	3304	HSPA1B	Homo sapiens	34	Mass spectrometry
1885	protein	4282	MIF	Homo sapiens	34	Mass spectrometry
1886	protein	4478	MSN	Homo sapiens	34	Mass spectrometry
1887	protein	4582	MUC1	Homo sapiens	34	Immunoelectron Microscopy|Western blotting|Mass spectrometry|FACS
1888	protein	4585	MUC4	Homo sapiens	34	Western blotting|Mass spectrometry|FACS
1889	protein	4637	MYL6	Homo sapiens	34	Mass spectrometry
1890	protein	5315	PKM	Homo sapiens	34	Mass spectrometry
1891	protein	5478	PPIA	Homo sapiens	34	Mass spectrometry
1892	protein	5962	RDX	Homo sapiens	34	Mass spectrometry
1893	protein	6317	SERPINB3	Homo sapiens	34	Mass spectrometry
1894	protein	7086	TKT	Homo sapiens	34	Mass spectrometry
1895	protein	7314	UBB	Homo sapiens	34	Mass spectrometry
1896	protein	7316	UBC	Homo sapiens	34	Mass spectrometry
1897	protein	7430	EZR	Homo sapiens	34	Mass spectrometry
1898	protein	7534	YWHAZ	Homo sapiens	34	Mass spectrometry
1899	protein	8407	TAGLN2	Homo sapiens	34	Mass spectrometry
1900	protein	8842	PROM1	Homo sapiens	34	Western blotting|Mass spectrometry|FACS
1901	protein	9368	SLC9A3R1	Homo sapiens	34	Western blotting|Mass spectrometry
1902	protein	10103	TSPAN1	Homo sapiens	34	Mass spectrometry
1903	protein	10409	BASP1	Homo sapiens	34	Mass spectrometry
1904	protein	10519	CIB1	Homo sapiens	34	Mass spectrometry
1905	protein	10568	SLC34A2	Homo sapiens	34	Mass spectrometry
1906	protein	11254	SLC6A14	Homo sapiens	34	Mass spectrometry
1907	protein	11461	Actb	Homo sapiens	34	Mass spectrometry
1909	protein	55890	GPRC5C	Homo sapiens	34	Mass spectrometry
1910	protein	64787	EPS8L2	Homo sapiens	34	Mass spectrometry
1911	protein	81822	Actb	Homo sapiens	34	Mass spectrometry
1912	protein	84790	TUBA1C	Homo sapiens	34	Mass spectrometry
1913	protein	94025	MUC16	Homo sapiens	34	Western blotting|Mass spectrometry|FACS
1914	protein	280979	ACTB	Homo sapiens	34	Mass spectrometry
1915	protein	287022	YWHAZ	Homo sapiens	34	Mass spectrometry
1917	protein	443052	ACTB	Homo sapiens	34	Mass spectrometry
1920	protein	7251	TSG101	Homo sapiens	34	Western blotting
1921	protein	967	CD63	Homo sapiens	34	Western blotting|FACS
1922	protein	8534	CHST1	Homo sapiens	34	FACS
1923	protein	22088	Tsg101	Mus musculus	36	Western blotting
1924	protein	12512	Cd63	Mus musculus	36	Western blotting
1925	protein	29186	Cd63	Rattus norvegicus	35	Western blotting
1926	protein	292925	Tsg101	Rattus norvegicus	35	Western blotting
1927	protein	501083	Pdcd6ip	Rattus norvegicus	35	Western blotting|Mass spectrometry
1928	protein	24511	Itgb1	Rattus norvegicus	35	Western blotting
1929	protein	25621	Cd81	Rattus norvegicus	35	Western blotting
1930	protein	25464	Icam1	Rattus norvegicus	35	Western blotting
1931	protein	25277	Mfge8	Rattus norvegicus	35	Western blotting|Mass spectrometry
1932	protein	24210	Asgr1	Rattus norvegicus	35	Western blotting|Mass spectrometry
1933	protein	25728	Apoe	Rattus norvegicus	35	Western blotting|Mass spectrometry
1934	protein	24159	Acly	Rattus norvegicus	35	Mass spectrometry
1935	protein	24172	Adh1	Rattus norvegicus	35	Mass spectrometry
1936	protein	24186	Alb	Rattus norvegicus	35	Mass spectrometry
1937	protein	24189	Aldoa	Rattus norvegicus	35	Mass spectrometry
1938	protein	24190	Aldob	Rattus norvegicus	35	Mass spectrometry
1939	protein	24211	Atp1a1	Rattus norvegicus	35	Mass spectrometry
1940	protein	24233	C4a	Rattus norvegicus	35	Mass spectrometry
1941	protein	24242	Calm1	Rattus norvegicus	35	Mass spectrometry
1942	protein	24244	Calm3	Rattus norvegicus	35	Mass spectrometry
1943	protein	24248	Cat	Rattus norvegicus	35	Mass spectrometry
1944	protein	24250	Cbs	Rattus norvegicus	35	Mass spectrometry
1945	protein	24267	Comt	Rattus norvegicus	35	Mass spectrometry
1946	protein	24303	Cyp2d3	Rattus norvegicus	35	Mass spectrometry
1947	protein	24306	Cyp4a2	Rattus norvegicus	35	Mass spectrometry
1948	protein	24333	Eno1	Rattus norvegicus	35	Mass spectrometry
1949	protein	24362	Fbp1	Rattus norvegicus	35	Mass spectrometry
1950	protein	24366	Fgb	Rattus norvegicus	35	Mass spectrometry
1951	protein	24383	Gapdh	Rattus norvegicus	35	Mass spectrometry
1952	protein	24423	Gstm1	Rattus norvegicus	35	Mass spectrometry
1953	protein	24450	Hmgcs2	Rattus norvegicus	35	Mass spectrometry
1954	protein	24468	Hspa8	Rattus norvegicus	35	Mass spectrometry
1955	protein	24470	Hsd3b5	Rattus norvegicus	35	Mass spectrometry
1956	protein	24472	Hspa1a	Rattus norvegicus	35	Mass spectrometry
1957	protein	24533	Ldha	Rattus norvegicus	35	Mass spectrometry
1958	protein	24551	Mdh1	Rattus norvegicus	35	Mass spectrometry
1959	protein	24582	Myh11	Rattus norvegicus	35	Mass spectrometry
1960	protein	24605	Nras	Rattus norvegicus	35	Mass spectrometry
1961	protein	24616	Pah	Rattus norvegicus	35	Mass spectrometry
1962	protein	24644	Pgk1	Rattus norvegicus	35	Mass spectrometry
1963	protein	24651	Pklr	Rattus norvegicus	35	Mass spectrometry
1964	protein	24771	Sdc4	Rattus norvegicus	35	Mass spectrometry
1965	protein	24777	Slc10a1	Rattus norvegicus	35	Mass spectrometry
1966	protein	24778	Slc2a1	Rattus norvegicus	35	Mass spectrometry
1967	protein	24799	Eef1a2	Rattus norvegicus	35	Mass spectrometry
1968	protein	24818	Tcp1	Rattus norvegicus	35	Mass spectrometry
1969	protein	24828	Hist1h2aa	Rattus norvegicus	35	Mass spectrometry
1970	protein	24829	Hist1h2ba	Rattus norvegicus	35	Mass spectrometry
1971	protein	24854	Clu	Rattus norvegicus	35	Mass spectrometry
1972	protein	24855	Tsc2	Rattus norvegicus	35	Mass spectrometry
1973	protein	24862	Ugt2b	Rattus norvegicus	35	Mass spectrometry
1974	protein	24894	Cyp2a1	Rattus norvegicus	35	Mass spectrometry
1975	protein	24895	Cyp2a2	Rattus norvegicus	35	Mass spectrometry
1976	protein	24896	Gnas	Rattus norvegicus	35	Mass spectrometry
1977	protein	24917	Kpnb1	Rattus norvegicus	35	Mass spectrometry
1978	protein	24962	Cth	Rattus norvegicus	35	Mass spectrometry
1979	protein	24963	Hspa1l	Rattus norvegicus	35	Mass spectrometry
1980	protein	25009	Vars	Rattus norvegicus	35	Mass spectrometry
1981	protein	25027	Slc16a1	Rattus norvegicus	35	Mass spectrometry
1982	protein	25046	Pigr	Rattus norvegicus	35	Mass spectrometry
1983	protein	25053	Cyp2d2	Rattus norvegicus	35	Mass spectrometry
1984	protein	25087	Kng2	Rattus norvegicus	35	Mass spectrometry
1985	protein	25104	Pc	Rattus norvegicus	35	Mass spectrometry
1986	protein	25106	Rgn	Rattus norvegicus	35	Mass spectrometry
1987	protein	25116	Hsd11b1	Rattus norvegicus	35	Mass spectrometry
1988	protein	25246	Bsg	Rattus norvegicus	35	Mass spectrometry
1989	protein	25253	Dpp4	Rattus norvegicus	35	Mass spectrometry
1990	protein	25274	Tst	Rattus norvegicus	35	Mass spectrometry
1991	protein	25287	Acadl	Rattus norvegicus	35	Mass spectrometry
1992	protein	25288	Acsl1	Rattus norvegicus	35	Mass spectrometry
1993	protein	25315	Ephx1	Rattus norvegicus	35	Mass spectrometry
1994	protein	25319	Fth1	Rattus norvegicus	35	Mass spectrometry
1995	protein	25328	Lamp1	Rattus norvegicus	35	Mass spectrometry
1996	protein	25351	Slc2a2	Rattus norvegicus	35	Mass spectrometry
1997	protein	25368	Adk	Rattus norvegicus	35	Mass spectrometry
1998	protein	25467	Irs1	Rattus norvegicus	35	Mass spectrometry
1999	protein	25506	P4hb	Rattus norvegicus	35	Mass spectrometry
2000	protein	25530	Rab12	Rattus norvegicus	35	Mass spectrometry
2001	protein	25531	Rab3a	Rattus norvegicus	35	Mass spectrometry
2002	protein	25578	Ywhaz	Rattus norvegicus	35	Mass spectrometry
2003	protein	25596	Rpn1	Rattus norvegicus	35	Mass spectrometry
2004	protein	25617	Hspa5	Rattus norvegicus	35	Mass spectrometry
2005	protein	25632	Hba1	Rattus norvegicus	35	Mass spectrometry
2006	protein	25658	Gckr	Rattus norvegicus	35	Mass spectrometry
2007	protein	25661	Fn1	Rattus norvegicus	35	Mass spectrometry
2008	protein	25673	Anxa5	Rattus norvegicus	35	Mass spectrometry
2009	protein	25684	Mep1a	Rattus norvegicus	35	Mass spectrometry
2010	protein	25698	Ass1	Rattus norvegicus	35	Mass spectrometry
2011	protein	25745	Myh9l1	Rattus norvegicus	35	Mass spectrometry
2012	protein	26760	Akr7a3	Rattus norvegicus	35	Mass spectrometry
2013	protein	29144	Canx	Rattus norvegicus	35	Mass spectrometry
2014	protein	29214	Tubb5	Rattus norvegicus	35	Mass spectrometry
2015	protein	29221	Arg1	Rattus norvegicus	35	Mass spectrometry
2016	protein	29236	Rpsa	Rattus norvegicus	35	Mass spectrometry
2017	protein	29251	F2	Rattus norvegicus	35	Mass spectrometry
2018	protein	29271	Cfl1	Rattus norvegicus	35	Mass spectrometry
2019	protein	29277	Cyp2c11	Rattus norvegicus	35	Mass spectrometry
[truncated: 44,879 more rows]

## Sheet: Mapping Table
From	To
Q5ZK24	EI24
Q5F3V5	NDFIP2
Q5ZK02	GM2A
A0A1D5PFS5	MTURN
Q5F3F3	MICAL1
Q5ZJE2	AP3S1
Q5ZJC2	KRTCAP2
Q5ZL71	VPS33B
Q5ZIV0	PPP6C
Q5ZIT1	DCAF7
Q5ZIR7	FABP5
Q5F465	ARIH1
Q5ZLC3	COPS5
Q5ZHS2	NDUFV1
Q5ZKC8	TMED8
Q5F346	RPL28
Q5F357	AIFM1
Q5ZIX9	THNSL1
Q5ZIZ6	CTBP1
Q5ZJ70	PDCD6IP
Q5ZJ42	SRSF11
Q5ZKN7	UBE2L3
Q5ZHU2	PGM2
Q5ZKX2	PSMC6
Q5ZJH4	ADAM9
A0A1D5P5R0	HSP90AA1
A0A1D5P259	HNRNPH2
A0A1D5PXG0	HNRNPK
P98157	LRP1
A0A1D5PGA0	SNRPD1
A1IMF0	UCH-L1
A0A1D5PW68	EIF3B
E1BTJ1	NMT2
A0A1L1RKA6	VDAC3
F1ND23	NDUFS3
A0A1D5PQ52	KIF1A
A0A1D5PEA3	SIPA1L2
Q5ZMI0	SRSF7
A0A1D5P3U4	FERMT2
F1NIB1	RAP1GDS1
A0A1D5PBL3	CLIP2
A0A1D5PXK4	FAM49B
A0A1D5NU87	EML4
A0A1L1RN20	FXR1
F1NL05	PARP1
F1NQF9	KIAA1468
Q5ZIN1	NUDC
E1BSG5	EIF4G1
Q90953	VCAN
A0A1L1RT65	RPS24
A0A1D5PJX5	CLASP2
P32429	RPL7A
F1NAQ8	GMPS
F1NBL6	XPO5
A0A1D5P8X9	SNAP91
A0A1D5NU36	PPP1R12A
F1NLH0	ELAVL4
F1NT44	TSN
A0A547	GART
F1NSW3	TNPO1
Q25BN1	DICER1
E1BQV5	DLGAP4
Q91048	PTK7
E1C6T8	EIF3I
A0A1D5PBX2	MBD3
F1NUX4	MTOR
Q5F3T9	UGDH
A0A1D5P4V9	RPS24
A0A1D5PTM7	BZW2
E1C3Z6	NT5DC1
A0A1D5PMS0	RBFOX1
R9PXQ2	FARP1
Q5ZLT2	PDK3
Q5ZM14	SLC9A3R1
A0A1D5P5L4	MADD
E1C2P3	HSPA14
A0A1D6UPT4	AIFM1
F1NUQ5	EIF4E2
A0A1D5PAH2	PCBP2
A0A1D5P3S9	ECI1
A0A1D5PKY5	GRIA4
Q5ZHM2	IK
A0A1D5NXM7	NPLOC4
A0A1L1RJ39	ALCAM
Q5F3N1	PCMT1
Q5ZMQ3	SEC11A
Q5ZJS0	CSNK1G1
A0A1D5NWV6	SNX27
E1C2B6	CORO2B
Q00649	HSPB1
E1BW59	HBS1L
Q9DEA3	PCNA
A0A1L1RVA3	FEZ1
Q8JGM8	BID
F1NUU5	STOX2
Q8AWB8	SMC3
A0A1D5PXD8	AGO1
Q5ZKA2	IARS2
A0A1D5P996	NDRG4
A0A1D5PS08	MYCBP
E1C505	AFAP1
F1NRQ2	NDRG3
F1NB62	PCYT2
A0A1D5PTE8	GMFB
A0A1D5PHI4	WNK2
F1NDR9	NIF3L1
E1BV83	NUP205
Q5ZI08	SUPT5H
A0A1D5NW89	MCM5
F1NV23	PUM2
Q7LZ70	GABRG1
E1BUG9	NUDCD2
A0A1D5Q006	CDV3
A0A1D5NW03	NTNG1
Q5ZKD5	RRP12
A0A1L1RY43	GLYR1
A0A1D5P0V6	ROBO2
E1BQN9	CACYBP
Q5ZMJ9	SRRM1
A0A1D5P9I0	ARHGEF11
A0A1D5P0T3	ADGRL3
A0A1D5P0I4	DOPEY2
A0A1D5P4Q8	TTLL8
F1NDS2	MRPL39
A0A1D5NWX9	TJP1
A0A1D5P592	PCCB
A0A1D5PC88	APC
A0A1D5P1J7	ATP5J2
A0A1D5NZH5	FAM160B1
A0A1D5P7Z0	PUM2
A0A1D5NVV4	ESRRG
A0A1D5NX44	CCP110
A0A1L1S0H7	MAP2K6
R4GJ83	ERGIC3
A0A1D5PA36	CDK5RAP3
A0A1D5P8T3	RAD50
F1NA92	CLPX
E1BTT7	GANC
E1C1P9	MRPS27
F1ND98	SNX30
F1P4X3	FUCA1
A0A1D5PRW3	KYAT3
A0A1D5PT80	ARFGAP1
A0A1D5P6Q8	SLC2A1
A0A1D5PHR3	TWF2
A0A1D5PEA6	SCAF4
F7BQ11	STAT5A
F1P4N9	POSTN
A0A1D5PC10	ST7
E1C7D6	MRPL1
A0A1D5PNU5	NELFB
E1C492	TLE1
F1NKT9	COMMD1
A0A1D5PL45	ADSS
A0A1D5PIN0	NIPBLL
E1BRE5	EEA1
Q9PWA1	RGS20
E1C929	AKAP2
A0A1D5PZM4	MICU3
A0A1D5PMQ8	SLC12A4
A0A1D5NV46	GK2
A0A1D5P3B3	NDUFS2
Q5F3Z3	UBE2V2
A0A1L1RNL6	NACA
F1NFT8	WDR61
A0A1D5PTD7	ZMYND8
Q5ZLS3	RNF20
F1NZX4	ARFGAP3
Q5ZIH2	MON1A
E1C9C1	ARHGEF9
A0A1D5P0X1	TBC1D7
A0A1D5P9W8	STXBP5L
F1NHG4	AKAP10
A0A1D5PSR2	CTPS1
A0A1D5PM11	PIBPPDD4L
R4GLG2	SLC25A20
E1BR33	SFXN4
A0A1D5PIC1	ATG16L2
A0A1D5NUB1	ANXA13
A0A1L1S0E4	DPH5
A0A1D5PW03	RALGAPA1
A0A1D5PXU5	LRCH2
Q5ZHQ8	TCEA1
A0A1D5P1N0	NEK1
O93257	XRCC6
Q5ZID0	NMRAL1
A0A1D5PJ57	TSNARE1
E1BRL4	SNAP23
F1P0K0	MPHOSPH8
A0A1D5PIX3	STK3
A0A1L1RRE9	TNS1
E1C8S3	SRBD1
A0A1D5PBJ3	DUSP19
Q90763	CDH7
E1C282	AFAP1
A0A1D5NUC4	MAP3K7
E1BTH9	WASL
A0A1D5PA74	CHPF
E1C4C7	RPA3
F1NNZ9	PACSIN2
A0A1D5NYX4	RPTOR
A0A1D5PT47	CHMP1B
A0A1D5P904	TTC28
Q5ZJK3	STAT1
F7BYG6	PLIN2
Q5EFE0	GNRHR1/III
A0A1L1RZS3	SENP7
A0A1D5PE14	DNAJC17
A0A1D5P0I0	PANX1
Q5ZI84	MKLN1
E1C8L5	CEP128
Q6W8X3	HMGA1
F1NVF2	MAP2K6
Q5ZMG1	UFL1
A0A1D5PZP9	MAST2
A0A1D5PKF7	XRCC6
F1NV30	INTS11
F1NK20	SMC5
Q5ZLK5	P4HA2
Q5ZLN6	SYNGR3
A0A1D5P376	ZNF536
F1P394	LIG3
A0A1D5NTV5	BAZ2B
E1BR02	SGSM3
E1C8K3	ANXA8L1
A0A1D5P7R9	MYCBP2
F1NAB5	RBP5
F1NGP3	IFT74
F1NVD4	ADSSL1
F1NZA2	TSPO
F1NA71	PPP1R12A
A0A1D5PXN1	MXRA8
F1NVI4	KAZN
A0A1D5P4R0	ST18
A0A1D5P4A9	ANKRD13D
F1P0S2	STX8
F1NMM3	ZBTB8OS
A0A1D5P647	KLHL9
F1NBM2	GRM1
A0A1D5PPF6	IQGAP2
F1NF25	NCEH1
R4GFA9	MED18
F1P4X0	TFAP2A
F1NB68	TGFB1I1
A0A1D5PNW6	NSMAF
A0A1L1RTD1	DCN
F1NG62	NUBPL
R4GJY1	ORMDL3
A0A1D5P5X4	HEPH
E1C8Z9	DAB2
F1NW06	CD81
A0A1D5PFA7	CTSZ
F1NRH6	ROCK1
R4GIP1	TMEM178B
A0A1D5NTI3	NDRG4
E1C5C3	LRP11
F1NEP9	RFC1
Q9W6A1	FGF12
A0A1D5PZ74	TENM3
E1BVC5	UTP20
A0A1D5PJZ1	VRK3
A0A1D5PYL1	ANKRD52
A0A1D5PFS6	FBXO3
F1NCV8	ERLEC1
E1BXT7	ANKHD1
A0A1D5NYR9	SCN3A
A0A1D5PMY8	IL6ST
E1BTM2	HEMK1
E1C2Q9	MTMR6
E1C488	FAM120B
A0A1D5NXE5	PPP4R1
A0A1D5PBL4	RAPGEF2
F1P4D7	PRPF4B
F6U467	HACD2
E1C182	EIF2AK4
A0A1L1RP44	RBKS
E1C8H1	URAH
A0A1D5P2W2	ESYT2
A0A1D5PGS5	TBC1D19
A0A1D5PSW5	MON2
A0A1D5PU48	TMEM94
E1C393	MEGF10
A0A1D5PFC6	SESN3
A0A1D5NUW2	VTG1
A0A1D5PDU2	RAD54L2
A0A1D5PT98	UGT8
E1BVN7	PIGQ
A0A1D5PQC5	NDUFAF6
E1C3B9	CLSTN3
E1BYQ9	SDAD1
A0A1D5PKH7	AARS2
A0A1D5PZS9	GTPBP3
A0A1D5NVR1	SLC30A9
R4GIF2	TICAM1
A0A1D5PG57	MID1
A0A1D5P171	SIK3
F1ND57	RLF
A0A1D5PT04	NOL6
E1BXN6	MAP3K4
F1NAK6	DENND5A
E1BV97	POLR2C
A0A1D5PGZ5	COA7
E1C229	RARS2
A0A1L1RTQ0	MORF4L2
A0A1D5NXT2	KCNJ5
A0A1D5PCS7	RABEPK
F1NQA5	UPF3B
F1NFD4	CACNA1E
E1BXE0	GOLIM4
Q90ZH5	CHSAP18
E1C9J1	KNDC1
Q5ZK28	POLD3
F1NB74	PHAX
F1NLF8	TTC27
A0A1D5P9I7	FAM49A
E1C8L8	GPATCH11
A0A1L1RVB2	RWDD3
A0A1D5NZT5	KCNAB2
F1P024	GATAD1
A0A1L1RMS8	EMC6
A1IIE5	GTF2A2
A0A1D5PK40	EDA
A0A1D5NWI9	R3HDM2
D5M8S4	RNF170
A0A1D5P639	TOMM34
A0A1D5NWW3	USP19
F1NXQ1	URB1
E1C656	HACE1
F1NAW2	CD2AP
Q5ZK96	BTBD9
F1NEZ1	RBL2
A0A1D5NUY4	BCAS3
F1P5L5	RFT1
E1C7U9	THAP12
A0A1D5P8R6	ZNF703
F1NA82	SGTB
A0A1D5P7C8	TAZ
F1NS61	EVC
E1C0W7	ERO1A
F1P045	DZIP1
F1NHL8	GAB1
A0A1D5P3T3	SLU7
A0A1D5PVY2	EHMT1
A0A1D5P0F5	AP4B1
A0A1D5PUA8	GALNTL6
A0A1D5P3P4	HEXDC
F1P558	SETD7
F1NBB1	FEZF2
A0A1D5P955	BORCS5
Q5F409	SMIM15
E1BYN0	ARSD
A0A1D5NTM3	BTRC
F1NDM7	NPR1
F1NJA0	DDX55
A0A1D5P425	RSBN1L
A0A1L1RQK5	RBL1
A0A1D5P5K6	TCF20
Q5ZI06	SNAPC5
A0A1D5NXQ0	KHDRBS3
Q1HGK7	KATNA1
F1NT58	DIABLO
A0A1D5PUX7	PIGG
E1C612	SMC2
F1NMA2	SULT1E1
F1NGQ0	CAPN14
A0A1D5P9M6	SDF2
A0A1D5P1H3	PTPRN2
E1C4X9	CERS6
Q5ZJ27	HOOK1
E1BQJ7	NSUN6
E1BSN0	SLC25A17
F1P0Q8	DKC1
A0A1D5PQ51	SLC22A5
F1NUS8	IQCH
F1NGE9	PTRHD1
A0A1D5PQB7	MYO1A
F1NXK3	ZDHHC5
F1P581	H6PD
E1BVT2	FAM102B
Q5ZM92	DAZAP1
A0A1D5PR93	MADH2
E1C3N9	GOLM1
A0A1D5PLR9	PTPRK
F1P1B9	HIVEP2
A0A1D5PTR2	RASSF1
A0A1D5NW54	WIPI1
Q5ZL95	TENT5C
F1P5M2	CFAP58
Q5ZHM9	RASA2
E1C8J0	RAMP1
F1NAU5	SOX6
A0A1D5PYP1	PRUNE2
A0A1D5P4A4	UNC80
F1NGK6	TRPM2
F1NYA5	ARHGAP44
A0A1D5PZY5	FMNL1
Q5ZLA0	GNPDA1
F1NW40	INPPL1
A0A1D5NZ43	CERS5
A0A1L1RR07	TBC1D7
A0A1D5P3Z0	PPIP5K1
F1NNH5	TSHZ2
A0A1D5NUM0	SPPL2A
A0A1D6UPQ1	TCF3
F1NMJ2	AK4
A0A1D5P5B6	KIF13B
A0A1D5PW04	POLR1B
A0A1D5P657	PPP2R3A
A0A1D5PI81	DAPK1
A0A1D5PM26	PDRG1
A0A1D5PLA3	TRPA1
A0A1D5PPV1	BCOR
A0A1D5PD98	C5
A0A1D5PKU4	TET1
A0A1D5PKF3	LRP4
F1NX98	VSTM2L
A0A1L1RIT3	BSDC1
E1BX75	ALS2
F1NIC0	UNC5C
F1NYU4	GPX4
A0A1D5NZC4	RNF126
E1BXJ1	NMNAT2
F1NUU7	ZYG11A
A0A1D5PHQ6	HCN3
F1NAA3	GRM4
E1BW06	ECI2
F1NTF2	NFIL3
E1BRB3	DNAJC19
E1C3V4	SLC9B2
F1NWD4	NGLY1
A0A1D5PYP0	AFF4
E1C8I6	SYNE3
E1BQT2	SCN2A
F1NNP8	SMG6
Q5ZLT6	RALBP1
R4GIB7	SAAL1
Q8QFN3	TMEM121
A0A1D5NYD5	ENPP4
E1C0Z8	SPG21
F1NV00	TDRD15
A0A1D5P6D3	SLX4
A0A1D5PLZ3	RDH10
F1P4M9	SPG20
E1BUG1	XPC
A0A1D5NZC5	TFEB
A0A1L1S0N2	CCDC14
A0A1D5NY53	POLE4
E1BXC9	KCTD4
A0A1D5NYL9	LUZP2
A0A1D5P6S8	ADGRB2
A0A1D5NYP8	SHC1
A0A1D5P8J2	NPL
Q5ZL54	KHDC4
A0A1D5P570	ACAD11
Q9I993	BCO1
A0A1D5P309	ARHGEF10L
A0A1D5P1M1	KCNH1
A0A1D5P8X0	ARL15
Q9PUJ4	EFNB2
E1BXX5	DDX59
A0A1D5PTH5	PPL
A0A1L1S0G0	SNAPC4
Q802T0	ZMYND19
A0A1D5P421	DAPP1
F1NUX8	SNX25
A0A1D5P092	ABCG4
A0A1L1RQE4	RGS10
F1NAY3	RB1
E1BQU7	RWDD2A
A0A1D5PAY3	TRPM3
F1P1I0	IGFBP2
F1NHB7	PDE5A
A0A1D5P0M5	NPNT
F1P524	NENF
E1C873	PRR5
F1P396	TLK1
F1NC34	SLC35B2
A0A1D5PPS8	TRAK1
F1N962	PARP8
F1P1R7	RWDD2B
E1C957	LRRC8C
Q5ZKR7	ACSBG2
F1P4D3	NADSYN1
F1P121	NUDT4
A0A1D6UPR0	MKLN1
A0A1D5NU81	TGFBR3
Q5F3H9	ORC5
E1C049	SPOP
A0A1D5PKL4	R3HDM2
A0A1D5PBN5	DDX41
A0A1D5PPZ5	TLDC1
A0A1D5NTJ0	FZD3
A0A1D5PIA0	PITPNM3
A0A1D5PGP6	MPHOSPH6
A0A1D5PP54	CCDC88B
A0A1D5PZQ0	HIRA
A0A1D5PTJ8	MAP3K5
A0A1D5PBX8	PIBF1
E1C220	WDR70
E1C5A3	PPP2R5A
F1NBT0	STK10
F1N8U0	PRICKLE2
A0A1D5PWZ2	G6PC
A0A1D5PZ37	SNX14
F1N8E6	EMC8
A0A1D5PL17	PARP4
A0A1D5PDJ5	MAP3K1
A0A1D5P5C4	GPR89A
A0A1D5PUK0	CHPF2
A0A1D5P765	BCKDHB
A0A1D5PQ34	NHS
A0A1D5PUW4	ZBTB38
E1BSC3	ABCA9
F1NDS9	RNFT2
A0A1D5P203	MINA
A0A1D5PC67	C5
F1P2S1	POLR2D
A0A1D5PKK4	MTMR3
Q5F394	ZFP91
F1NV67	TRIM13
A0A1L1RSL3	GPR82
A0A1D5PLQ6	SENP1
R4GI14	BCL10
E1BQB2	HUNK
F1NQ91	PLEKHA5
A0A1D5P838	RUNX1T1
A0A1D5NYH2	GULP1
E1C352	PRUNE2
A0A1L1RQ37	SFRP1
A0A1D5P434	EMILIN3
A0A1D5NWV4	SETD2
A0A1D5PAB6	TMEM19
R9PXL7	PTDSS2
A0A1D5P898	MGA
F1P0S0	KCNJ6
A0A1D5PAE7	TCEB3
A0A1D5PT30	MRPL48
E1BYL9	GYG2
F1NAV2	ERCC4
F1P5S2	CALN1
F1P492	SLC2A11L4
F1NTL0	CNNM1
E1BUA2	FRA10AC1
F1N869	CSF1R
A0A1D5PIT9	CDYL
F1N9F2	NRBF2
A0A1L1RPV6	RBBP8NL
F1NK09	ARMH3
F1P3G6	SNIP1
E1C7X1	AAGAB
A0A1D5PXP3	NEK4
F1NMZ5	MAP3K14
F1NFB2	FAIM
F1NRC2	ETV6
F1P413	MED13
Q800L1	SURF1
P38529	HSF1
F1P283	NSRP1
E1C2F3	TCTE1
F1NZ23	ERCC3
F1P278	RAB19
A0A1D5PMU3	TACC3
E1BT30	IFT80
Q5ZKU8	PAK1IP1
A0A1D5P9Q8	B3GAT2
A0A1D5PIG4	AKAP6
Q5ZKW0	TRMU
F1NM88	VASH2
F1NXA0	TTI1
A0A1D5P7E8	SEC16B
A0A1D5NWA9	FAM208A
F1NLP0	FAT4
A0A1D5PY26	RGS12
F1NVL2	TRAK2
A0A1D5NUV8	LETM2
F1NGU0	MMAA
F1NCG7	SLC35D1
A0A1L1RMR6	ARL6
F1NIW7	CUBN
F1NPU5	ERN1
A0A1L1RIX7	NPAS3
Q5ISI0	COR3B
F1NHH4	COL27A1
F1P5V4	HELLS
A0A1D5P699	GTF2B
A0A1D5PD21	DENND4A
E1BYM2	LDLRAD4
A0A1D5NW85	EXFABP
F1N9L4	SCN4B
F1P1F5	SLC16A12
A0A1D5P574	AFAP1L1
A0A1D5P7B6	RAB27A
A0A1D6UPS7	EPHX2
F1NHN2	DUS4L
F1P4E1	RIMS4
A0A1L1RPZ6	SPAST
A0A1D5NZ53	PIKFYVE
Q5ZML5	LSM12
A0A1D5PWG0	TENM1
A0A1D5P4W1	TBC1D24
E1BWX3	MCU
R4GJZ6	GOLPH3
E1C4L9	DMAP1
F1NPJ1	TNR
A0A1D5PLA2	SORCS1
F1P310	COQ9
E1C832	SMCHD1
A0A1D5NTR1	CCDC6
E1BT75	EXOC7
A0A1D5P140	SPEN
A0A1L1RLP6	ATG4B
A0A1D5PEK0	DCUN1D4
Q5F426	PDHA2
E1BZ03	CAP2
A0A1D5NWD3	ARHGEF11
A0A1D5PPT8	TEAD4
F1NNS1	DDOST
E1BUP6	PDIA5
A0A1D5P5L1	MVB12B
F1NQP4	CBFB
E1BWU2	SERPINE2
F1P1E8	DOCK10
A0A1D5P511	WDR26
A0A1D5PAT3	CHM
F1P5T2	PHKG1
A0A1D5NUQ9	PDXDC1
A0A1D5PJI2	MGRN1
A0A1D5NY34	PTK2
E1C6R4	FKBP8
F1NPD7	PAAF1
A0A1L1RQW8	RPL32
A0A1D5NX82	NCBP2
A0A1D5PIR3	KIAA0196
A0A1D5NV81	IMPAD1
A0A1D5P5J0	CHTOP
A0A1D5PTP4	CARMIL1
E1BWG6	RCOR1
A0A1D5NW14	UNC13A
F1NMJ6	RICTOR
A0A1I7Q419	RPS12
F1NMN0	CPSF2
A0A1D5PLN6	PAIP1
A0A1D5P9H1	WDR34
F1NBW2	ATP6V1A
A0A1L1RXQ1	CDC23
F1NPV8	BYSL
A0A1D5PLG9	MSANTD2
Q5ZJQ4	SGK3
A0A1D5P3D1	PBX3
E1BUF6	AFAP1L2
F1P1Q3	RMND5A
E1BXI0	BBOX1
F1NZM5	CRYBB2
A0A0A0MQ47	SMYD2
A0A1D5PGA6	PFDN5
R4GLT1	CST3
E1BST8	PIGU
A0A1D5PVZ2	CAPN10
E1BXG0	PPIH
A0A1D5PQG9	DIAPH2
A0A1D5NXD7	APOO
E1C3M4	MOCS3
E1BWG1	F13A1
A0A1D5PXN4	PRKCD
E1BS97	PAK2
E1BSL4	KIAA1549L
A0A060PJH4	PIPKIGAMMA87
A0A1D5PHQ5	ANKRD17
Q5ZHW4	RAB5B
Q5F3U4	PDPK1
Q6JHU8	P3H1
Q5ZMG8	RHOGL
E1BYY4	ZNF385B
F1NM37	TBL3
A0A1D5PA60	MARS
A0A1D5PMA3	NELL2
A0A1D5PC01	SMARCA2
F1N8W9	DCTN5
R4GHV4	RLBP1
F1NKF1	GRIA2
A0A1D5PPY3	MYO9A
A0A1L1RRG6	CYP2J22
F1NHX4	RCOR3
A0A1D5P6R9	RRS1
F1NQI0	AGA
A0A1L1RKT0	NMT1
P28497	CAPZA2
E1BYI8	TEN1
F1P4R1	EPHX1
A0A1D5PXK1	MRPL30
E1BZM3	INTS6L
A0A1D5P537	QSOX2
A0A1D5PD38	CSAD
E1C214	USP16
F1NI43	ACSBG2
A0A1D5PHD3	ZNF318
A0A1L1RVG8	WTAP
E1BVZ7	DYNLT3
A0A1D5P182	CSPG5
P21566	CFL2
R4GH65	EEF1AKMT4
F6QPE3	EXOC7
E1BT89	RAB11FIP2
A0A1D5NTZ2	ZNF384
A0A1D5PV32	GIGYF2
F1ND93	PTCD3
A0A1L1RJW7	GSTK1
F1NAM6	ATL1
E1C4Y9	TJAP1
A0A1D5PSY9	KCNIP4
R4GFD0	PSME4
A0A1D5PCE8	MAP7D3
A0A1D5PPU3	LACTB2
A0A1D5PZS0	PRPF19
F1NRT5	ACP6
E1C7U1	GARNL3
Q800W4	TIA1
A0A1L1RIY5	DFFA
F1NYZ4	NCX1
A0A1D5NV97	FNBP1
A0A1D5PRI4	MMS19
Q08705	CTCF
E1BXL1	MTHFR
A0A1D5PWS3	CCDC88A
F1NZ19	TRMT61A
A0A1D5PFG3	C3
A0A1L1RIQ5	NDUFA4
Q5ZMF9	DERL1
E1BYQ4	NDST2
A0A1D5PH78	PAPD5
F1NS89	BRD2
P18302	DBN1
Q9I9H1	SNCA
F1NWG6	VAC14
A0A1D5PVB3	PAG1
Q5ZJA5	SRPRB
F1NUL5	RANBP10
A0A1D5PTE9	NT5C2
A0A1D5PC37	SNX33
A0A1D5PXU3	RPS6KA5
P21642	PCK2
A0A1D5P7X1	IGF2R
F1NXG0	ZNF277
F1P4F5	KIAA1549
F1NVA4	NPM1
A0A1D5PCF7	RASAL3
E1BYA0	PPP1R1C
A0A0B5H7I8	TRIM25
E1C588	ARHGEF17
E1BXC5	ZC3H13
R4GKB3	RGS6
A0A1D5PQU7	CAMKK2
F1NEA4	MYO10L
A0A1D5P2C5	ANKRD13B
A0A1D5PT01	DDR1
A0A1D5NYB5	ANKLE2
E1BQS0	ATG13
E1C3T7	SAV1
E1BSN3	L3HYPDH
Q5ZIF3	UFSP2
A0A1D5PN60	TMEM167A
A0A1D5P761	STX3
A0A1D5PP34	EXOC7
A0A1D5P8V6	UBAP2L
P55080	MFAP1
Q9PUA4	5-MCDG
Q5F3X1	PRKCA
A0A1L1RSX4	ASPG
A0A1D5P9F2	USP24
A0A1D5PMK6	AP3M1
A0A1D5PUY9	SBF2
E1C1J1	CEP170
A0A1D5P143	PLCL2
A0A1D5PTP6	EPB41L3
F1NAX3	PGP
A0A1D5PZI5	FAM49A
A0A1D5P4L2	LAMB2
A0A1D5PJY0	WDR81
Q5ZIY4	SBDS
F1P5I3	TSGA10
A0A1L1RTG4	GDPGP1
E1C849	CIT
F1NYK3	MCCC1
F1NB64	ACAA1
A0A1D5PFI6	DLGAP3
F1NP45	TANC2
Q6XBN6	DAB1
A0A1L1RZS5	RIDA
A0A1D5PIN2	ZNRF2
F1NW24	KCTD10
H9L3J2	PRPF3
F1NWC1	SLC25A16
E1C6C2	FAM103A1
F1N832	EMG1
Q05713	CRYAB
F1NVF1	TUSC3
E1BZY3	GGACT
P17923	NFIA
H9L0M7	MSTO1
P79760	CYP1A4
F1NUL3	ATP6AP2
E1C581	TBK1
A0A1D5P9Q2	CIAPIN1
F1NE50	EARS2
A0A1L1RL74	DNAJC3
P15575	SLC4A1
E1C3K7	PNISR
E1BRU0	MAD1L1
A0A1D5PIE9	RPS26
A0A1D5NVI6	BRINP3
E1BW35	KLHL25
A0A1D5PC35	LSM3
A0A1D5PLJ1	SERPINE2
A0A1D5PFV5	STRADA
A0A1D5PUN5	PLD5
A0A1D5P4Z8	PRPF3
F1NE33	FTCD
F1NP35	BCAS1
F1ND48	FBH1
A0A1D5PD03	TTC7B
E1C122	ELMO2
Q5ZME2	MDH1
Q5ZHT5	MRPL43
A0A1D5PAQ5	KIAA1324
A0A1D5PGD3	DENND5A
F1NSL3	LIN7A
E1C1H6	YIPF1
Q56I99	SMAD5
Q5ZMW4	OSTM1
A0A1D5PRQ5	TES
F1NUA8	ADAL
A0A1D5P1A7	UBXN2B
E1BT63	NOL8
A0A1D5PCA5	RPS6KA1
A0A1D6UPR6	SOAT1
A0A1D5P057	PGBD5
A0A1D5NYY8	DPP7
F1NZ70	NOTCH1
F1NAN8	MAP4K5
A0A1D5PQD8	PPP1R9B
A0A1D5PS57	CLCN7
A0A1L1RZM2	DAAM1
A0A1D5PS81	LSM14B
A0A1D5PH63	ATP13A2
A0A1D5NXP7	ABCB6
F1NR30	ROBO1
A0A1D5PTN0	NIP7
F1NX13	DRG1
A0A1D5PAZ1	RYR2
A0A1D5PD86	DECR1
F1NYN7	CNTN5
A0A1D5NXC7	AREL1
E1BYF5	AFDN
F5ANJ3	MEIS2A.1
F1NP36	TCEA1
Q5ZMM5	ZNF706
E1C6X1	PPA2
Q5F3W5	SUV39H2
Q5ZMT4	TMED5
A0A1D5PMF8	SEMA6D
F1ND14	CELF1
A0A1D5PZQ5	DENND1A
Q5F461	PRRC2C
A0A1D5PFX4	OTUD4
A0A1D5PJI0	SEPT7
F1NWT0	ACACA
A0A1D5PF87	AGL
F1NLL4	NUTF2
A0A1D5NTX4	MRPS28
F1NR19	POLA1
F1NZC6	PRPSAP2
F1NWB1	PHACTR1
F1NCG5	LRRFIP1
A0A1L1RYR6	NARS
F1NCS6	MTHFD1L
F1NFC2	NT5M
E1C8H5	ATRX
A0A1D5NX09	SMPD4
E1BSP8	SEC24D
R4GFT9	GNG12
F1NSR6	EIF2AK1
A0A1D5PFD3	CASC4
A0A1D5P5T8	PAPOLB
F1NWP3	HSPA8
A0A1D5PDM8	SETX
Q5ZLD7	VPS53
E1BZ73	SPIRE1
F1NKQ7	FADD
Q5ZJN4	USP10
A0A1L1RKZ9	VTI1A
F1NHX3	LEMD3
F1NUU6	ENPP6
E1BXE8	SLC6A11
F1NKW5	CPSF3
F1NX14	DGKZ
A0A1L1RXT6	TLN2
A0A1D5P0V2	DOCK9
F1NHV6	YY2
F1NM53	F2R
E1C7A5	UGCG
A0A1D5NVU2	KRT75
Q5ZM18	GTPBP4
F1NHQ3	SELENOI
E1BZD8	KLC1
E1BVG7	PNPLA8
A0A1D5PUA5	DNPEP
A0A1D5PJB1	ITPR1
Q04584	ZYX
A0A1D5P0A1	UGP2
F1NHW5	UQCRHL
A0A1D5PWR9	XPO7
A0A1L1RS34	POLR1C
E1C6Y2	MBTPS1
F1NUR8	ATP9A
A0A1D5PCG4	SYT4
A0A1D5P872	CELF2
A0A1D5P6V1	MMP24
A0A1D5P2P6	ARID2
F1NIV5	NTM
Q5ZIG5	GFPT1
A0A1D5PRA5	ANKRD46
A0A1D5PQ72	CDH4
A0A1D5P1U9	USP15
A0A1D5PEX8	CBX3
P26007	ITGA6
A0A1D5P786	WDR75
F1P0L9	PRKCI
Q5ZMN4	UBR7
Q2XP49	DNASE2
A0A1D5P6F0	BCAR3
A0A1D5PKF0	MVP
A0A1D5P8N2	FGD5
A0A1D5PY86	ISYNA1
A0A1D5PUZ2	QARS
Q5ZML9	SETD3
E1C795	GNG10
A0A1D5NWM7	RSL1D1
A0A1D5NYK6	ZNF618
F1NNI0	RGMB
F1P550	DPH6
A0A1D5P9L0	CSMD1
E1BVG4	MIEF1
E1C645	NDUFA7
A0A1D5PTH8	PTPRF
F1NKK6	SDHD
A0A1D5PT23	RGS7
F1NC46	SCAPER
E1BZL0	USP24
F1NK52	RHOJ
A0A1D5P3V1	TM2D2
E1BRK8	PNOC
F7BYQ2	RPS6
A0A1D5PYB1	FKBP9
F1NZF2	MYCBP2
A0A1D5P901	HAGH
A0A1L1RXI4	GPRIN1
A0A1D5PMD7	ZDHHC17
E1BWS4	PTRH2
A0A1D5PM61	MTA2
Q5ZK25	SZRD1
Q5ZIF4	SLC25A13
F1NSS6	ECHDC2
A0A1D5P234	DTNA
A0A1D5NYR1	LARP4
A0A1D5NT57	ROBO1
A0A1L1RX72	NT5C2
Q91987	NTRK2
A0A1D5NV04	ZEB1
E1BS87	EXOC1
F1NZX3	IDI2
Q5F404	BAK1
A0A1D5PLJ0	RRAGC
H9L166	BTF3
F1NHR4	ACE2
A0A1L1RWZ8	CCDC58
A0A1D5P7R1	RTRAF
A0A1D5PKT3	TOMM20
F1NNK0	SLC29A4
Q5ZHX2	DNAL4
R4GHQ0	SEPT12
F1NPR9	BICD1
E1C207	SH3PXD2A
F1NU51	NAV1
F1NRK4	LRRC1
A0A1D5P1E1	TPP1
A0A1D5P8X8	TRPM1
Q2KN97	SPECC1L
F1NSE0	PIK3C2G
E1C245	MACF1
A0A1D5PMI7	ZC3H15
A0A1L1RZU5	GRPEL1
A0A1D5PUI6	COX5B
A0A1D5NZI3	SAMD12
A0A1D5PIS4	ZMYND8
A0A1L1RIQ6	VPS29
A0A1L1RRP0	TSTD3
A0A1D5PEI8	POGZ
Q5ZMN2	MCM3
A0A1D5P7F1	ARFGEF3
A0A1D5PB73	CASK
E1BY52	P4HA1
F1NZC4	CCDC51
Q5F3Y0	LSP1P1
F1NSS7	BRIX1
F1NLH9	ITPA
E1BUS7	PALD1
A0A1D5P3G5	SH3GLB1
A0A1D5PBC3	SCIN
E1C1D1	ANXA7
Q5ZLC2	L3MBTL2
A0A1D5NWX8	MEX3A
F1P217	ZNF608
A4ZZA2	LRRN1
A0A1D5PMH3	ZNF423
F1NTD7	PTGFRN
F1NMK9	DNAH5
E1BYE0	SULT2B1L1
A0A1D5P097	ACOT7
Q5ZIU9	SLC39A9
E1BRU9	CROT
F1P470	DDTL
E1C8V6	CWC15
A0A1D5PM35	SSBP3
Q5F3Z8	FBXL18
F1P1D8	MED15
Q5ZI51	ADPRHL2
E1C2Z8	ANKRD28
A0A1D5PTW3	HSD17B7
A0A1D5NXR6	NDRG4
E1C8S8	NARFL
A0A1D5PQ58	SVIL
Q92178	CAPN2
Q9PRL8	DBI
F1NTM6	TFRC
A0A1D5PD70	GMDS
Q5ZMG5	RPS19BP1
P79781	RPS27A
A0A1L1RWM3	SH3BGRL3
E1BWV0	FAM96B
A0A1D5P9A5	CPSF6
Q5ZM59	FXYD6
E1C3A9	HDLBP
A0A1D5P363	CBLN1
A0A1D5NXZ6	MEIS1
Q2PUH1	PRKAA1
Q5ZKA3	CWC22
Q5F473	NUP50
Q91044	NTRK3
A0A1D5PYU9	BPHL
Q5ZJC9	CNOT4
P24045	GABRB4
A0A1D5PI64	ARFGAP1
F1NVU4	SLC16A7
E1C5L3	CNOT6L
Q5ZJB5	MCFD2
A0A1D5NYI5	CUL5
F1NZ26	TNFAIP8L1
Q5ZM25	OLA1
F1NLE4	GSS
F1NXY6	RBMX2
A0A1L1RQ85	LAMP5
F1NSL8	PIGS
A0A1D5PWF4	TJAP1
A0A1L1RMQ1	OPCML
E1C281	PHF6
A0A1D5PEE5	YTHDC1
A0A1D5PKY6	MED12
F1NEX4	OGFR
F1NQU7	EIF4G2
E1C2Q4	UBXN4
A0A1D5PB28	PTN
A0A1D5PAH0	MYCBP2
A0A1D5NXD1	ACOT9
F1NJ60	HOOK1
A0A1D5PZ48	C2CD2
A0A1D5PMZ4	PTP4A3
E1C3E9	WDR35
A0A1D5PNG4	KIAA0196
Q5ZMC1	RP11-529K1.3
A0A1D5PXQ6	PRCC
A0A1D5PJQ8	KHDRBS1
E1BV20	PHF5A
A0A1D5PLT1	PPM1F
A0A1D5PZF2	VPS41
A0A1D5PXS9	CSK
A0A1D5PRY0	GUK1
E1C7Z1	FER
E1BZ23	ATXN1
A0A1D5PHY9	COX20
F1NZC2	AP3M1
R4GMD9	TXNDC17
A0A1D5NYW9	CEND1
A0A1D5PD88	TRAPPC8
F1P5B8	VPS36
A0A1D5P3P1	RPGR
A0A1D5PSV8	ATP2B1
A0A1D5NWZ3	GOLGA4
A0A1D5PRE4	UBA2
Q5ZKK4	MESD
E1C0E5	TMEM9B
A0A1D5NXA0	FDXR
A0A1D5PPF3	UBAP2
A0A1D5NWI3	FBXW5
I7LRG5	HN1
A0A1D5PQD7	NPRL3
E1C1T6	DCUN1D4
Q6K1L7	EIF1AD
A0A1D5PEM7	CTDP1
F1NG00	FAM129A
Q5ZMS3	EIF2S3
A0A1D5P378	SART3
F1N9F4	DNER
A0A1D5P6S6	RALYL
F1NDM6	PCGF6
F1NLE7	AIMP1
E1BV99	BRINP2
A0A1D5NVM2	NDUFA2
R4GHH3	RUNDC3A
A0A1D5PDW5	PRDM8
Q5ZMV9	WDR24
F1NEF2	CCT8
Q5ZLP4	PPP2R2A
A0A1D5NY09	YEATS2
F1NDE0	MRPL37
F1NHL7	RPRD1A
E1BWN6	CORO2A
A0A1D5NZ66	PPP4R1
A0A1D5PQL4	CDK2AP1
F1NCA1	CCNK
A0A1D5P7Q3	MRPS35
A0A1L1RX65	IDH3A
F1NXC1	PODXL
F1NJM1	NSUN2
Q5ZJK0	RALGPS1
E1BYS6	PKN2
E1BUX5	VTI1B
A0A1D5NUF7	PSMD10
R4GHN9	LUZP1
E1C988	OSBPL1A
A0A1D5PYS0	CTCF
A0A1D5PYW8	ENY2
E1BYV2	CYBC1
Q5ZJ49	PMPCA
F1P2L0	POLE3
E1C516	PROSC
Q5F3U9	PDS5B
E1BXS9	EIF2B5
A0A1D5PLB7	WHSC1L1
Q5ZHY0	DHODH
F1NMQ3	PCNP
E1BQY2	UBE2E3
A0A1D5PKN6	AGAP3
E1BYA9	ILKAP
Q5ZHN4	RP2
F1P5I8	ACBD3
A0A1D5NWL7	AAK1
F1NME1	HIST1H111R
F1NCR4	USP25
O13154	PACSIN2
Q5ZK62	ACAP2
H9L0S2	NTMT1
E1C898	ANKS1A
A0A1D5PQ96	HIBADH
E1C2P9	KTN1
A0A1D5P6U6	ARFGEF1
A0A1D5P356	ABCB8
E1BVU7	SPECC1
E1C5Y5	SYNRG
A0A1D5PL02	DEPDC6
F1NZH0	SLITRK1
A0A1D5P8X3	PDLIM5
A0A1D5P4P8	NCAPD2
F1NCU3	KSR2
A0A1D5NUZ0	NAPA
A0A1D5PEJ2	TTC9
Q5ZIE3	SRP14
E1BS61	RAPGEF1
F1NQJ4	PBX1
Q5ZMA7	STK26
A0A1D5NT53	PCDH11X
A0A1D5PVA4	ATAD3B
E1BVM8	PPM1A
E1BVB1	RPL32
F1NN68	PLCG1
F1NR65	CHMP2B
E1C1Y0	RTCA
F1P3G3	CHN1
A0A1D5PRI6	NEDD8
Q5ZMP6	AP2M1
F1NI85	COMTD1
F1NCJ9	PUS7
E1C8I2	ANAPC7
A0A1D5PRS6	DAP3
A0A1D5P1N6	SEC16A
A0A1D5PJW3	EHBP1
A0A1D5NWM2	NFIB
F1NZY0	GNAZ
A0A1L1RSB5	SNRPF
A0A1D5NXV6	VIPAS39
A0A1D5PTS2	CTTNBP2NL
Q25QX5	BNAS1
F1NF93	NAA30
A0A1D5PDW6	INPP5D
A0A1L1RR65	MCUB
A0A1D5PIN9	CACNA2D2
Q5ZM91	PRKAR1A
Q5ZIL1	ASH2L
A0A1D5NZ09	PNPT1
E1C0Q6	ATM
E1C840	STON2
A0A1D5PYB9	FKBP15
A0A1D5PLA1	CNP
A0A1D5PQT0	VPS11
Q9DDD5	NBEA
A0A1D5PL07	AUP1
E1C750	MTSS1L
P50594	MAGOH
F1P1U3	CPT2
A0A1D5P251	MAP1S
F1NLC9	TBCK
R4GL88	CRABP2
A0A1L1RNA9	TMX2
F1P199	PPFIBP1
A0A1D5NW53	PRMT7
F1NXG2	WBP4
A0A1D5NZF5	USF3
A7VJA9	TFCP2
Q5ZHY5	STUB1
A0A1D5P8U5	MAST2
E1C6N5	DLAT
E1BTL1	CEP131
A0A1D5PBZ8	NRCAM
E1BUT7	IRF6
A0A1D5P4Y0	TPPP
A0A1D5PZ46	CREG2
A0A1D5PKL6	PRKG1
A0A1D5NZP5	RAB23
F1NJZ8	KCTD1
A0A1D5PN32	ANXA11
F1P200	VIPR1
A0A1D5PPP7	CASP6
G1K360	ATF2
A0A1L1RPU0	MRPL1
Q5ZLP8	IGF2BP3
A0A1D5P735	CIZ1
P18946	MT-CYB
A0A1D5PGH3	PDP1
R4GLE6	EIF1
A0A1D5NXE4	NAA10
A0A1L1RX26	ETF1
P51890	LUM
A0A1D5NV94	AP2A2
A0A1D5PZ01	ATXN2L
A0A1D5PD15	HOMER3
F1NJ37	MYL4
F1P1A1	FRYL
Q6IVA4	UBA5
A0A1D5PAP2	RRP1B
Q5ZK71	TOP3B
O02869	LSAMP
F1N9R8	NUCKS1
F6UK13	MRPL28
A0A1D5PKH6	NAT8B
F1NNN4	CYP4A22
A0A1D5P7B5	MRPL3
E1C8F6	ADCY7
A0A1D5PKE9	CERS2
P28685	CNTN2
A0A1D5P892	SRSF6
F1NMX8	IFT46
P07031	ACYP2
A0A1D5NWG8	STK24
F1NSS8	KIAA1191
A0A1D5PB50	LASP1
F1NEF8	NHLRC2
F1NBV7	PLA2G6
F1NYK6	CBR4
A0A140T8G6	CTDSPL2
A0A1D5P5M0	KBTBD2
Q8UVF8	IAP3
F1NKV0	DNAJB4
E1C0R9	EMC7
P42558	RAN
A0A1D5P763	TXNL1
E1BZK0	HTT
Q5ZK21	INTS14
A0A1L1RXN5	ERGIC2
F1NPS5	CHMP1A
A0A1L1RY74	PYM1
Q5ZIV5	PDCD10
A0A1D5P0F4	COL14A1
E1C2J7	INTS4
A0A1D5PEE9	GRID1
Q5ZMK3	SCCPDH
E1BQE4	RBM26
A0A1D5NZF2	EDC3
E1C1A1	ARIH2
A0A1L1RLY8	FXR1
E1BVQ3	ARFGEF2
A0A1L1RP42	FZR1
A0A1L1RP17	MIA3
A0A1D5PQS1	ITSN1
B6ZLK1	SSRP1
Q8AV28	PCM1
A0A1D5PHC2	NASP
A0A1D5PQD0	IFT122
A0A1D5PAK6	POMT2
Q06A37	CHD7
E1BX57	UBL7
A0A1D5NXM9	CASK
A0A1D5PN05	COX6C
E1BVC0	PEX16
A0A1D5NXK7	PFDN5
A0A1D5PD50	ZMYND8
F1NJH4	BRAP
A0A1D5PNN0	GPALPP1
A0A1D5P3L6	PRPF39
Q5ZKG5	ACP1
A0A1D5PM63	YAP1
R4GG35	NOVA1
A0A1L1RX17	DNPEP
A0A1D5PFL9	NUP93
F6SE82	SIKE1
A0A1D5P893	PCBP2
A0A1D5P4B4	EPB41L4B
Q5ZJ46	GABPA
F1NGW4	WDR5B
A0A1D5PRM3	MRPL9
A0A1D5P2X5	PTPRR
F1NGY9	KIAA0895L
A0A1D5PIT5	MLC1
E1BSC6	OSBPL5
Q5ZMH0	REXO5
R4GFJ0	CPE
A0A1D5PXR4	TXLNB
A0A1D5PJU8	SPIRE1
A0A1D5PAE0	ENG
A0A1D5P7V7	NFS1
A0A1D5PQY1	TMEM189
F1NME3	LPCAT1
E1BQI2	RAP2A
A0A1D5P7A3	FAM160A2
A0A1D5PQ47	TRDMT1
F1NAH1	SRM
A0A1D5P9E1	COMMD9
E1BYI6	RPUSD4
F1P1Z5	SOX8
F1NJY8	KDM3A
A0A1D5PMW3	APIP
A0A1D5P2W9	ALKBH8
E1BTW5	JAG1
E1BQ86	SUN1
F1NK54	TAX1BP3
F1NV65	DMXL1
E1C4Z7	DTNA
E1C502	ATG3
A0A1D5NT61	GLUD2
A0A1D5P242	CLSTN3
R4GH52	P3H4
A0A1D5P768	NAA25
F1NPD5	CLGN
F1P4W4	VEZT
Q5ZJ19	ATP6V0C
F1NWZ1	AGAP1
E1C7Y6	TRAPPC10
F1NN63	PGM1
F1P4G0	METAP2
A0A1D5PN24	CAMK1
A0A1L1RMP9	ARL1
P84173	PHB
A0A1D5NWU0	MBP
R4GJT2	LRRC71
F1P0N0	SKIL
E1C8W3	ENDOD1
F1NIN3	PISD
A0A1D5P6E8	ACSF3
F6T4S2	DVL1
E1C3D8	PLCD1
F1NKD9	TMEM189
F1N9U6	GLIPR1L
A0A1D5P1P9	NHP2
A0A1D5P758	ANK2
R4GGQ8	TTYH1
A0A1D5NU19	WDR11
E1BXX6	DIS3
Q5ZK59	RNASEH2B
A0A1L1RRM0	VTA1
A0A1D5PRU7	TTC37
F1NSZ7	MSI1
A0A1D5NX03	SLC4A4
F1NN93	IQSEC3
Q5ZIP3	DOHH
F1NPA4	INTS7
Q5F3H4	PSMG1
A0A1L1RK74	REXO2
A0A1D5PY21	FUNDC2
A0A1D5PNU7	NPTN
Q5ZHV7	SPRYD7
A0A1D5PKQ7	TRMT5
A0A1D5NZZ8	NOL7
R4GFT6	SUN2
F1NCD7	PIN4
A0A1D5P5B2	IVD
F1NML1	CACHD1
A0A1D5NY80	WDFY3
Q5ZKI4	CCDC93
A0A1D5NUK4	CDK5RAP3
F1NS71	MTCH1
F1NI04	GNS
E1C0V2	HID1
A0A1D5PVA3	RPF2
Q5ZLX0	PGRMC2
P18945	MT-CO3
F1P130	ALDH1L2
A0A1D5PKA8	XPO6
Q5ZJ03	GNG2
Q5F3L1	RPS6KA5
A0A1D5PKS1	GRIA3
E1C233	N6AMT1
A0A1L1RWX6	ACOT13
Q5F371	SBNO1
E1BYZ3	MICALL2
Q5ZHT7	SRP9
Q5F3B9	SUCLA2
A0A1D5PNB4	ITGB1
A0A1D5P655	CYFIP1
A0A1D5P2V5	ATP13A1
E1C837	STRN
F1NYW3	SLC25A25
A0A1D5P338	GSR
A0A1D5P1F4	RNF2
E1C4X6	MDN1
D5M8S2	DJ-1
A0A1D5PNH0	MECR
E1BX23	GLT8D1
A0A1D5PM74	CDC42BPB
F1NPW9	PPP4R3A
A0A1D5NYA8	DNAJA4
A0A1D5NUQ6	MAIP1
P14092	MT-ATP6
A0A1D5PY51	NECTIN1
E1BSM9	KDELC1
E1C9F5	PITRM1
E1BYA3	PTDSS1
A0A1D5PND2	ZIC1
F1NWX1	ALG2
A0A1D5NU21	CNNM4
F1NYZ7	CLIC4
A0A1D5NWL5	DOPEY2
F1NC47	BNIP1
E1BWG7	PTER
A0A1L1RVD5	CRYZL1
E1BQM7	PDCL
A0A1D5PTJ0	EGLN1
A0A1D5PVE1	TRIM54
Q5ZLA5	EIF3E
A0A1D5P4R2	P4HA1
F1NWW5	FAT1
E1C285	ZGPAT
A0A1D5PLS6	KAT2B
F1NDZ9	CHERP
A0A1D5P7W0	NXF1
E1BQV7	SLK
Q5ZK92	SPAST
A0A1D5PSG5	ACAP3
Q5ZJM3	NGLY1
A0A1I7Q412	ENTPD5
Q5ZKV4	NUBP2
Q5ZIR5	HMGN3
A0A1D5PTI9	UBE3A
A0A1D5P4E3	PHACTR3
A0A1D6UPQ4	CLDN5
A0A1D5P2F9	SLC12A4
A0A1D5NZQ0	BRD4
F1NQ96	TP53RK
A0A1D5P9D4	IPO4
F1NIA0	MDGA2
Q5ZIW8	RRAS
A0A1D5P2Z0	MTMR1
F1NT14	MGST1
E1BSI6	MRPS25
F1NMB5	NCOA3
A0A1D5PVS5	NT5C3A
A0A1D5P9P5	PHF12
A0A1D5NT31	KIAA0430
P41263	RBP4
A0A1D5P6U3	ATP8A2
F1P376	WLS
A0A1D5P8H8	CREBBP
A0A1D5NUM5	AP3M2
P13731	SERPINH1
A0A1D5P2A5	CAND2
A0A1D5NU66	PDGFRB
A0A1D5PW21	EDC4
A0A1D5PGW5	RFTN2
A0A1D5P7M3	CUL4B
E1BYJ2	MSH6
A0A1D5PUG4	KDM3B
A0A1D5P1Y3	TIMM23B
A0A1D5PKI8	GPC4
Q5F4B3	TMLHE
A0A1L1RLA6	PPP1R7
A0A1L1RK55	UNC119B
A0A1D5NXL4	CAMKMT
A0A1D5PK28	STXBP1
F1P331	AKR7A2
A0A1D5PE41	NDUFS8
A0A1D5PIR7	IGSF21
F1NK88	ROCK2
F1NHD3	RPL7L1
Q5ZK54	CBWD2
Q9PW72	PDLIM4
F1NUI6	PARL
F1NSZ5	LAMA4
A0A1D5NVV8	FBXO41
E1BU27	AKR1D1
E1C936	NOP14
A0A1D5P3S3	TNKS
F1P0P4	SRP68
A0A1D5PF99	HSPG2
A0A1D5PHR1	ABCD2
A0A1D5PLE4	AKAP12
A0A1D5PD11	PCBP2
P18939	MT-ND4
A0A1D5P926	GIT1
A0A1D5NZL7	PLCB1
P33879	ATP1B3
E1C118	ANKDD1A
A0A1D5PN22	SULF1
A0A1D5NY95	SLC9A7
A0A1D5PTM0	UBE2J1
A0A1D5PQA3	NISCH
Q5ZM86	CCDC50
E1BZS2	NAP1L1
Q8AXQ0	TRAM
A0A1D5PYG2	FBXL20
Q5ZLV2	PPIL3
E1BRM8	EFR3B
R4GHH2	WASHC4
F1NE72	KARS
A0A1D5PAF7	DAGLA
A0A1L1RNN2	SLAIN1
P84169	PSMD13
F1NN84	VPS37B
Q5ZMP2	STX7
Q5ZJA7	OGDH
Q5ZMV5	ARPC5
A0A1D5PUL4	USP6
A0A1D5PF01	NUR2L
P62303	SNRPE
F1NJ40	DDX42
A0A1D5NYA0	NIPSNAP1
A0A1D5PV41	EIF3G
F1NHT8	MRPL17
A0A1D5P6C6	SNTB1
A0M8U5	CORTBP2
E1C3R6	CCDC181
A0A1D5PDA2	CUL2
A0A1D5P3R3	PPP6R2
F1P574	GMPPB
Q5F3T2	SEPTIN9
A0A1D5PE33	RAB1B
A0A1D5NWN3	DLGAP1L
A0A1D5NXQ4	CSNK1D
Q5ZI34	PRXL2A
F1NM24	POLG2
A0A1L1S0Q5	SMARCAL1
A0A1D5P0R2	EXOC8
A0A1D5PPM5	CA8
E1C413	ACER3
Q5ZLF8	MAP1LC3B
A0A1D5NZF3	RPL36A
A0A1D5NWT1	BLVRA
F1NS44	UHRF2
A0A1D5P8M7	LMF2
A0A1D5PS52	SCUBE2
E1C3R1	COPS7B
A0A1D5PUK7	PIK3R1
A0A1D5PY92	RPS3A
A0A1D5PLZ6	GRM7
F1NTM0	FAM169A
E1BSY6	POLR2L
A0A1D5P553	ALDH3B2
E1C7B5	SLC1A3
A0A1D5P668	TRNT1
A0A1D5P7S4	ZNF521
E1C279	NSDHL
A0A1D5NZK1	MZT2B
A0A1D5PTA4	GRAMD4
F1P073	CLCC1
Q5ZL77	RIC8A
A0A1D5PP61	CCDC90B
A0A1D5PUF3	PAQR9
A0A1D5P158	EXOC1
F1NUT3	GPR158
A0A1D5NV84	SBF1
A0A1L1RZY6	ITGA6
E1C3M8	KCNG1
A0A1D5P991	RAI14
A0A1D5PQJ1	CLK4
A0A1D5NUQ7	IGFBP7
F1P0I2	KDELC2
A0A1D5PZY9	MOB3A
A0A1D5PB58	KCTD15
Q9YH06	HMGB1
A0A1D5P4F5	UNC5D
F1NRP6	FAM171A1
A0A1D5PQG2	PRUNE1
F1NP59	SLC39A10
F1NL83	COX7B
Q5ZIE0	EIF5
A0A1D5PK79	NBAS
E1BRV6	SLC1A4
F1P0V5	ABCF3
A0A1D5PP57	ATP6V1B2
A0A1L1RPZ3	HDDC2
F1P1C6	SH2D3C
E1BY25	WDR47
F1NNK9	DPYSL4
E1C3P5	TMTC3
A0A1D5NXU8	SLIT2
F1P3G5	MEAF6
A0A1D5PZ81	TEX9
F1NWI7	SCG5
E1BTT8	LDHA
Q5F3S6	FXR1
A0A1D5PLZ2	SERPIND1
P67881	CYC
Q5ZJV0	COPS4
F1NSM1	NUDT9
A0A1D5PXQ2	SQSTM1
Q5ZKP7	SLC25A36
A0A1D5PWG6	NF1
F1NHU1	GRIP1
A0A1D5NU98	NXPH1
A0A1D5PBD3	NEO1
F1NZC1	ABRACL
E1C129	NUBP1
R4GG02	FN3KRP
A0A1D5PBZ0	TMBIM6
Q5ZKS0	MARCKSL1
A0A1D5PC23	TALDO1
O93574	RELN
F1NX61	JMJD4
A0A1D5P8K1	FUT8
A0A1D5NZG7	CAMK2D
A0A1D5NXJ7	CADM1
A1IIE6	GTF2A1
A0A1D5PTL7	ANXA4
A0A1D5NZ97	GPATCH11
A0A1L1RSG1	COX6A1
F1ND15	DNAJC8
F1P5P9	RIMS1
F1NMN3	LACTB
F1NFC3	GPATCH1
E1C442	KLF2
A0A1D5PGR5	GDF5
A0A1D5PBJ0	BAZ1B
Q9PU36	PCLO
A0A1D5PR34	ORMDL1
E1C4L3	SPR
E1BQF6	SNX4
E1BRR6	SCARB2
A0A1L1RX51	LGMN
A0A1D5P2H8	PCYOX1L
A0A1D5PVZ0	FRMD4B
F1NQG5	RPL15
A0A1D5PSR0	STRN3
A0A1D5P6L7	UBE4A
E1C4G8	RWDD4
F1P1R2	RBM19
E1C4H1	TRAPPC11
A0A1D5P3Y4	MRPL24
Q6JHX4	MRAS
F1NC58	PDXP
F1P0A1	XPNPEP1
Q8UVD9	KHSRP
O93601	APOAIV
Q5ZJF1	COPS3
E1BTZ4	TMEM214
R4GIU0	ENDOG
A0A1D5PKI1	RNASEH2B
F1N876	SEPHS2L
F1NWE5	GALE
E1C2U4	MCM4
F1NAH8	NAV3
P0C1H4	H2B-V
Q5ZJ00	MPP1
F1N9Z7	OXCT1
A0A1D5PNT8	SORT1
A0A1D5NZU4	CDC2L1
F1NN16	RPS7
A0A1L1RL66	PALM
A0A1D5PC09	EPDR1
E1BSF5	BCAT1
A0A1D5NUM7	ARHGEF7
P15771	NCL
A0A1D5PDP9	HHIP
E1C6N0	PSMD14
E1C6D1	MAP2
Q5ZK88	PSPC1
E1BYG9	CCDC50
A0A1D5PUM1	MYBBP1A
E1BYW9	PSMB3
A0A1D5PFT3	KHDRBS3
R4GK35	CELF3
A0A1D5P0C3	USP46
F1NRI4	DYNLL2
E1BQR7	ERC1
E1BZJ9	SCLY
E1BY86	FRG1BP
A0A1D5NXP2	SCG3
A0A1D5P4P4	SHC2
A0A1D5PMR0	R3HDM1
P10039	TNC
F1NIM4	FKBP4
A0A1D5P3B1	RPL11
A0A1D5PUD5	NUP88
F1NY76	PARG
E1C6W3	OXSR1
A0A1D5PX86	INTS3
A0A1D5PM81	CAND1
F1NSX8	HCCS
P00337	LDHB
F1NAX6	GABRA3
A0A1D5PN41	GSTZ1
A0A1D5PUM3	PPP1R14C
Q5F3A6	YOD1
Q5ZJX9	PSMA5
Q5ZKQ7	GID8
F1NZ68	NIPSNAP2
A0A1D5PN84	TIMM10B
E1C1B8	CNOT1
F1NK93	ANAPC5
Q5ZHM8	SDCBP
R4GM79	TOP1
E1BS06	RPL23A
A0A1D5P0C5	UBTF
F1P3Q2	SORCS3
E1C3F8	MPP5
F1NSP7	PSMC1
E1C7F8	RAE1
P0CB50	PRDX1
E1C218	DOCK7
A0A1D5PQV0	ACO1
E1C397	MB21D2
F1NCQ1	PI4K2A
A0A1L1RR38	VDAC3
A0A1D5NZ06	RPS27
A0A1D5PZX0	MEA1
Q5ZME8	SMU1
A0A1L1RVM8	VDAC2
P05081	AK1
F1NV15	SFXN3
E1BVT0	RALB
F1NF09	PLA2G7
A0A1L1RUT3	MELK
A0A1D5PG33	ADCY1
A0A1D5PJ88	TNC
F1NNJ3	SNW1
F1NDD6	LRPAP1
A0A1D5P810	ATP5O
A0A1D5NWL9	HSD17B4
Q5ZLP5	SARNP
E1BWU6	PLXNB3
O57476	CDC37
A0A1D5P0K0	LRFN3
Q5ZK19	DCTN3
E1BTV4	SESTD1
F1NGJ3	GBF1
A0A1D5P2N4	GTPBP1
F1NV68	KPNA3
A0A1L1RY58	MTFR1L
F1NNH9	TOMM70
A0A1D5NUV0	SCG2
A0A1D5NW09	AGAP3
E1C501	FAM13A
Q5ZMC0	EDF1
F1NT57	AKR1B1
F1NGB1	NUCB2
A0A1D5P8F9	CNPY2
E1C2N3	BICD2
A0A1D5PFY6	LARP1
F1NC51	UQCR10
R4GJL4	PDZD8
F1P006	TOLLIP
A0A1D5P6Y6	FARS2
F1N885	UHRF1BP1
Q5ZMH1	SEPTIN2
E1C6C9	NDUFB10
A0A1D5PAU7	ACY1
P17785	ANXA2
A0A1D5P835	NECAP1
E1BV44	CSE1L
E1BXI3	PDCD5
A0A1L1RPU6	TMEM53
F1NEG3	ZCCHC8
A0A1D5P6N1	WDR43
A0A1D5NUY6	NDUFC2
F1NSU6	ZADH2
Q5ZKY5	TUBGCP2
Q98TH5	CRPS11
A0A1D5NU78	NAGLU
Q0WYX8	MDGA1
F1P3U1	IMMT
Q05423	FABP7
F1NI93	MKRN2
A0A1D5PIZ8	IQGAP3
A0A1D5PYQ3	GSPT2
A0A1D5PQ11	TIA1
R4GH41	ASAH1
A0A1D5PHB6	DHX36
Q5ZLG1	RAB18
E1C479	PLEKHA8
A0A1D5PVH7	IGF1R
A0A1L1RRE8	HINT3
F1P1G7	HTATSF1
R4GI67	MMGT1
E1BZG1	NEK1
A0A1D5PK62	COPZ1
A0A1D5P6Y8	SLIRP
A0A1D5PE31	EXOC5
O42131	TOP2B
E1BYP8	GPCPD1
F1NYK2	QSOX1
A0A1D5PX02	BAG5
A0A1D5PFR7	MAP1LC3A
F1NU16	SF3A1
A0A1D5P1W7	KPNB1
A0A1D5PC97	SRA1
A0A1D5PQL9	FAM134A
E1C7M9	FBXL16
A0A1D5PWP7	PDIA4
A0A1D5PPF7	TSNAX
F1P0M2	PCCA
A0A1D5NZU0	SEH1L
F1NMD8	SGPL1
F1P4X9	INTS1
O12940	TOM1
F1NLZ2	CHGA
Q5ZJ38	RANBP1
A0A1D5NUI1	RPL3
F1NMU0	COX15
F1NTY3	LRRC4C
P31335	ATIC
E1BVC8	SCAMP1
A0A1L1RMC0	PSMA1
E1BZI1	CLCN6
F1NT28	PPA1
F1NYL0	MRE11
A0A1D5PFS2	RRAGA
A0A1D5NTR6	RPL34
A0A1D5PBD2	ATPIF1
A0A1D5P908	CNPY3
A0A1D5P9H2	MYEF2
Q5ZK63	SUB1
A0A1D5PNL3	UBE2N
F1NYZ1	MRPS5
Q5ZL83	SUCLG1
A0A1D5NTK5	GAP43
P00508	GOT2
E1C4P4	PACSIN1
A0A1D5PHE8	LEO1
P02314	HMGN2
A0A1D5PPB9	TRIP12
F1NT45	NIFK
A0A1D5PKA7	DACH1
A0A1D5NTR5	TENM2
Q5ZHZ2	RUNDC3B
E1C1F2	TRIP11
A0A1D5PCW9	RNASEL
A0A1D5P6T7	CDH11
A0A1D5PCH8	USP6NL
A0A1D5P026	TBC1D22B
E1BTK8	EIF4ENIF1
A0A1D5PF91	NARS2
A0A1D5NXH9	LGI2
F1NFL4	ARSE
A0A1D5NWF6	BTBD11
P07583	CG-1B
E1C530	CEP78
F1NBW9	RPAP2
F1P3D2	NOC4L
F1NHJ4	WDR6
F1NJS9	LRP2
E1C2M2	DUSP8
A0A1D5NTR9	FAM20C
A0A1D5NY49	CACNA1C
A0A1L1RJI4	DHRS11
F1NAC8	SNRPA1
E1BST5	CACNA2D1
A0A1D5PL23	HMG20A
P31395	STMN1
F1NCI5	RBMXL3
A0A1D5PGL5	DOCK7
O93466	CRAC1B
A0A1D5PXS5	TRAPPC12
Q5F471	PPP6R3
A0A1D5NWZ6	GDAP1
A0A1L1RS37	HADH
F1NMI2	DNAJC6
E1BUS4	FAM192A
P00504	GOT1
F1NW95	NDUFA12
F1NF63	ELP4
F1NQH8	DLST
A0A1D5P521	RPTC15L
A0A1L1RS19	CTSB
Q5ZLI2	PSMA3
Q5ZL72	HSPD1
E1BSI5	THOC2
A0A1D5P7B7	PDE1B
A0A1D5P4V8	PLEKHO1
E1BWW2	TSG101
Q90WU3	DDX1
A0A1D5PBY2	ZNF207
Q5ZJL3	PSMF1
P08250	APOA1
Q5ZJZ6	NCBP1
A0A1D5NZ05	TFRC
O13035	PSAP
F1NIJ6	GPI
Q5ZL33	STRAP
Q5ZIM6	AATF
F1NU71	TIMM44
A0A1D5PU82	CAMSAP2
E1C411	APPL1
F1NDT9	ACP2
R4GJA8	SPTSSA
F1P479	ARID1B
E1BVM2	RAPGEF2
A0A1D5PTH2	CYP20A1
P18943	MT-CO1
A0A1D5P624	UBQLN4
F1NPL8	GSK3A
Q5ZL50	PFN2
O93480	CBX1
R4GJU7	MXRA7
Q5ZIG3	SLC25A46
E1BWR0	BCLAF1
Q5ZK33	LETM1
A0A1D5PMB4	ARHGEF10
E1BVT8	PNLDC1
F1NUB8	NRBP1
A0A1D5P778	YTHDF2
Q49B65	EFHD1
F1NRM5	ACTR2
F1NW43	PKLR
A0A1D5Q004	CRAT
A0A1D5PB11	TJP1
E1BSN7	PYGB
A0A1D5NWP1	SMPD3
A0A1D5NVY0	USMG5
F1NDR7	VPS50
A0A1D5PZL3	VPS16
F1NT81	NOL11
F1NGB8	EXTL3
F1NG56	ARHGAP5
F1P0G7	LXN
A0A1D5P954	HNRNPR
F1P5A5	MRPS31
A0A1D5NW91	TENM3
Q8AWB4	POFUT1
E1BZ00	NUB1
A0A1D5P0T2	RHOT1
E1C7J0	HMOX2
Q8QGH2	SUMO1
F1NYA2	EIF4H
A0A1D5P0F7	NCLN
E1BVF8	ATP6V0D1
A0A1D5PUV1	ARHGEF12
F1NC78	MPHOSPH10
F1NMI9	TMEM38A
F1NFU9	ACBD7
A0A1D5P2Q5	FBXO11
A0A1D5PUD1	MROH1
E1C5U6	VILL
A0A1D5PTF4	LIMA1
A0A1D5PTW0	MTIF2
E1C5T7	CYTH3
A0A1D5P8V8	VPS4B
A0A1D5PN56	TOR1AIP1
Q5F4B6	POLDIP3
E1BX02	PSMD2
E1C658	ATP5H
F1N9I5	ELAVL1
F1NGP4	DUS3L
Q91955	MTPN
F1N9S0	CERS1
Q5ZJY1	PGLS
E1BVT3	MDH2
F1NPG2	IDH1
A0A1L1RSV3	BECN1
A0A1L1RYC4	BLOC1S5
P60878	SNAP25
F1NC26	HSPA4L
Q5ZIZ0	PGD
A0A1D5PQX3	STX16
Q5NDE8	POMGNT2
[truncated: 7,440 more rows]
